# Supplementary material for: Combinatorial optimization of mRNA structure, stability, and translation for RNA-based therapeutics
Source: Nat Commun. 2022 Mar 22;13:1536. doi: 10.1038/s41467-022-28776-w (PMC8940940; doi:10.1038/s41467-022-28776-w)
Supplement: Supplementary file 4 — Supplementary Data 1-9 [file 41467_2022_28776_MOESM4_ESM.zip]

Archive with 19 entries (18 files):
- Supplementary Data 8 - Eterna participant OpenVaccine contributors.xlsx
- __MACOSX/
- __MACOSX/._Supplementary Data 8 - Eterna participant OpenVaccine contributors.xlsx
- Supplementary Data 5 - Significance tests for 24 CDS designs.xlsx
- __MACOSX/._Supplementary Data 5 - Significance tests for 24 CDS designs.xlsx
- __MACOSX/._Supplementary Data 6 - Attributes for 24 CDS designs.xlsx
- Supplementary Data 3 - Frequency and statistics of position-specific k-mers enriched after polysome selection.xlsx
- __MACOSX/._Supplementary Data 3 - Frequency and statistics of position-specific k-mers enriched after polysome selection.xlsx
- Supplementary Data 7 - Primers and construct layouts.xlsx
- __MACOSX/._Supplementary Data 7 - Primers and construct layouts.xlsx
- Supplementary Data 2 - CoV2 mutagenesis.xlsx
- __MACOSX/._Supplementary Data 2 - CoV2 mutagenesis.xlsx
- Supplementary Data 1 - Attributes for pooled 233 sequences.xlsx
- __MACOSX/._Supplementary Data 1 - Attributes for pooled 233 sequences.xlsx
- Supplementary Data 4 - SHAPE, DMS Normalized Reactivities.xlsx
- __MACOSX/._Supplementary Data 4 - SHAPE, DMS Normalized Reactivities.xlsx
- Supplementary Data 9 - OpenVaccine Donors.xlsx
- __MACOSX/._Supplementary Data 9 - OpenVaccine Donors.xlsx
- Supplementary Data 6 - Attributes for 24 CDS designs_hkws_update_ESM.xlsx
