# Supplementary material for: Combinatorial optimization of mRNA structure, stability, and translation for RNA-based therapeutics
Source: Nat Commun. 2022 Mar 22;13:1536. doi: 10.1038/s41467-022-28776-w (PMC8940940; doi:10.1038/s41467-022-28776-w)
Supplement: Supplementary file 4 — Supplementary Data 1-9 [file 41467_2022_28776_MOESM4_ESM.zip › Supplementary Data 5 - Significance tests for 24 CDS designs.xlsx]

## Sheet: Sheet1
name	Category	half_life_mean	half_life_sd	half_life_n	half_life_p_value	6h_mean	6h_sd	6h_n	6h_p_value	24h_mean	24h_sd	24h_p_value	24h_n
Nluc start	Control	1	0.0302717	3	1	1	0.051814	4	1	1	0.0360996	1	4
LinearDesign-beamsize50	LinearDesign	0.989447	0.117745	4	0.887927	0.895747	0.051402	4	0.0289224	0.460666	0.0571773	3.85345e-06	4
GC_rich_24x_2	GC-rich	1.00566	0.0657195	3	0.898717	1.13734	0.10258	4	0.0540148	0.823033	0.0663658	0.00337889	4
GC_rich_24x_1	GC-rich	1.04852	0.178531	3	0.666695	1.27462	0.0859751	4	0.00155572	1.34554	0.0791815	0.000211927	4
Twist_1	Commercial	1.24487	0.160383	3	0.0601391	0.6434	0.00948129	4	1.0067e-05	0.419588	0.0392935	6.16015e-07	4
Genewiz_1	Commercial	1.03029	0.0997785	3	0.641351	1.14111	0.0901206	4	0.0348802	1.16246	0.037236	0.000767949	4
IDT_1	Commercial	1.05595	0.145029	4	0.548644	1.12053	0.076845	4	0.0406147	1.77342	0.16477	9.46987e-05	4
Eli Fisker's Yellowstone	Control_1	1.92778	0.41746	3	0.0184704	0.812341	0.033791	4	0.000909617	0.800861	0.014716	5.12574e-05	4
AB_Rhiju_Mod_3	Eterna	1.0534	0.219487	3	0.697776	1.12402	0.071244	4	0.0305297	1.19757	0.0510558	0.000733613	4
Jill's mod of Clotho 2.0	Eterna	1.11259	0.243183	2	0.450599	0.928656	0.0524286	4	0.101034	0.940903	0.041491	0.075203	4
Omei 1 DG2=158.7 5'UTR 20 unpaired	Eterna	1.70985	0.12248	3	0.000621038	0.631165	0.0650994	4	0.000114553	0.827692	0.0795035	0.00756545	4
BugacMan's Lost LD+finetuning mod Deg-2-ed	Eterna	1.84853	0.435592	3	0.0281508	0.658467	0.0455767	4	6.13859e-05	0.895764	0.109839	0.12143	4
RLT-10	Eterna	2.13654	0.24255	3	0.00129072	1.02346	0.0798047	4	0.639495	0.682291	0.0484754	4.35125e-05	4
12	Eterna	2.5343	0.500631	3	0.00609293	1.03491	0.0285446	4	0.282604	0.868952	0.0869549	0.0318376	4
BugacMan's Worm refined Kagglestyle	Eterna	2.76519	0.622827	3	0.00802602	1.07091	0.0386331	4	0.0706633	1.14878	0.0469244	0.0023896	4
Astros-Brourd-Eli-mod3	Eterna	2.91818	0.548968	3	0.00378248	0.699807	0.0406205	4	9.77482e-05	0.804515	0.0146675	5.68212e-05	4
Ribotree_Random_degscoreall_1	Ribotree	1.07021	0.222474	3	0.616857	0.786659	0.0486745	4	0.000962908	1.36917	0.0603279	4.37726e-05	4
Ribotree_Random_degscore_1	Ribotree	1.23301	0.326712	3	0.286082	1.20876	0.130118	4	0.024601	1.36132	0.115941	0.00100688	4
Ribotree_LinearDesign_degscoreall_1	Ribotree	1.33641	0.323495	3	0.147371	0.88664	0.0989233	4	0.0886334	0.824307	0.0677852	0.00378874	4
Ribotree_LinearDesign_degscore_1	Ribotree	1.36193	0.16347	4	0.0139942	0.908409	0.0219567	4	0.0173536	0.925434	0.0546202	0.0629899	4
Ribotree_LinearDesign_sup_1	Ribotree	1.64798	0.0851764	3	0.000241938	0.875826	0.0538169	4	0.0159183	1.3507	0.0671958	9.32713e-05	4
Ribotree_Random_sup_1	Ribotree	1.67628	0.343078	3	0.0272516	0.896429	0.0357023	4	0.0165727	1.45506	0.121308	0.000365825	4
Ribotree_BT_winner_random_degscore_2	Ribotree	1.76577	0.180131	3	0.0019101	1.07414	0.0587122	4	0.10712	1.78288	0.232509	0.000556581	4
Ribotree_Nullrecurrent_winner_LinearDesign_degscoreall_7	Ribotree	2.34929	0.51607	3	0.0106521	1.15317	0.0848922	4	0.0216604	1.71366	0.134315	4.99553e-05	4
