# Supplementary material for: Combinatorial optimization of mRNA structure, stability, and translation for RNA-based therapeutics
Source: Nat Commun. 2022 Mar 22;13:1536. doi: 10.1038/s41467-022-28776-w (PMC8940940; doi:10.1038/s41467-022-28776-w)
Supplement: Supplementary file 4 — Supplementary Data 1-9 [file 41467_2022_28776_MOESM4_ESM.zip › Supplementary Data 3 - Frequency and statistics of position-specific k-mers enriched after polysome selection.xlsx]

## Sheet: Pool 1
K-mer	Position	Z	Negative Log10 p-value	Negative Log10 p-value, Bonferroni correction	Fraction observed	Fraction expected	Observed / Expected	Local enrichment
TATT	3	-38.4622	323.306	318.087	0.00460031	0.00803402	0.572604	0.755317
A	3	-38.4263	322.607	317.388	0.224206	0.240633	0.931736	0.995273
TCCG	32	-38.3816	321.875	316.656	0.000952064	0.00307839	0.309273	0.322208
TTTT	4	-38.3656	321.607	316.388	0.00689446	0.0108734	0.634068	0.8136
GAAGC	3	38.2851	320.265	315.046	0.00174712	0.000720091	2.42624	2.01298
GAT	4	-38.2552	319.769	314.55	0.0116908	0.0165751	0.705322	0.710777
GCACA	1	38.2509	319.698	314.479	0.0015011	0.000580074	2.58778	1.965
ACAGTC	1	38.2316	319.376	314.157	0.00074305	0.000201026	3.6963	3.1543
ATAT	2	-38.2263	319.289	314.07	0.00262718	0.00543869	0.483053	0.629256
TGGTC	1	38.1938	318.749	313.53	0.00271618	0.00132617	2.04814	1.71624
AGTG	1	38.1681	318.322	313.102	0.00850057	0.00564172	1.50673	1.37406
ATG	31	-38.0884	317.002	311.783	0.0114248	0.0162391	0.703536	0.831469
T	6	-38.0491	316.351	311.132	0.294549	0.312181	0.94352	0.938971
GTGT	8	38.0362	316.139	310.919	0.0112978	0.00792501	1.42558	1.23144
CACGGT	2	38.0146	315.78	310.561	0.000862058	0.000255032	3.38019	2.64781
AACAC	3	37.97	315.045	309.826	0.00137109	0.000512065	2.67757	2.06735
TGGAGC	1	37.9252	314.305	309.086	0.000843056	0.000247031	3.41275	3.3558
AGTGTG	1	37.8725	313.438	308.219	0.00140909	0.000534068	2.63842	2.33879
TTTA	4	-37.8715	313.421	308.201	0.00474732	0.00815304	0.582276	0.74525
GTGAA	6	37.8682	313.367	308.148	0.00280719	0.00139418	2.01351	1.88837
GGTTGT	2	37.8603	313.237	308.018	0.00164811	0.000669085	2.46323	1.83336
TGTG	32	-37.8064	312.35	307.131	0.00425529	0.00752196	0.565715	0.48176
AGTTTG	1	37.775	311.835	306.616	0.00162511	0.000657083	2.47322	2.74222
GTA	3	-37.7588	311.569	306.35	0.014274	0.0194945	0.732205	0.761568
GTGTC	5	37.7219	310.963	305.744	0.00288419	0.00144918	1.99022	1.4625
GGTTGG	1	37.715	310.851	305.632	0.0014971	0.000585074	2.55882	2.42585
CACGGT	3	37.7017	310.633	305.414	0.000795053	0.000227029	3.50199	2.4248
CGCAGT	2	37.6903	310.446	305.227	0.000676045	0.000176022	3.84068	2.44958
GTTG	6	37.6521	309.82	304.601	0.0104297	0.00723792	1.44098	1.20534
GTGAA	5	37.6334	309.515	304.296	0.00264718	0.00129416	2.04547	1.77437
GTTG	32	-37.4908	307.187	301.968	0.00391226	0.0070489	0.555018	0.441406
GGGAT	30	37.4343	306.267	301.048	0.00332222	0.00175522	1.89276	2.82083
TGCAGT	1	37.4252	306.119	300.9	0.000944063	0.000298038	3.16759	2.52826
ACA	3	37.4247	306.112	300.892	0.015247	0.0112924	1.3502	1.25048
CCC	33	37.3554	304.985	299.766	0.00974365	0.00669685	1.45496	1.65829
GGTT	1	37.3112	304.267	299.048	0.0111827	0.007883	1.41859	1.41563
AAA	4	-37.3067	304.195	298.976	0.00989166	0.0143248	0.690526	0.829447
TTTT	2	-37.2863	303.864	298.645	0.00795453	0.0120175	0.661911	0.9425
CG	4	37.2454	303.202	297.983	0.0549487	0.047061	1.16761	1.12877
AGCG	2	37.2292	302.94	297.721	0.00497233	0.00295237	1.68418	1.64734
TTT	6	-37.2225	302.83	297.611	0.0258877	0.0324871	0.796861	0.892004
GGG	24	-37.1631	301.871	296.652	0.0175612	0.0231499	0.758584	0.978946
GG	25	-37.1584	301.795	296.576	0.0707307	0.0808613	0.874717	0.977214
TATA	3	-37.131	301.353	296.134	0.00327822	0.00619079	0.529532	0.751929
A	1	-44.9122	300	294.781	0.219461	0.238604	0.919768	0.973605
A	2	-72.8948	300	294.781	0.194717	0.225166	0.864773	0.861054
A	34	-47.6623	300	294.781	0.191386	0.210828	0.907783	0.845956
A	35	149.907	300	294.781	0.289737	0.226946	1.27668	1.29727
A	4	-69.017	300	294.781	0.208489	0.237876	0.87646	0.923609
A	5	-63.6755	300	294.781	0.209108	0.236153	0.885477	0.926426
A	6	-53.0553	300	294.781	0.219215	0.241937	0.906083	0.972483
A	7	-57.198	300	294.781	0.212841	0.237171	0.897416	0.943424
A	8	-50.6051	300	294.781	0.214044	0.235518	0.908824	0.948906
AA	1	-55.0487	300	294.781	0.0421898	0.0547089	0.771169	0.80692
AA	2	-41.3801	300	294.781	0.0471972	0.0567732	0.831328	0.905317
AA	3	-45.4098	300	294.781	0.0474982	0.0581234	0.817196	0.91125
AA	34	45.9301	300	294.781	0.0613121	0.0511895	1.19775	1.18579
AA	4	-53.5175	300	294.781	0.045415	0.0579164	0.784149	0.870231
AA	5	-39.9777	300	294.781	0.0494453	0.0588545	0.840128	0.949681
AA	6	-43.217	300	294.781	0.0483052	0.0584434	0.82653	0.927169
AA	7	-40.075	300	294.781	0.0482612	0.0575983	0.837893	0.9263
AAA	1	-39.0081	300	294.781	0.00909161	0.0136117	0.667925	0.760765
AAA	2	-42.5997	300	294.781	0.0088966	0.0138808	0.64093	0.744067
AAA	3	-40.4077	300	294.781	0.00929462	0.0140508	0.661502	0.778166
AAAG	32	-39.7534	300	294.781	0.000966065	0.00321741	0.300262	0.275825
AACG	32	-46.1833	300	294.781	0.00029302	0.00268134	0.109281	0.103738
AAG	33	-81.9385	300	294.781	0.00468131	0.0144648	0.323634	0.308271
AAGC	1	55.9998	300	294.781	0.00583139	0.00284736	2.048	1.91689
AAGC	2	38.6495	300	294.781	0.00467731	0.00267934	1.7457	1.51894
AAGCA	1	43.1464	300	294.781	0.00189913	0.000732093	2.59411	2.46602
AAGG	32	-40.928	300	294.781	0.00191513	0.0047206	0.405696	0.456671
AAT	1	-56.2585	300	294.781	0.00923962	0.0163811	0.564042	0.631629
AAT	2	-43.9287	300	294.781	0.0120588	0.0178803	0.67442	0.829347
AAT	3	-50.5763	300	294.781	0.0113208	0.0180553	0.627005	0.777354
AAT	4	-51.3986	300	294.781	0.0105877	0.0172872	0.61246	0.725877
AAT	6	-38.4854	300	294.781	0.0127329	0.0178253	0.714315	0.876975
AAT	7	-39.4202	300	294.781	0.0126588	0.0178833	0.70786	0.871739
AC	34	49.5491	300	294.781	0.0530356	0.0429855	1.2338	1.1689
ACA	1	63.5841	300	294.781	0.0179672	0.0112584	1.59589	1.48392
ACAC	3	46.9678	300	294.781	0.00428829	0.00212527	2.01776	1.63054
ACAC	4	45.7923	300	294.781	0.00436529	0.00221328	1.97232	1.66139
ACAC	5	42.3085	300	294.781	0.00422328	0.00222828	1.89531	1.60454
ACACA	2	40.6693	300	294.781	0.0014511	0.000522066	2.77953	1.94148
ACACA	3	43.5806	300	294.781	0.00159311	0.000561071	2.8394	2.14507
ACACAG	1	39.0784	300	294.781	0.000626042	0.000149019	4.20109	2.57796
ACACAG	2	40.1119	300	294.781	0.000628042	0.000145018	4.33077	2.58693
ACAG	1	105.224	300	294.781	0.00914961	0.00320341	2.85621	2.60878
ACAG	2	44.2539	300	294.781	0.00537736	0.00296938	1.81094	1.48181
ACAG	3	46.2411	300	294.781	0.00570938	0.0031274	1.8256	1.57796
ACAGG	1	42.3956	300	294.781	0.00210814	0.00086311	2.4425	2.30114
ACAGT	1	93.4297	300	294.781	0.00428129	0.00113514	3.77158	3.22526
ACAGT	2	49.0258	300	294.781	0.00257817	0.00101613	2.53725	1.86258
ACAGT	3	45.4141	300	294.781	0.00256517	0.00107614	2.38369	1.85261
ACAGTA	1	44.741	300	294.781	0.000967065	0.000254032	3.80686	3.5948
ACAGTG	1	51.0429	300	294.781	0.00118408	0.000300038	3.94643	3.29046
ACAGTT	1	51.3091	300	294.781	0.00138709	0.000383049	3.62119	2.94631
ACAGTT	2	41.4215	300	294.781	0.00115008	0.000362046	3.17661	2.40118
ACAGTT	3	39.897	300	294.781	0.00112108	0.000362046	3.0965	2.33575
ACG	33	-91.8571	300	294.781	0.00218015	0.0123086	0.177124	0.181339
ACGGT	1	42.3813	300	294.781	0.00259317	0.00115415	2.24683	1.98454
ACGGTT	1	41.8617	300	294.781	0.00119808	0.000381048	3.14417	2.70429
ACT	33	40.6076	300	294.781	0.0162331	0.0118405	1.37098	1.22774
AG	1	38.9628	300	294.781	0.0736169	0.0640751	1.14892	1.18057
AG	3	44.4225	300	294.781	0.0733829	0.06262	1.17188	1.17668
AG	34	-167.994	300	294.781	0.0213114	0.0617488	0.345131	0.333293
AGAG	32	-42.8714	300	294.781	0.00120708	0.00386849	0.312029	0.340201
AGC	2	90.4483	300	294.781	0.0209874	0.0113894	1.84271	1.72679
AGC	3	48.9316	300	294.781	0.0165561	0.0113684	1.45632	1.34685
AGCA	2	78.3486	300	294.781	0.00712248	0.00290537	2.45149	2.30565
AGCA	3	38.6818	300	294.781	0.00508634	0.00297838	1.70776	1.61224
AGCAA	2	45.6028	300	294.781	0.00199313	0.000747095	2.66785	2.74707
AGCAT	2	40.1212	300	294.781	0.00202114	0.000851108	2.37471	2.27616
AGCG	32	-45.6379	300	294.781	0.00109207	0.0039575	0.27595	0.3474
AGCT	2	41.2796	300	294.781	0.0060354	0.00357245	1.68943	1.61476
AGG	33	-80.718	300	294.781	0.00940963	0.0209777	0.448555	0.550504
AGGG	32	-44.4672	300	294.781	0.0029642	0.00655183	0.452423	0.671029
AGT	1	97.2965	300	294.781	0.0363694	0.0220738	1.64763	1.70247
AGT	3	44.8238	300	294.781	0.0267708	0.0204296	1.31039	1.2358
AGTT	1	112.564	300	294.781	0.0174432	0.00764097	2.28285	2.56554
AGTTA	1	40.3228	300	294.781	0.00350223	0.00179523	1.95086	2.43629
AGTTC	1	40.7691	300	294.781	0.00287519	0.00136817	2.10148	2.26741
AGTTG	1	99.3705	300	294.781	0.00650544	0.00203126	3.20266	3.10887
AGTTG	3	44.0606	300	294.781	0.00357824	0.00174122	2.05502	1.63381
AGTTG	4	41.2868	300	294.781	0.00338323	0.00168821	2.00403	1.5402
AGTTGA	1	55.334	300	294.781	0.00161911	0.000448057	3.61362	3.66118
AGTTGC	1	42.2762	300	294.781	0.00111307	0.000337043	3.30247	3.07283
AGTTGG	1	51.0628	300	294.781	0.00174112	0.000547069	3.18262	3.12335
AGTTGT	1	50.2121	300	294.781	0.00203214	0.000702089	2.89441	2.63295
AGTTGT	3	39.7646	300	294.781	0.0014621	0.000539068	2.71227	1.84733
AGTTT	1	42.7054	300	294.781	0.00456031	0.00244931	1.86187	2.29173
AT	10	-46.147	300	294.781	0.0609861	0.0729903	0.835537	0.966002
AT	1	-84.4707	300	294.781	0.0538566	0.0762797	0.706041	0.850164
AT	11	-49.3829	300	294.781	0.0585389	0.071242	0.821691	0.926152
AT	14	-40.5848	300	294.781	0.0608581	0.0713021	0.853525	0.963915
AT	2	-99.2962	300	294.781	0.0422578	0.0671025	0.62975	0.663389
AT	3	-76.0004	300	294.781	0.0562888	0.0764887	0.73591	0.889592
AT	4	-88.9406	300	294.781	0.0505764	0.0738354	0.684989	0.797133
AT	5	-83.2894	300	294.781	0.0489683	0.0702559	0.696999	0.771195
AT	6	-54.2513	300	294.781	0.0625492	0.0770138	0.812182	0.991505
AT	7	-63.9273	300	294.781	0.0560468	0.0726392	0.771577	0.885665
AT	8	-66.1726	300	294.781	0.0559667	0.0732033	0.764539	0.884367
ATA	1	-44.9871	300	294.781	0.0126859	0.0187954	0.674945	0.841104
ATA	2	-53.7942	300	294.781	0.0102987	0.0173162	0.594743	0.679468
ATA	3	-54.8764	300	294.781	0.0108187	0.0181433	0.596293	0.714544
ATA	33	43.0696	300	294.781	0.0208264	0.015505	1.34321	1.40453
ATA	4	-49.4127	300	294.781	0.0118878	0.0185564	0.640632	0.78689
ATA	5	-45.4537	300	294.781	0.0117958	0.0178073	0.662415	0.780651
ATA	6	-41.6218	300	294.781	0.0127129	0.0182903	0.695059	0.842941
ATAG	32	-42.455	300	294.781	0.00119008	0.00380348	0.312892	0.274324
ATAT	3	-40.6066	300	294.781	0.00250817	0.0055157	0.454732	0.600199
ATC	33	40.0835	300	294.781	0.0174452	0.0129186	1.35039	1.29956
ATCG	32	-44.1873	300	294.781	0.000967065	0.00362146	0.267037	0.26448
ATG	10	-45.5272	300	294.781	0.0106837	0.0164801	0.64828	0.776229
ATG	1	-56.2045	300	294.781	0.0101587	0.0175362	0.579297	0.737204
ATG	11	-52.5364	300	294.781	0.00881559	0.0152549	0.577884	0.637795
ATG	13	-46.2102	300	294.781	0.0106817	0.0165831	0.644132	0.77608
ATG	14	-55.3758	300	294.781	0.00846757	0.0152549	0.555071	0.612134
ATG	16	-43.7473	300	294.781	0.0109837	0.0165681	0.662945	0.798571
ATG	17	-52.1605	300	294.781	0.00879659	0.0151729	0.579756	0.636393
ATG	20	-45.0169	300	294.781	0.0103687	0.016021	0.647193	0.752803
ATG	2	-66.6233	300	294.781	0.00547637	0.0130327	0.420203	0.393238
ATG	23	-46.7266	300	294.781	0.0100557	0.015901	0.632392	0.729558
ATG	26	-42.6146	300	294.781	0.0107857	0.0161591	0.667473	0.783822
ATG	29	-43.7015	300	294.781	0.0104557	0.015927	0.656476	0.75927
ATG	32	-42.3737	300	294.781	0.0103997	0.015661	0.664051	0.755107
ATG	33	-53.5938	300	294.781	0.0119748	0.0193595	0.61855	0.872591
ATG	4	-49.8808	300	294.781	0.0106747	0.0171512	0.62239	0.775559
ATG	5	-57.7036	300	294.781	0.00799954	0.0150179	0.532666	0.577689
ATG	7	-42.9686	300	294.781	0.0110697	0.0165521	0.668782	0.804982
ATG	8	-57.5982	300	294.781	0.00866458	0.015861	0.546282	0.626655
ATGG	32	-45.1327	300	294.781	0.00167011	0.00478461	0.349059	0.44146
ATGT	2	-40.5325	300	294.781	0.00173712	0.00442856	0.392253	0.385619
ATT	1	-48.3316	300	294.781	0.0182642	0.0259483	0.70387	0.86341
ATT	2	-51.676	300	294.781	0.015633	0.023454	0.666541	0.736164
ATT	3	-50.7133	300	294.781	0.0169461	0.0248392	0.682235	0.799542
ATT	33	44.8343	300	294.781	0.0259197	0.0196905	1.31636	1.23933
ATT	4	-48.6332	300	294.781	0.0166151	0.0240691	0.69031	0.783542
ATT	5	-41.4007	300	294.781	0.0176182	0.023948	0.735684	0.832075
C	2	64.422	300	294.781	0.20426	0.179534	1.13772	1.05956
C	3	56.1794	300	294.781	0.202245	0.180631	1.11966	1.04879
C	35	112.904	300	294.781	0.235733	0.191321	1.23213	1.22873
C	4	81.8292	300	294.781	0.212703	0.181184	1.17396	1.10479
C	5	59.5166	300	294.781	0.202369	0.179526	1.12724	1.04945
C	6	49.6204	300	294.781	0.199374	0.180298	1.10581	1.03345
C	7	41.6447	300	294.781	0.19607	0.180068	1.08887	1.01581
C	8	40.5444	300	294.781	0.19503	0.179471	1.0867	1.01026
CA	2	68.978	300	294.781	0.060334	0.0458988	1.3145	1.22352
CA	3	45.1511	300	294.781	0.0551127	0.0456848	1.20637	1.11406
CA	34	77.8411	300	294.781	0.0605911	0.0445337	1.36057	1.22893
CA	4	63.2896	300	294.781	0.0588159	0.0456108	1.28952	1.19163
CA	5	48.5758	300	294.781	0.0559317	0.0457788	1.22178	1.13119
CA	6	39.9309	300	294.781	0.0533866	0.0450997	1.18374	1.07803
CA	8	40.735	300	294.781	0.0537016	0.0452357	1.18715	1.0846
CAC	2	63.9255	300	294.781	0.014338	0.00847708	1.69138	1.41655
CAC	3	51.1605	300	294.781	0.0132619	0.00855109	1.5509	1.3059
CAC	4	55.5043	300	294.781	0.0136009	0.00850408	1.59934	1.34068
CAC	5	51.7354	300	294.781	0.0131539	0.00842507	1.56128	1.29483
CAC	6	47.6291	300	294.781	0.0127899	0.00843407	1.51645	1.25759
CAC	7	39.906	300	294.781	0.0117198	0.00813503	1.44066	1.1486
CACA	1	39.6564	300	294.781	0.00398727	0.00215027	1.85431	1.4005
CACA	2	68.6885	300	294.781	0.00541536	0.00219828	2.46346	1.93339
CACA	3	55.2312	300	294.781	0.00490533	0.00227429	2.15686	1.74107
CACA	4	52.0029	300	294.781	0.00467731	0.00222628	2.10095	1.65582
CACA	5	45.8203	300	294.781	0.00427429	0.00215127	1.98686	1.50621
CACA	6	42.4861	300	294.781	0.00415328	0.00217428	1.91019	1.46156
CACAG	1	60.9059	300	294.781	0.00209614	0.000602076	3.48152	2.20802
CACAG	2	86.4039	300	294.781	0.00269118	0.000591075	4.55303	2.89531
CACAG	3	64.503	300	294.781	0.00228515	0.000646082	3.53694	2.4232
CACAG	4	54.9022	300	294.781	0.00214414	0.000696088	3.08027	2.2624
CACAG	5	48.5999	300	294.781	0.00181412	0.000612078	2.96387	1.89221
CACAG	6	40.1081	300	294.781	0.0015641	0.000590075	2.65069	1.61737
CACAGA	2	38.9791	300	294.781	0.000533036	0.000115015	4.6345	2.73624
CACAGG	2	42.585	300	294.781	0.000704047	0.000162021	4.34542	2.88525
CACAGT	1	43.0256	300	294.781	0.000821055	0.000205026	4.00464	2.29396
CACAGT	2	56.8653	300	294.781	0.000986066	0.000194025	5.08217	2.79949
CACAGT	3	42.8354	300	294.781	0.000882059	0.000231029	3.81795	2.47897
CACAGT	4	44.4664	300	294.781	0.000882059	0.000221028	3.99071	2.47897
CACG	32	-39.9352	300	294.781	0.000564038	0.00259633	0.217244	0.210013
CACGG	2	44.3926	300	294.781	0.00184112	0.000682087	2.69925	2.27509
CAG	2	90.7773	300	294.781	0.0222955	0.0122926	1.81374	1.63349
CAG	3	56.1143	300	294.781	0.0183822	0.0122176	1.50458	1.33482
CAG	33	-67.4539	300	294.781	0.00493833	0.0124046	0.398106	0.34798
CAG	4	62.3201	300	294.781	0.0191623	0.0122946	1.5586	1.39393
CAG	5	43.0437	300	294.781	0.0164751	0.0118225	1.39354	1.19118
CAGT	2	93.4041	300	294.781	0.0102657	0.00421454	2.43578	2.04154
CAGT	3	64.3821	300	294.781	0.00804354	0.00398651	2.01769	1.57714
CAGT	4	61.2944	300	294.781	0.00815755	0.00419553	1.94434	1.60065
CAGT	5	45.604	300	294.781	0.00671045	0.00387649	1.73106	1.30475
CAGTG	2	48.361	300	294.781	0.00269818	0.00109714	2.45929	1.97049
CAGTT	2	70.6208	300	294.781	0.00399427	0.00137617	2.90244	2.27609
CAGTT	3	61.9545	300	294.781	0.00360124	0.00133717	2.69318	2.03692
CAGTT	4	53.2332	300	294.781	0.00338223	0.00139518	2.42423	1.90517
CAGTTG	1	41.5651	300	294.781	0.00115908	0.000365046	3.17515	1.99638
CAGTTG	2	58.5144	300	294.781	0.0014651	0.000358045	4.09193	2.57018
CAGTTG	3	62.3873	300	294.781	0.0015251	0.000353045	4.31985	2.68519
CAGTTG	4	47.6542	300	294.781	0.00129109	0.000372047	3.47022	2.24132
CC	2	43.4204	300	294.781	0.0396167	0.0319771	1.23891	1.14511
CC	3	39.3971	300	294.781	0.0387596	0.031842	1.21725	1.1195
CC	34	61.3279	300	294.781	0.0467671	0.0354295	1.32001	1.36031
CC	4	39.5903	300	294.781	0.0386166	0.031682	1.21888	1.11523
CCG	33	-73.7924	300	294.781	0.00315521	0.0107734	0.292871	0.35445
CCT	33	49.5591	300	294.781	0.014832	0.00992026	1.49512	1.35359
CG	34	-179.807	300	294.781	0.015155	0.0567612	0.266996	0.303794
CGCG	32	-40.7561	300	294.781	0.00108407	0.00348644	0.310939	0.478935
CGG	33	-74.054	300	294.781	0.00837856	0.0183063	0.457687	0.5936
CGGG	32	-40.4659	300	294.781	0.00283319	0.00594375	0.476667	0.815426
CGGT	2	39.0341	300	294.781	0.00673945	0.00421153	1.60024	1.35114
CGGTT	2	41.1871	300	294.781	0.00283919	0.00133517	2.12646	1.73113
CGGTTG	2	41.1793	300	294.781	0.00116208	0.000370047	3.14035	2.33998
CT	33	48.1272	300	294.781	0.0656124	0.0546709	1.20013	1.1236
CT	34	95.2353	300	294.781	0.074253	0.0529297	1.40286	1.27729
CTA	33	51.4276	300	294.781	0.0182232	0.0125076	1.45697	1.4824
CTC	33	46.3773	300	294.781	0.015032	0.0103403	1.45373	1.34341
CTG	33	-54.3246	300	294.781	0.00902861	0.015804	0.571286	0.553376
CTT	33	58.1896	300	294.781	0.0233286	0.016022	1.45603	1.28877
G	1	-65.4583	300	294.781	0.227139	0.255696	0.888316	0.842114
G	2	74.014	300	294.781	0.297438	0.264781	1.12334	1.11126
G	34	-54.3486	300	294.781	0.277136	0.302091	0.91739	1.03311
G	35	-371.908	300	294.781	0.127757	0.297839	0.428945	0.468577
G	4	48.093	300	294.781	0.277391	0.256391	1.08191	1.03409
G	5	62.4176	300	294.781	0.290819	0.263327	1.1044	1.08575
G	6	48.167	300	294.781	0.286862	0.265589	1.0801	1.07051
G	8	39.727	300	294.781	0.2875	0.269865	1.06535	1.07296
GA	34	51.8784	300	294.781	0.07458	0.0620629	1.20168	1.32485
GAAG	1	59.5116	300	294.781	0.00758651	0.00388449	1.95302	1.99743
GAAG	2	38.5019	300	294.781	0.00642443	0.00399551	1.60791	1.67494
GAAG	32	-43.892	300	294.781	0.00119908	0.0039535	0.303296	0.299458
GAAGC	1	60.8567	300	294.781	0.00237816	0.000732093	3.24844	2.80811
GAAGC	2	55.5166	300	294.781	0.00232416	0.000777099	2.99081	2.73852
GAAGT	1	47.8416	300	294.781	0.0029992	0.00128516	2.33371	2.36726
GACG	32	-48.0941	300	294.781	0.000587039	0.00337743	0.173812	0.202335
GAG	33	-87.7959	300	294.781	0.00604241	0.0175812	0.343685	0.395914
GAGG	32	-45.5861	300	294.781	0.00235916	0.00582974	0.404676	0.579979
GAGGC	1	39.8388	300	294.781	0.00188213	0.000774098	2.43138	2.36066
GAT	1	-53.4341	300	294.781	0.0089346	0.015545	0.574758	0.540377
GAT	3	-41.1141	300	294.781	0.0119808	0.0173492	0.690568	0.728812
GATA	32	41.5444	300	294.781	0.00682946	0.00415653	1.64307	1.77551
GC	3	82.8696	300	294.781	0.0647073	0.047143	1.37258	1.26491
GC	4	53.0473	300	294.781	0.0574529	0.0463049	1.24075	1.11829
GC	5	40.3689	300	294.781	0.0561468	0.047555	1.18067	1.09203
GCA	2	41.5446	300	294.781	0.0162311	0.0117535	1.38096	1.22902
GCA	3	80.2856	300	294.781	0.0206654	0.0119435	1.73026	1.58138
GCA	4	48.1987	300	294.781	0.0168751	0.0116935	1.44312	1.27974
GCAA	3	45.0196	300	294.781	0.00543736	0.00298238	1.82316	1.81638
GCAC	3	40.0891	300	294.781	0.00420528	0.00228929	1.83694	1.55899
GCACAG	1	44.8457	300	294.781	0.000685046	0.000145018	4.72385	2.79592
GCAG	1	41.5699	300	294.781	0.00549237	0.0031594	1.73842	1.55956
GCAG	2	40.5091	300	294.781	0.00522835	0.00300938	1.73735	1.48101
GCAG	3	50.5925	300	294.781	0.0059364	0.0031164	1.90489	1.69252
GCAG	32	-38.5157	300	294.781	0.00127509	0.00357345	0.356822	0.348594
GCAGT	1	54.9617	300	294.781	0.00286719	0.00107014	2.67928	2.15569
GCAGT	2	48.0242	300	294.781	0.00245816	0.000966123	2.54436	1.82941
GCAGT	3	44.9938	300	294.781	0.00250917	0.00105113	2.38711	1.86974
GCAGTT	1	52.1534	300	294.781	0.00124308	0.00031604	3.93331	2.63791
GCAGTT	2	41.1371	300	294.781	0.00110907	0.000345044	3.2143	2.33068
GCAGTT	3	39.1393	300	294.781	0.00104307	0.000331042	3.15087	2.18154
GCCG	32	-41.1525	300	294.781	0.000940063	0.00330042	0.284831	0.388575
GCG	33	-96.7103	300	294.781	0.00495733	0.0177152	0.279834	0.38691
GCGG	32	-46.691	300	294.781	0.00203414	0.0054817	0.371078	0.597244
GG	27	-38.777	300	294.781	0.0717318	0.0823945	0.87059	0.991461
GG	28	-38.9279	300	294.781	0.0704307	0.0810553	0.868922	0.972947
GG	33	-43.8419	300	294.781	0.0805864	0.0933409	0.863356	1.11799
GG	34	-175.758	300	294.781	0.0430259	0.094422	0.455676	0.587629
GGAG	32	-49.075	300	294.781	0.00172512	0.00528267	0.326561	0.416969
GGATA	31	40.2823	300	294.781	0.00279219	0.00132617	2.10545	2.46498
GGC	2	47.3202	300	294.781	0.0184032	0.0130357	1.41176	1.28822
GGCA	2	47.4933	300	294.781	0.0060174	0.00329542	1.82599	1.65269
GGCG	32	-55.0603	300	294.781	0.00125508	0.00522466	0.240223	0.363768
GGG	1	-39.515	300	294.781	0.0132459	0.0185824	0.71282	0.732881
GGG	25	-40.6047	300	294.781	0.0170671	0.0231769	0.736385	0.950588
GGG	26	-40.5276	300	294.781	0.0174242	0.023573	0.739158	0.971077
GGG	27	-41.4691	300	294.781	0.0169301	0.0231689	0.730725	0.942732
GGG	28	-39.4375	300	294.781	0.0172542	0.0231899	0.744036	0.961317
GGG	33	-100.493	300	294.781	0.0126058	0.0296528	0.425115	0.696698
GGGATA	30	45.0065	300	294.781	0.00130009	0.000400051	3.2498	4.29679
GGGG	32	-63.0385	300	294.781	0.0029432	0.00884612	0.33271	0.667796
GGGGG	31	-38.9621	300	294.781	0.000563038	0.00251432	0.223932	0.558975
GGGGTA	30	38.7138	300	294.781	0.00163511	0.000649082	2.51911	5.74379
GGGTA	31	39.1076	300	294.781	0.00373325	0.00199025	1.87577	3.45392
GGTG	32	-42.7322	300	294.781	0.00384026	0.00753596	0.509591	0.538647
GGTTG	1	84.9553	300	294.781	0.0060454	0.00212927	2.83919	2.62294
GGTTGT	1	63.1838	300	294.781	0.00236916	0.000699089	3.38892	2.71042
GT	1	-43.6471	300	294.781	0.0732479	0.0854499	0.857203	0.791894
GT	2	76.4759	300	294.781	0.110238	0.0885152	1.24542	1.20642
GT	34	43.4556	300	294.781	0.100924	0.0885762	1.1394	1.10109
GT	4	44.3727	300	294.781	0.0969495	0.0846007	1.14597	1.05634
GT	5	57.5979	300	294.781	0.101006	0.0849468	1.18905	1.10201
GT	6	55.3522	300	294.781	0.102829	0.0872111	1.17908	1.12258
GT	7	45.3881	300	294.781	0.0974125	0.0847698	1.14914	1.06155
GT	8	39.6872	300	294.781	0.101307	0.0899514	1.12624	1.1054
GTA	1	-45.0752	300	294.781	0.0140079	0.0203766	0.687453	0.747044
GTA	33	47.5248	300	294.781	0.0273038	0.0205596	1.32803	1.48911
GTAG	32	-48.5953	300	294.781	0.0015411	0.00495263	0.311169	0.303424
GTC	33	42.2208	300	294.781	0.0220655	0.0166611	1.32437	1.2508
GTCG	32	-48.4076	300	294.781	0.00137709	0.00468159	0.29415	0.30126
GTG	10	38.8992	300	294.781	0.0285299	0.0227319	1.25506	1.08345
GTG	2	38.8556	300	294.781	0.0281319	0.0223838	1.25679	1.06783
GTG	33	-73.7368	300	294.781	0.0140489	0.0257223	0.546178	0.524507
GTG	4	57.3781	300	294.781	0.0313671	0.0228019	1.37564	1.19522
GTG	5	73.0812	300	294.781	0.0341193	0.0231329	1.47492	1.30436
GTG	6	76.1461	300	294.781	0.0352374	0.023663	1.48913	1.34891
GTG	7	65.8885	300	294.781	0.0326932	0.0228479	1.43091	1.24772
GTG	8	56.0838	300	294.781	0.0329232	0.0242891	1.35547	1.25684
GTG	9	49.54	300	294.781	0.030468	0.0230359	1.32263	1.15972
GTGA	5	39.9969	300	294.781	0.00787453	0.00504164	1.5619	1.38773
GTGA	6	48.2933	300	294.781	0.0089376	0.00539869	1.65551	1.58466
GTGA	7	43.7496	300	294.781	0.00846457	0.00529067	1.5999	1.49674
GTGG	32	-46.3363	300	294.781	0.00395026	0.00810503	0.487384	0.547581
GTGT	2	40.2914	300	294.781	0.0107817	0.00734193	1.46851	1.17307
GTGT	4	46.6731	300	294.781	0.0117028	0.00763897	1.53198	1.27741
GTGT	5	48.3387	300	294.781	0.0119598	0.00772698	1.5478	1.30664
GTGT	6	46.3103	300	294.781	0.0121018	0.00798101	1.51633	1.32282
GTGT	7	40.2376	300	294.781	0.0108387	0.00739194	1.46629	1.1795
GTGTC	2	48.3902	300	294.781	0.00326222	0.00143218	2.2778	1.66482
GTGTC	3	44.0308	300	294.781	0.0029222	0.00132217	2.21015	1.48272
GTGTC	4	46.3897	300	294.781	0.00309921	0.00137817	2.24878	1.57726
GTGTG	2	38.6189	300	294.781	0.00368425	0.00197125	1.86899	1.47504
GTT	2	87.4247	300	294.781	0.044468	0.0296408	1.50023	1.56635
GTT	33	43.5105	300	294.781	0.0325562	0.0256743	1.26805	1.13192
GTTG	2	123.216	300	294.781	0.0187683	0.007876	2.38297	2.23859
GTTG	3	45.7561	300	294.781	0.0113418	0.00741594	1.52938	1.31521
GTTG	4	53.834	300	294.781	0.0114448	0.00696688	1.64274	1.32767
GTTG	5	52.0007	300	294.781	0.0116708	0.00725692	1.60823	1.35504
GTTGA	2	48.5641	300	294.781	0.00384326	0.00179023	2.1468	2.18862
GTTGC	2	42.1526	300	294.781	0.00289019	0.00134517	2.14857	2.02684
GTTGG	2	61.4491	300	294.781	0.00501834	0.00216327	2.31979	2.20801
GTTGGT	2	41.2961	300	294.781	0.00182612	0.000719091	2.53949	2.30345
GTTGT	2	87.4409	300	294.781	0.00701647	0.00258033	2.71922	2.27938
GTTGT	3	52.2608	300	294.781	0.00511034	0.00250032	2.04388	1.62658
GTTGT	4	52.471	300	294.781	0.00478932	0.00228429	2.09663	1.51922
GTTGT	5	45.0948	300	294.781	0.00478432	0.00252232	1.89679	1.51756
GTTGTG	1	47.3451	300	294.781	0.00210014	0.000779099	2.6956	2.03359
GTTGTG	2	63.6982	300	294.781	0.00238716	0.000701089	3.40493	2.33388
GTTGTG	3	61.6435	300	294.781	0.00239516	0.000730093	3.28063	2.34234
GTTGTG	4	55.6354	300	294.781	0.00198813	0.000612078	3.24817	1.91796
GTTGTG	5	45.9248	300	294.781	0.00188113	0.000682087	2.7579	1.80829
GTTGTT	2	45.0115	300	294.781	0.00201514	0.000768098	2.62354	2.32355
T	1	105.698	300	294.781	0.375714	0.32616	1.15193	1.2069
T	2	-57.2654	300	294.781	0.303585	0.330524	0.918497	0.968599
T	34	81.5468	300	294.781	0.334712	0.297434	1.12533	1.07104
T	35	139.443	300	294.781	0.346773	0.283898	1.22147	1.11089
T	4	-49.4124	300	294.781	0.301417	0.324553	0.928714	0.961485
T	5	-49.893	300	294.781	0.297704	0.320998	0.927433	0.94931
TA	10	-42.4791	300	294.781	0.0644283	0.0756626	0.851521	0.961161
TA	2	-70.2478	300	294.781	0.060269	0.0792451	0.76054	0.897425
TA	3	-81.0305	300	294.781	0.0556437	0.0772828	0.720001	0.826827
TA	34	94.9457	300	294.781	0.0932542	0.0691628	1.34833	1.40956
TA	4	-80.6426	300	294.781	0.0547247	0.0761097	0.719024	0.812834
TA	5	-74.8919	300	294.781	0.0579789	0.0780719	0.742634	0.862432
TA	6	-69.4497	300	294.781	0.0566568	0.0749435	0.755993	0.842264
TA	7	-62.9192	300	294.781	0.059314	0.0759867	0.780584	0.882823
TA	8	-44.5604	300	294.781	0.0631992	0.0749315	0.843427	0.942302
TA	9	-47.9999	300	294.781	0.0657404	0.078663	0.835722	0.981318
TAA	2	-40.5329	300	294.781	0.0137109	0.0192854	0.710946	0.877447
TAA	3	-48.42	300	294.781	0.0123738	0.0189814	0.651892	0.789766
TAA	4	-42.6202	300	294.781	0.0133209	0.0191644	0.695084	0.851822
TAA	5	-44.3722	300	294.781	0.0129389	0.0189964	0.681122	0.826762
TAA	6	-39.9254	300	294.781	0.0129659	0.0183203	0.707731	0.828532
TAAG	32	-43.3614	300	294.781	0.0015371	0.00441056	0.348505	0.337247
TACG	32	-48.3832	300	294.781	0.000736049	0.00365646	0.201301	0.204225
TAG	33	-89.3575	300	294.781	0.00564938	0.0173012	0.326531	0.297326
TAGC	1	75.1438	300	294.781	0.00804454	0.00356545	2.25625	2.28
TAGCA	1	63.4796	300	294.781	0.00286119	0.000928118	3.08279	3.30917
TAGG	32	-40.9881	300	294.781	0.0029972	0.00621979	0.481881	0.561728
TAT	10	-43.1251	300	294.781	0.0167181	0.0232119	0.720238	0.896606
TAT	1	-55.191	300	294.781	0.0141009	0.0222398	0.63404	0.752942
TAT	2	-59.678	300	294.781	0.0162081	0.0256413	0.63211	0.86851
TAT	3	-64.9086	300	294.781	0.01439	0.0244061	0.589605	0.768746
TAT	4	-63.8862	300	294.781	0.0132859	0.0228279	0.582002	0.708458
TAT	5	-51.8186	300	294.781	0.0170091	0.0251182	0.677164	0.912659
TAT	6	-51.8701	300	294.781	0.015525	0.02336	0.6646	0.830959
TAT	7	-53.6062	300	294.781	0.0158321	0.0240441	0.658461	0.847827
TAT	9	-41.034	300	294.781	0.0179972	0.0243181	0.740075	0.967278
TATA	2	-38.8404	300	294.781	0.00311921	0.00615778	0.506548	0.714616
TATT	2	-39.0004	300	294.781	0.00478132	0.00832506	0.574329	0.78579
TC	1	66.9831	300	294.781	0.07465	0.0588815	1.2678	1.2184
TC	34	93.3784	300	294.781	0.0773242	0.0558761	1.38385	1.26371
TCA	33	53.1567	300	294.781	0.0195363	0.0134197	1.45579	1.25375
TCAC	1	44.544	300	294.781	0.00510034	0.00276235	1.84638	1.65786
TCACA	1	42.7086	300	294.781	0.00188013	0.000728092	2.58226	2.30562
TCACAG	1	60.2783	300	294.781	0.00104307	0.000197025	5.2941	3.91648
TCC	1	50.3038	300	294.781	0.015367	0.0102903	1.49335	1.41056
TCC	33	40.3845	300	294.781	0.014299	0.0102343	1.39716	1.30851
TCG	1	39.673	300	294.781	0.0197123	0.0149049	1.32254	1.23337
TCG	33	-88.5881	300	294.781	0.00486233	0.015967	0.304523	0.295644
TCT	33	59.9409	300	294.781	0.0231195	0.015674	1.47503	1.26948
TG	1	130.588	300	294.781	0.119674	0.0835396	1.43254	1.41099
TG	34	-131.461	300	294.781	0.0482642	0.0849098	0.568418	0.554892
TG	4	43.488	300	294.781	0.0969855	0.0848658	1.14281	1.13429
TG	7	55.0324	300	294.781	0.10142	0.0859909	1.17942	1.18802
TGAAGC	1	40.6737	300	294.781	0.000909061	0.000257033	3.53675	3.69564
TGAG	32	-45.276	300	294.781	0.00187113	0.00509465	0.367273	0.3797
TGC	1	67.9318	300	294.781	0.0230055	0.0148019	1.55423	1.48454
TGCA	1	41.8668	300	294.781	0.00625742	0.00371147	1.68597	1.61475
TGCC	1	38.9648	300	294.781	0.0045433	0.00257033	1.7676	1.58373
TGCG	32	-49.7088	300	294.781	0.0015261	0.00504964	0.30222	0.37634
TGG	1	117.788	300	294.781	0.0394106	0.0220958	1.78363	1.68593
TGG	33	-81.572	300	294.781	0.0126318	0.0254882	0.495595	0.521695
TGGC	1	105.866	300	294.781	0.0107967	0.00406252	2.65764	2.40587
TGGCA	1	70.7005	300	294.781	0.00325822	0.00101113	3.22236	2.87107
TGGCAA	1	50.6517	300	294.781	0.00102207	0.00023903	4.27589	3.87678
TGGCC	1	50.5608	300	294.781	0.00200413	0.000683087	2.93394	2.25693
TGGCG	1	42.8321	300	294.781	0.00248217	0.00107714	2.30441	2.35246
TGGCT	1	48.8991	300	294.781	0.0030522	0.00129416	2.35844	2.17482
TGGG	1	46.3033	300	294.781	0.00936663	0.00583874	1.60422	1.62237
TGGG	32	-48.9931	300	294.781	0.00386526	0.00831406	0.464907	0.649527
TGGGC	1	39.0815	300	294.781	0.00235116	0.00107214	2.19297	1.8681
TGGT	1	52.8741	300	294.781	0.0115578	0.0071139	1.62467	1.39897
TGGTTG	1	43.9184	300	294.781	0.00164711	0.000585074	2.81522	2.20757
TGT	1	44.0298	300	294.781	0.0351734	0.0279195	1.25981	1.21173
TGT	4	45.6173	300	294.781	0.0349823	0.0275195	1.27118	1.2049
TGT	5	41.6834	300	294.781	0.0344833	0.0276485	1.2472	1.18707
TGT	7	41.1292	300	294.781	0.0357644	0.0288767	1.23852	1.23287
TGTC	1	38.6838	300	294.781	0.00778152	0.00504164	1.54345	1.34776
TGTC	4	38.797	300	294.781	0.0074555	0.00477961	1.55986	1.28894
TGTG	1	39.9761	300	294.781	0.0104367	0.0070839	1.4733	1.20888
TGTG	3	47.2442	300	294.781	0.0112008	0.00720491	1.5546	1.30109
TGTG	4	58.9865	300	294.781	0.0127029	0.00758496	1.67474	1.48393
TGTG	5	61.3338	300	294.781	0.0130049	0.00765797	1.69821	1.52094
TGTG	6	47.7808	300	294.781	0.0110387	0.00704289	1.56736	1.28149
TGTG	7	43.1699	300	294.781	0.0115358	0.00774998	1.48849	1.34169
TGTGT	1	39.0958	300	294.781	0.00403927	0.00220528	1.83164	1.294
TGTGT	3	42.1647	300	294.781	0.0045293	0.00244631	1.85148	1.45862
TGTGT	4	42.8761	300	294.781	0.00481232	0.00262033	1.83653	1.55448
TGTGT	5	42.2132	300	294.781	0.00476432	0.00261033	1.82518	1.53818
TGTGTC	1	54.2317	300	294.781	0.00165011	0.00047206	3.49555	2.42832
TGTTG	1	43.3504	300	294.781	0.0044813	0.0023723	1.88901	1.78502
TGTTGT	1	43.4938	300	294.781	0.00191213	0.000734093	2.60475	2.16306
TT	2	-42.0157	300	294.781	0.0963605	0.10948	0.880166	0.985895
TT	34	100.445	300	294.781	0.11587	0.0874881	1.32441	1.19272
TT	4	-51.6267	300	294.781	0.089856	0.105731	0.849852	0.917496
TT	5	-44.9784	300	294.781	0.0886889	0.102321	0.866772	0.905252
TTA	2	-54.3386	300	294.781	0.0174442	0.0261093	0.668121	0.829265
TTA	3	-41.3611	300	294.781	0.0189633	0.0254812	0.744205	0.90352
TTA	33	44.4092	300	294.781	0.0269008	0.0205936	1.30627	1.29704
TTA	4	-55.0026	300	294.781	0.0169571	0.0256533	0.661013	0.80553
TTA	5	-49.4462	300	294.781	0.0169201	0.0245761	0.688479	0.803728
TTA	6	-43.0617	300	294.781	0.0176502	0.0242781	0.727001	0.839316
TTAG	32	-49.0195	300	294.781	0.00175712	0.00532468	0.329995	0.291584
TTAT	2	-42.751	300	294.781	0.0045013	0.00840407	0.53561	0.778337
TTAT	4	-38.8506	300	294.781	0.00482732	0.00836606	0.577013	0.836232
TTC	33	54.4401	300	294.781	0.0227815	0.015959	1.4275	1.23057
TTCG	32	-46.6377	300	294.781	0.0014761	0.00464859	0.317537	0.287871
TTG	1	44.8518	300	294.781	0.0345113	0.0272135	1.26817	1.21226
TTG	3	63.2536	300	294.781	0.0384456	0.0280086	1.37264	1.35632
TTG	33	-70.6235	300	294.781	0.0132119	0.0240271	0.549875	0.453486
TTGG	32	-38.8987	300	294.781	0.00428329	0.00767898	0.557794	0.521046
TTGT	3	50.155	300	294.781	0.0140819	0.00927418	1.5184	1.44232
TTGTG	2	45.3833	300	294.781	0.00511434	0.00274135	1.86563	1.64538
TTGTG	3	61.5137	300	294.781	0.00565938	0.00255432	2.21561	1.83143
TTGTG	4	61.7774	300	294.781	0.00569038	0.00256533	2.21819	1.84208
TTGTG	5	47.5355	300	294.781	0.00463431	0.0023383	1.98192	1.48331
TTGTGT	2	40.1483	300	294.781	0.00210914	0.000903115	2.33541	1.8637
TTGTGT	3	40.9171	300	294.781	0.00219415	0.000940119	2.3339	1.94385
TTGTGT	4	44.4801	300	294.781	0.00218515	0.000872111	2.50558	1.93534
TTT	2	-43.7002	300	294.781	0.0280189	0.0361796	0.774439	0.967656
TTT	33	49.9274	300	294.781	0.0340653	0.0261043	1.30497	1.1842
TTT	4	-52.614	300	294.781	0.0241596	0.0336473	0.718026	0.830912
TTT	5	-44.1226	300	294.781	0.0252357	0.0331332	0.761643	0.868926
TTTG	32	-40.0566	300	294.781	0.00386226	0.00726392	0.531704	0.444873
GTGTC	6	37.0459	299.981	294.761	0.00288519	0.00146719	1.96648	1.46303
GCT	33	36.9991	299.228	294.009	0.0200683	0.015498	1.2949	1.27961
TTTA	2	-36.9874	299.039	293.82	0.00520235	0.00862209	0.603374	0.818568
TATG	4	-36.9605	298.608	293.389	0.00235716	0.00495163	0.476037	0.549984
CAGT	6	36.9411	298.295	293.076	0.00648443	0.00411852	1.57446	1.25902
TTGG	3	36.9285	298.093	292.874	0.0107297	0.00753596	1.4238	1.33911
GTCT	32	36.9118	297.825	292.606	0.00730649	0.00476461	1.53349	1.35259
ATT	6	-36.8985	297.612	292.393	0.0185642	0.0242391	0.765881	0.877982
GGAGC	1	36.8972	297.592	292.373	0.00189113	0.000829105	2.28092	2.27457
GT	9	36.8746	297.229	292.01	0.0949884	0.0847198	1.12121	1.0343
TATG	1	-36.8687	297.135	291.916	0.00193913	0.00437156	0.443579	0.451028
TGTGTC	3	36.8671	297.109	291.89	0.00124508	0.000457058	2.72413	1.79538
GGAGC	2	36.833	296.563	291.344	0.00185312	0.000807102	2.29602	2.22547
CGCAG	2	36.7969	295.984	290.765	0.00141109	0.00054907	2.56997	2.06236
TTAT	5	-36.7032	294.489	289.269	0.0045043	0.00771598	0.583763	0.778869
ACA	4	36.6948	294.355	289.136	0.015295	0.0113994	1.34173	1.25457
TGGA	1	36.6401	293.484	288.265	0.00768952	0.00508365	1.5126	1.47872
GCAC	4	36.6392	293.468	288.249	0.00379725	0.00211427	1.79601	1.40089
ACAG	4	36.6268	293.271	288.052	0.00495033	0.00296038	1.6722	1.35897
GGCAA	2	36.6043	292.913	287.694	0.00185812	0.000814103	2.28242	2.12262
GTGTC	1	36.5878	292.651	287.432	0.00278619	0.00141218	1.97297	1.41047
ATTA	1	-36.5628	292.253	287.034	0.00323822	0.00608077	0.532534	0.734869
GGTTGA	1	36.5596	292.203	286.984	0.00129009	0.000485062	2.65963	2.63804
GTTGTG	6	36.5428	291.936	286.717	0.00159011	0.000655083	2.42734	1.51394
GTAT	1	-36.5359	291.826	286.607	0.00358624	0.00652883	0.549293	0.666087
TT	33	36.5293	291.721	286.502	0.0969595	0.086681	1.11858	0.992209
AT	13	-36.5206	291.582	286.363	0.0643563	0.0739114	0.870723	1.02104
CAC	8	36.4917	291.124	285.905	0.0116708	0.00835006	1.39769	1.14362
ACGG	32	-36.4486	290.441	285.222	0.00172112	0.00403051	0.427022	0.477901
CGAG	32	-36.3935	289.569	284.35	0.00123908	0.00333842	0.371158	0.461092
G	28	-36.3923	289.55	284.331	0.266066	0.28245	0.941993	0.990639
TTGTGT	5	36.3843	289.423	284.204	0.00177612	0.000768098	2.31236	1.55367
T	3	-36.3842	289.422	284.203	0.303904	0.32089	0.947068	0.969646
CTAG	32	-36.3821	289.388	284.169	0.00116108	0.00322341	0.360202	0.336025
ACACAG	3	36.3226	288.449	283.23	0.000672045	0.000182023	3.69209	2.78559
GTTGT	6	36.3212	288.427	283.208	0.00409127	0.0023373	1.75043	1.28829
ATTA	3	-36.3186	288.386	283.167	0.00311521	0.00589575	0.528382	0.706318
GA	1	-36.3062	288.189	282.97	0.0456991	0.0538978	0.847883	0.799375
GAAGCT	1	36.2971	288.046	282.827	0.000765051	0.000223028	3.43029	2.94778
CAGTT	5	36.2594	287.453	282.233	0.00267718	0.00134717	1.98726	1.48832
ATTA	2	-36.2093	286.662	281.443	0.00276419	0.00542369	0.50965	0.625125
TATG	7	-36.2075	286.635	281.416	0.00266318	0.00528967	0.503468	0.622821
AACAC	4	36.1968	286.466	281.247	0.0014341	0.000570072	2.51564	2.16922
ATAT	1	-36.1556	285.819	280.6	0.00329222	0.00610978	0.538845	0.792618
TAGCAA	1	36.134	285.479	280.26	0.000817055	0.000248031	3.29416	3.9462
ACAC	2	36.1306	285.426	280.206	0.00365524	0.00202926	1.80127	1.37913
TGT	6	36.1274	285.375	280.156	0.0317441	0.0259953	1.22115	1.08957
G	7	36.1259	285.352	280.133	0.27651	0.26065	1.06085	1.0307
TATA	4	-36.0974	284.904	279.685	0.00311221	0.00586975	0.530212	0.712975
GGTA	32	36.0654	284.403	279.184	0.00926362	0.00638981	1.44975	1.86699
TGTGT	7	36.0582	284.291	279.071	0.00438529	0.00256233	1.71145	1.41006
CTCG	32	-36.0255	283.778	278.559	0.00104207	0.00301838	0.345241	0.348984
TTAT	6	-35.9774	283.025	277.806	0.00460931	0.00776799	0.593372	0.797494
AGCAG	2	35.9093	281.962	276.743	0.00174812	0.000759096	2.30289	2.20308
TG	10	35.8872	281.617	276.398	0.0953034	0.0852798	1.11754	1.11395
ACAC	6	35.8604	281.199	275.98	0.00373925	0.00209827	1.78207	1.41227
TTGT	4	35.8391	280.867	275.648	0.0128079	0.00935719	1.36877	1.30633
ATT	7	-35.7938	280.161	274.942	0.0193983	0.0249852	0.776392	0.91856
TAGCAT	1	35.7429	279.371	274.152	0.000851057	0.000267034	3.18707	3.47984
ATGT	1	-35.7283	279.144	273.924	0.0030452	0.00574573	0.529994	0.68239
TGGCAC	1	35.6964	278.648	273.429	0.000698047	0.000197025	3.54293	2.94901
CACAGT	5	35.6624	278.121	272.902	0.000729049	0.000211027	3.45477	2.019
ACAC	7	35.6027	277.196	271.977	0.00364124	0.00203626	1.7882	1.37361
CATT	32	35.5719	276.721	271.502	0.00585139	0.00369347	1.58425	1.23885
AATG	1	-35.5535	276.436	271.217	0.00113808	0.0031214	0.364605	0.356329
CAAG	32	-35.5514	276.403	271.184	0.000979066	0.00288637	0.339203	0.313202
TGTGT	6	35.4492	274.826	269.606	0.00394926	0.00226429	1.74415	1.26395
TAAT	3	-35.433	274.576	269.357	0.0030322	0.00569972	0.531991	0.694298
TTGTG	6	35.3652	273.533	268.314	0.00422728	0.00247131	1.71054	1.34718
CGA	33	35.3529	273.345	268.126	0.0160181	0.0121455	1.31884	1.59065
A	32	-35.3143	272.752	267.533	0.203936	0.21853	0.933217	0.902902
CAGT	7	35.2841	272.288	267.069	0.0060204	0.00383849	1.56843	1.16554
GCA	5	35.2444	271.679	266.46	0.01561	0.0118035	1.32249	1.18026
TTT	9	-35.2387	271.593	266.374	0.0280469	0.0344764	0.81351	0.968652
TTT	3	-35.188	270.816	265.597	0.0287019	0.0351855	0.815732	0.991977
GTGAAC	5	35.1465	270.182	264.963	0.000812054	0.000253032	3.20929	2.40728
CACG	2	35.1058	269.561	264.342	0.00391926	0.00225429	1.73858	1.52057
ATTG	32	-35.0355	268.49	263.271	0.00276419	0.00531067	0.520496	0.449134
TGTGTC	2	35.0004	267.955	262.736	0.00119608	0.000452057	2.64586	1.72052
TAT	8	-34.9447	267.108	261.888	0.0185972	0.023939	0.776858	1.00054
TAGCG	1	34.9324	266.922	261.703	0.00192713	0.000887113	2.17236	2.12803
TAT	13	-34.9211	266.75	261.531	0.0180122	0.023278	0.773788	0.968109
TTT	7	-34.8994	266.42	261.201	0.0275378	0.0338493	0.813543	0.95055
TTAT	3	-34.8968	266.381	261.162	0.00459731	0.00763497	0.602138	0.795364
TGTCC	1	34.8849	266.201	260.982	0.00192413	0.000886113	2.17143	2.17295
ACA	33	34.8769	266.079	260.86	0.0136229	0.0101303	1.34477	1.11265
ACAGT	4	34.848	265.641	260.422	0.00215114	0.00103213	2.08418	1.53826
TATT	4	-34.807	265.021	259.802	0.00468631	0.00773598	0.605781	0.769788
GTGG	6	34.8017	264.941	259.721	0.00903761	0.0062868	1.43755	1.28194
GGTTGT	3	34.7528	264.202	258.983	0.0014971	0.00062708	2.38742	1.65578
GC	2	34.7314	263.878	258.659	0.0547547	0.047376	1.15575	1.06408
TA	12	-34.7313	263.877	258.658	0.0665095	0.0756966	0.878632	0.993143
ATGA	2	-34.71	263.556	258.336	0.00101607	0.00287437	0.353493	0.344772
TATT	5	-34.6905	263.261	258.042	0.00488933	0.00797501	0.613081	0.804001
AT	33	34.6652	262.88	257.661	0.0761661	0.0674706	1.12888	1.2153
AGTG	32	-34.6353	262.43	257.211	0.00309921	0.00570873	0.54289	0.487244
TT	6	-34.5936	261.803	256.584	0.0912731	0.101731	0.897201	0.932374
GGG	22	-34.5883	261.722	256.503	0.0170681	0.0221598	0.77023	0.950646
GCACAG	2	34.578	261.568	256.349	0.00059504	0.00015902	3.74191	2.39819
TATG	32	-34.5333	260.896	255.677	0.00326822	0.00591675	0.552367	0.767822
ACACA	4	34.5196	260.69	255.471	0.0014301	0.000591075	2.41948	1.91159
GCCC	32	34.4973	260.356	255.136	0.00368925	0.00210727	1.75073	2.28672
AGCAC	2	34.4716	259.971	254.752	0.00136009	0.00055107	2.46809	2.04102
ATTA	4	-34.4662	259.891	254.672	0.00310421	0.00569872	0.54472	0.703767
CA	7	34.4403	259.502	254.283	0.0520535	0.0449197	1.15881	1.05026
ACCG	32	-34.4346	259.417	254.198	0.000666045	0.0023243	0.286558	0.315254
TATA	5	-34.3986	258.879	253.66	0.00334322	0.00599976	0.557226	0.767209
ACAGC	1	34.3903	258.755	253.536	0.00133909	0.000540069	2.47948	2.08491
ACAG	32	-34.3719	258.479	253.26	0.000969065	0.00277835	0.348791	0.25697
GTGA	8	34.3394	257.995	252.776	0.00791753	0.00540069	1.46602	1.39565
ACA	5	34.3286	257.833	252.614	0.014899	0.0112744	1.32149	1.22085
GTGA	9	34.3186	257.683	252.464	0.00772852	0.00524867	1.47247	1.36087
GTGAA	7	34.3036	257.459	252.24	0.00251417	0.00128516	1.9563	1.68022
GCACA	3	34.2896	257.251	252.032	0.0014211	0.000589075	2.41242	1.8538
GTGTCA	2	34.2853	257.187	251.968	0.000999067	0.000354045	2.82186	1.80628
ACACA	5	34.276	257.049	251.83	0.00138309	0.000567072	2.43901	1.8449
CAGTTG	5	34.2082	256.039	250.82	0.00104307	0.000378048	2.75909	1.78427
GTC	2	34.1943	255.833	250.614	0.0200823	0.015816	1.26975	1.1344
TG	6	34.1653	255.402	250.183	0.0881739	0.07896	1.11669	1.02802
GCAC	5	34.1231	254.775	249.556	0.00381826	0.00221428	1.72438	1.40899
CAA	33	34.0947	254.354	249.135	0.0135259	0.0101143	1.33731	1.22108
TTT	8	-34.0615	253.862	248.643	0.0276429	0.0337983	0.817877	0.954282
ACA	7	34.0429	253.587	248.368	0.014556	0.0110044	1.32274	1.19169
AT	17	-34.0219	253.276	248.057	0.060156	0.0687657	0.874797	0.952475
CAG	7	34.0207	253.259	248.04	0.015524	0.0118435	1.31076	1.12001
CCC	1	34.0103	253.105	247.886	0.00816955	0.00562571	1.45218	1.37885
GTTA	32	33.9984	252.929	247.71	0.00857057	0.00595476	1.43928	1.39053
CAGTG	3	33.9704	252.516	247.297	0.00210614	0.00102113	2.06256	1.51627
CACGG	3	33.9535	252.266	247.047	0.00158011	0.000689087	2.29304	1.93178
TCGG	32	-33.953	252.259	247.04	0.00278219	0.00523166	0.531798	0.58578
GTGG	5	33.9191	251.76	246.54	0.0089836	0.0062998	1.42601	1.27397
TT	8	-33.8956	251.412	246.193	0.0942113	0.104584	0.900817	0.963265
CC	5	33.8746	251.103	245.884	0.0372565	0.031353	1.18829	1.07467
AGTG	3	33.8675	250.999	245.779	0.00784853	0.00537268	1.46082	1.26437
AA	33	-33.7706	249.575	244.356	0.0415278	0.0488042	0.850906	0.793953
CAG	6	33.7651	249.494	244.275	0.0159201	0.0122116	1.30369	1.14961
AAA	6	-33.7446	249.192	243.973	0.0102417	0.0142398	0.719229	0.859586
TTTT	5	-33.7023	248.572	243.353	0.00718148	0.0106394	0.674992	0.848397
GATG	1	-33.7002	248.542	243.323	0.00116408	0.00301038	0.386688	0.325231
ATG	19	-33.6108	247.235	242.016	0.0126358	0.0169782	0.744241	0.922149
ACACA	1	33.565	246.566	241.347	0.00134909	0.000557071	2.42176	1.79683
AGTTGT	2	33.5506	246.355	241.136	0.0014251	0.000602076	2.36697	1.79768
TG	5	33.5264	246.002	240.783	0.0920842	0.0828425	1.11156	1.0751
TCCC	1	33.4979	245.588	240.369	0.00323422	0.00181023	1.78663	1.96851
TA	1	-33.4757	245.265	240.046	0.0649204	0.0736654	0.881287	0.968717
TGTGTC	4	33.4578	245.005	239.785	0.00123408	0.000492062	2.50798	1.77854
GCACAG	4	33.3435	243.344	238.125	0.000556037	0.000149019	3.73132	2.22892
TAT	12	-33.3021	242.744	237.525	0.0189183	0.0240171	0.787702	1.01836
ATTT	1	-33.2887	242.551	237.332	0.00560938	0.0087011	0.644674	0.866091
GGTG	6	33.236	241.789	236.57	0.00904661	0.00639681	1.41424	1.29952
GAT	32	33.207	241.37	236.151	0.0226965	0.0182513	1.24356	1.40938
GTTGTA	2	33.1998	241.266	236.047	0.0014831	0.000642082	2.30983	2.32558
AT	9	-33.196	241.211	235.992	0.0667395	0.0755106	0.883843	1.06006
TGTC	7	33.196	241.211	235.992	0.00755651	0.00517466	1.46029	1.30714
ATGA	5	-33.1894	241.116	235.897	0.0014561	0.00338343	0.430361	0.496475
TTA	8	-33.1676	240.802	235.583	0.0202374	0.0254622	0.794799	0.966057
TTTA	5	-33.1568	240.646	235.427	0.00505434	0.00801002	0.631002	0.794682
ATTT	3	-33.145	240.477	235.258	0.00510934	0.00807603	0.632655	0.786926
GTTA	1	-33.1205	240.123	234.904	0.00382626	0.00648482	0.590032	0.605748
GGG	23	-33.108	239.944	234.725	0.0179142	0.0228629	0.783549	0.99924
GTGAAC	4	33.0222	238.71	233.491	0.000768051	0.000248031	3.09659	2.26664
GGTG	5	32.9397	237.528	232.309	0.00877459	0.00619079	1.41736	1.25886
AAA	5	-32.9303	237.393	232.174	0.0100737	0.0139338	0.722968	0.845112
TTC	1	32.9128	237.141	231.922	0.0243736	0.0197895	1.23164	1.32011
TATG	10	-32.9117	237.127	231.908	0.00268518	0.00500864	0.53611	0.62807
AGTTGT	4	32.9115	237.123	231.904	0.0014211	0.000609077	2.33319	1.79232
TGCAG	1	32.8972	236.918	231.699	0.00193913	0.000934119	2.07589	1.89091
GGTTG	2	32.893	236.858	231.639	0.00340423	0.00195225	1.74375	1.42266
CGTT	32	32.8781	236.646	231.426	0.00692846	0.00468359	1.4793	1.3635
CA	11	32.8096	235.667	230.448	0.0530596	0.0461739	1.14913	1.07121
TGGCCT	1	32.7982	235.506	230.286	0.000681046	0.000208026	3.27384	2.36997
AGTT	3	32.7709	235.117	229.898	0.00924262	0.00659084	1.40234	1.30849
GG	32	-32.7471	234.778	229.559	0.0821855	0.0916336	0.896892	1.14094
GTTT	32	32.7422	234.707	229.488	0.0102347	0.00742394	1.37861	1.22348
CAGTC	2	32.7406	234.686	229.466	0.00158711	0.000713091	2.22567	1.77935
TTT	10	-32.7298	234.531	229.312	0.0274258	0.0332982	0.823643	0.946569
GAACAC	2	32.7271	234.493	229.274	0.000508034	0.000132017	3.84825	2.54395
ATT	8	-32.7233	234.439	229.22	0.0198433	0.0249472	0.795414	0.940252
ATG	25	-32.7154	234.327	229.108	0.0130889	0.0173622	0.753872	0.956199
ATTT	2	-32.677	233.78	228.561	0.00491133	0.00778299	0.631034	0.755685
TTTA	3	-32.6675	233.646	228.427	0.00567038	0.00870511	0.651386	0.894335
CAC	9	32.6337	233.165	227.946	0.0113468	0.00837306	1.35515	1.11077
CGCAGT	3	32.6225	233.008	227.789	0.000611041	0.000177022	3.45177	2.19621
AGTGT	1	32.6189	232.956	227.737	0.00337023	0.00193625	1.7406	1.5924
GGGCG	31	-32.5873	232.508	227.289	0.000236016	0.00149519	0.15785	0.259817
GCACA	4	32.5576	232.087	226.868	0.00131009	0.00054807	2.39037	1.70078
AGAAG	1	32.5532	232.026	226.807	0.00202914	0.00100013	2.02888	2.27602
TGGAC	1	32.5344	231.759	226.54	0.00199213	0.000976124	2.04086	1.71311
TAAT	5	-32.5214	231.576	226.357	0.00339723	0.00588475	0.577294	0.779983
TCAG	32	-32.4934	231.18	225.961	0.00173112	0.00370547	0.467178	0.389251
GTTT	1	-32.4931	231.175	225.956	0.00572138	0.00874711	0.654088	0.67225
GTGT	9	32.4907	231.141	225.922	0.0103317	0.00752396	1.37317	1.12233
TGGTT	1	32.4566	230.66	225.441	0.00378825	0.00225029	1.68345	1.4815
CCCG	32	-32.4535	230.616	225.397	0.00059704	0.00207326	0.287971	0.409782
GTC	5	32.4488	230.55	225.331	0.0189793	0.0150309	1.26268	1.07001
GGTTG	3	32.3718	229.465	224.246	0.00342623	0.00198525	1.72584	1.43229
GGGG	26	-32.3643	229.36	224.141	0.00429829	0.00699589	0.614402	0.985029
T	9	-32.3138	228.65	223.431	0.309704	0.324837	0.953412	0.988687
CAGTT	6	32.2788	228.159	222.94	0.00253117	0.00134717	1.87888	1.40336
CAGTG	4	32.2636	227.945	222.726	0.00221715	0.00113214	1.95836	1.60045
GGGG	27	-32.2583	227.871	222.651	0.00437029	0.0070739	0.617805	1.00206
ATAT	4	-32.2471	227.714	222.495	0.00347923	0.00596176	0.583592	0.838861
ATA	7	-32.2226	227.371	222.152	0.0136719	0.0179503	0.761655	0.908338
ACAC	1	32.2042	227.113	221.894	0.00356924	0.00209627	1.70266	1.34527
GAAGCT	2	32.2014	227.074	221.855	0.00074905	0.000245031	3.05696	2.88001
TAC	33	32.1802	226.777	221.558	0.0165071	0.0128786	1.28174	1.24022
ATAT	5	-32.1794	226.765	221.546	0.00319521	0.00559571	0.571011	0.768685
AGCATT	2	32.1791	226.762	221.543	0.000836056	0.000289037	2.89256	2.64701
TATG	13	-32.1633	226.541	221.322	0.00270318	0.00496363	0.544598	0.632367
GCACA	2	32.1112	225.813	220.594	0.00139309	0.000604077	2.30615	1.81506
GCACAG	3	32.0964	225.606	220.387	0.00060404	0.000177022	3.41222	2.43752
CAC	33	32.0948	225.584	220.365	0.0114138	0.00847208	1.34722	1.11756
GGG	32	-32.0911	225.533	220.314	0.0239376	0.0293547	0.81546	1.34939
AATG	4	-32.0869	225.474	220.255	0.00172412	0.00366247	0.470753	0.543031
ATGT	8	-32.0867	225.471	220.252	0.0029582	0.00528467	0.55977	0.662476
CCA	33	32.0828	225.416	220.197	0.0111897	0.00828205	1.35108	1.31599
TGCAC	1	32.0671	225.198	219.979	0.00158511	0.000723092	2.19212	2.06255
AAT	5	-32.0545	225.022	219.803	0.014483	0.0188414	0.768678	1.00129
ATG	22	-32.0215	224.563	219.344	0.0129689	0.0171232	0.757387	0.947172
CAGG	32	-32.004	224.32	219.101	0.00213814	0.00421053	0.507808	0.591499
TGGGG	31	-31.9843	224.045	218.826	0.000948064	0.00256633	0.369424	0.647703
GTGTCA	1	31.9674	223.809	218.59	0.000983066	0.000369047	2.6638	1.77558
CCTT	32	31.9486	223.549	218.33	0.00459131	0.00287937	1.59456	1.32705
TAAT	2	-31.9209	223.164	217.945	0.00361824	0.00610478	0.592691	0.832088
CAGG	2	31.9109	223.026	217.807	0.00510134	0.00327742	1.55651	1.44957
AGTTG	2	31.9082	222.988	217.769	0.00311021	0.00176922	1.75795	1.41007
CGGT	4	31.8776	222.564	217.345	0.00641143	0.00432055	1.48394	1.28266
GCAC	1	31.8725	222.493	217.274	0.00377125	0.00225829	1.66996	1.39087
GTC	6	31.8552	222.254	217.035	0.0194813	0.015541	1.25354	1.09929
CGGTTG	3	31.8351	221.975	216.756	0.00106707	0.000417053	2.5586	2.13459
GTGAAC	6	31.818	221.739	216.52	0.000775052	0.000261033	2.96917	2.28893
ATAT	6	-31.8165	221.718	216.499	0.00338923	0.00580674	0.583671	0.816588
GTGTCA	4	31.7996	221.484	216.265	0.000943063	0.000349044	2.70184	1.6991
CACA	7	31.7678	221.044	215.825	0.00354524	0.00209327	1.69364	1.23904
TATA	1	-31.7548	220.865	215.646	0.00335823	0.00576173	0.58285	0.770737
GGG	19	-31.7437	220.712	215.493	0.0172242	0.0218668	0.787686	0.959596
GAT	2	-31.7414	220.68	215.461	0.014239	0.0185184	0.76891	0.869913
GTTC	32	31.6904	219.977	214.758	0.00702547	0.00482861	1.45497	1.31606
ATAA	2	-31.6863	219.921	214.702	0.00217615	0.00423354	0.514025	0.635556
GTGGAC	5	31.6826	219.871	214.652	0.000814055	0.000282036	2.88635	2.13051
AATA	1	-31.6635	219.607	214.388	0.00217915	0.00423554	0.514491	0.632985
ATGG	2	-31.6425	219.319	214.099	0.00158611	0.00343844	0.461287	0.418955
TCACAG	2	31.6264	219.096	213.877	0.00074005	0.000245031	3.02023	2.67381
C	11	31.6081	218.845	213.626	0.19091	0.178798	1.06774	0.9883
TAGCT	1	31.6021	218.763	213.544	0.00218315	0.00112414	1.94205	2.0515
GCA	33	31.5845	218.521	213.302	0.0162421	0.0127046	1.27844	1.22988
GAGC	1	31.5781	218.434	213.214	0.00459731	0.00289937	1.58562	1.49817
ATA	8	-31.5652	218.256	213.037	0.014316	0.0185784	0.770572	0.952401
GACAC	2	31.5395	217.903	212.684	0.00123408	0.000517066	2.3867	1.81346
GGA	33	31.5367	217.865	212.646	0.0236616	0.0193205	1.22469	1.51163
AGAAGC	1	31.5301	217.774	212.555	0.000570038	0.000165021	3.45434	2.80122
C	10	31.528	217.746	212.527	0.190518	0.178446	1.06765	0.986212
TCC	2	31.5187	217.618	212.399	0.0137339	0.0105183	1.30571	1.25477
GTG	11	31.4906	217.233	212.014	0.0285529	0.023757	1.20187	1.08435
CACAG	7	31.4748	217.017	211.798	0.00135609	0.000591075	2.29428	1.39229
GTGTG	4	31.4551	216.748	211.529	0.00357924	0.00212927	1.68097	1.43099
GG	26	-31.431	216.419	211.199	0.0734089	0.0820344	0.894855	1.01535
TCTT	32	31.3896	215.853	210.634	0.00716848	0.00496263	1.44449	1.28007
GGGG	25	-31.3841	215.778	210.559	0.00427829	0.00687087	0.62267	0.980301
TTAA	4	-31.3745	215.647	210.428	0.00380125	0.0062798	0.605315	0.76459
AACAC	5	31.3737	215.637	210.417	0.00121508	0.000508065	2.39159	1.81786
GGG	29	-31.3658	215.528	210.309	0.0197693	0.0246311	0.802615	1.10629
CTGG	32	-31.3533	215.358	210.138	0.00272818	0.00492263	0.554213	0.605575
G	33	-31.3518	215.338	210.119	0.28193	0.296246	0.951676	1.05153
GTCC	2	31.3363	215.126	209.907	0.0044693	0.00281036	1.5903	1.47332
AAAT	2	-31.3172	214.866	209.647	0.00223515	0.00427954	0.522287	0.663332
TGT	33	31.3118	214.793	209.574	0.030051	0.0251482	1.19496	1.02958
ATGA	1	-31.307	214.727	209.508	0.00204614	0.00402951	0.507788	0.702213
GTGTC	7	31.2931	214.539	209.32	0.00255617	0.00139018	1.83874	1.28902
GGAT	31	31.2663	214.174	208.955	0.00790153	0.00557371	1.41764	1.73236
TATT	6	-31.2439	213.869	208.65	0.00525135	0.00804202	0.652989	0.865194
AAGC	3	31.2394	213.809	208.589	0.0045533	0.00287937	1.58136	1.47675
CACAGT	6	31.2324	213.714	208.495	0.000629042	0.000194025	3.24207	1.72557
ATTT	4	-31.2234	213.591	208.372	0.00511834	0.007879	0.649618	0.788347
A	10	-31.201	213.286	208.067	0.226956	0.240288	0.944519	1.00784
TGGTG	1	31.1971	213.235	208.015	0.00320321	0.00185924	1.72287	1.3417
TGTC	5	31.1965	213.226	208.007	0.00703647	0.00486562	1.44616	1.21366
GGC	3	31.1579	212.703	207.484	0.0162931	0.0127916	1.27373	1.13527
CAGT	8	31.14	212.46	207.241	0.00577539	0.00384749	1.50108	1.11639
GAACA	5	31.1098	212.052	206.833	0.0015641	0.000726092	2.15414	2.08376
CACAGC	2	31.1079	212.026	206.807	0.000468031	0.000123016	3.80465	2.87299
TTGTG	7	31.1025	211.953	206.734	0.00383926	0.0023373	1.64261	1.2185
TTAA	2	-31.0838	211.7	206.481	0.00392426	0.00640381	0.612801	0.789963
TAAT	6	-31.0722	211.543	206.324	0.00342823	0.00578473	0.592634	0.787281
CAGTTG	6	31.0426	211.144	205.925	0.000958064	0.000365046	2.6245	1.63069
GTGTCA	3	31.0329	211.014	205.795	0.000914061	0.000341043	2.68019	1.64388
GGACAC	3	31.0091	210.692	205.473	0.000550037	0.00015902	3.45891	2.4957
CCC	2	31.0076	210.672	205.453	0.00798954	0.00566272	1.4109	1.34719
CAG	8	30.9972	210.532	205.312	0.015165	0.0118155	1.28348	1.09322
CAC	1	30.9638	210.082	204.863	0.0107737	0.00801302	1.34453	1.05283
A	11	-30.9448	209.826	204.607	0.223256	0.236404	0.944383	0.990933
TT	7	-30.9145	209.419	204.199	0.0930272	0.1024	0.908469	0.950809
TGTGA	5	30.8116	208.038	202.819	0.0030012	0.00172322	1.74162	1.68829
CGG	4	30.7824	207.647	202.428	0.0166971	0.0131857	1.26631	1.20514
C	9	30.7789	207.601	202.382	0.186458	0.174769	1.06688	0.964603
G	25	-30.7549	207.279	202.06	0.264126	0.277903	0.950423	0.983206
TGAAC	5	30.7419	207.105	201.886	0.00178112	0.000873111	2.03997	1.76104
GGTG	8	30.7398	207.078	201.859	0.00884759	0.00639681	1.38313	1.26976
TGTGTC	5	30.7348	207.01	201.791	0.00120908	0.000513065	2.35658	1.74035
GGTG	4	30.7142	206.735	201.516	0.00837056	0.00599876	1.39538	1.19865
TTGG	1	30.709	206.665	201.446	0.00987766	0.00726892	1.35889	1.22855
ATG	28	-30.7001	206.548	201.328	0.0128659	0.0168131	0.765227	0.939428
AGA	2	-30.6955	206.485	201.266	0.00946963	0.0129386	0.731888	0.731343
GTTC	2	30.6845	206.339	201.12	0.00759651	0.00535668	1.41814	1.42796
GCTG	32	-30.6828	206.316	201.097	0.00259017	0.0046856	0.552795	0.606136
TT	9	-30.6816	206.3	201.081	0.0962544	0.105687	0.910746	0.984778
ATAA	4	-30.6731	206.188	200.968	0.00243116	0.00447957	0.542723	0.711745
GTAT	3	-30.6689	206.131	200.912	0.00348923	0.00582274	0.599243	0.647694
GTGTG	5	30.6639	206.065	200.846	0.00340923	0.00202926	1.68004	1.35994
AC	1	30.6433	205.79	200.571	0.0497973	0.0435435	1.14362	1.09516
TATG	3	-30.6347	205.676	200.457	0.00331522	0.00560171	0.591823	0.779142
GCACA	5	30.628	205.586	200.367	0.00132409	0.000584074	2.26699	1.72
GACAC	3	30.6279	205.585	200.366	0.00130609	0.000573073	2.2791	1.92606
ATGA	8	-30.6108	205.357	200.138	0.00170511	0.00351745	0.484759	0.582977
TA	13	-30.5906	205.088	199.869	0.0682126	0.0763357	0.893587	1.01936
TTGC	1	30.5867	205.037	199.818	0.00692946	0.00481261	1.43986	1.36964
TCA	1	30.5736	204.862	199.643	0.0188263	0.0150979	1.24694	1.20647
CAGTTT	2	30.5517	204.571	199.352	0.00109807	0.000450057	2.43985	2.14829
TG	8	30.5447	204.478	199.259	0.0886169	0.0803152	1.10336	1.03335
TTCA	32	30.5396	204.41	199.191	0.0059494	0.00401751	1.48087	1.26558
TGTG	8	30.5145	204.078	198.859	0.00970565	0.00713691	1.35992	1.12114
ATA	9	-30.476	203.567	198.348	0.0140319	0.0180943	0.77549	0.932955
ATGT	14	-30.4457	203.166	197.947	0.00280819	0.00494363	0.568042	0.628202
ATAA	3	-30.4321	202.985	197.766	0.00251317	0.00456458	0.55058	0.736323
ACA	6	30.4116	202.715	197.495	0.014409	0.0112074	1.28566	1.17921
ATGT	5	-30.3913	202.446	197.227	0.00277119	0.00489162	0.566517	0.619758
GAACAC	3	30.3903	202.434	197.214	0.000495033	0.000138018	3.58674	2.47329
AGC	4	30.3685	202.145	196.925	0.014808	0.0115615	1.28081	1.19931
TCCCC	1	30.3529	201.939	196.719	0.000885059	0.000332042	2.6655	2.3452
GATT	1	-30.3525	201.934	196.715	0.00318321	0.00540969	0.588428	0.579108
TTGTG	1	30.3439	201.821	196.602	0.00386426	0.0023843	1.62071	1.22676
GCAGT	4	30.3412	201.785	196.566	0.00192513	0.000977124	1.9702	1.41402
GTTGTC	2	30.3379	201.741	196.522	0.00113108	0.00047206	2.39604	2.02989
TAA	7	-30.3365	201.723	196.504	0.01463	0.0187444	0.7805	0.937988
GTGTGT	2	30.3071	201.335	196.116	0.0015331	0.000720091	2.12904	1.74157
ACACAG	4	30.2844	201.037	195.818	0.000554037	0.000165021	3.35737	2.25836
AATG	7	-30.226	200.268	195.049	0.00194513	0.00380648	0.511005	0.614021
GGGG	24	-30.2018	199.95	194.731	0.0044063	0.00690788	0.637865	1.01059
TTTT	3	-30.1954	199.866	194.647	0.00804154	0.0112224	0.71656	0.953126
CAT	32	30.1819	199.69	194.47	0.0163451	0.0129346	1.26367	1.17433
CT	31	30.1613	199.419	194.2	0.0609951	0.0541679	1.12604	1.04203
G	9	30.1268	198.966	193.747	0.275764	0.262508	1.0505	1.02784
TATG	16	-30.1143	198.802	193.583	0.00288819	0.00501564	0.575838	0.676592
CGCAGT	1	30.0974	198.582	193.363	0.000571038	0.000174022	3.28141	2.0423
TTA	7	-30.0814	198.372	193.153	0.0198413	0.0244911	0.810144	0.946593
ATGT	17	-30.0227	197.605	192.386	0.00287019	0.00498463	0.575808	0.642359
TTGT	5	30.0036	197.356	192.137	0.0114808	0.0086951	1.32037	1.16588
CA	9	30.0002	197.312	192.093	0.0509504	0.0447477	1.13862	1.02731
GAAGCA	2	29.9978	197.281	192.062	0.00059304	0.000185023	3.20521	2.6629
TGG	7	29.99	197.179	191.96	0.0277969	0.023275	1.19428	1.17093
CGGT	3	29.9825	197.081	191.861	0.00614341	0.00420353	1.46149	1.22691
GGG	21	-29.9685	196.899	191.68	0.0174802	0.0218628	0.79954	0.974293
GCAG	4	29.9669	196.878	191.659	0.00467631	0.00302938	1.54365	1.31799
CGTG	32	-29.9585	196.768	191.549	0.00285419	0.00495863	0.575601	0.61092
GG	24	-29.9362	196.477	191.258	0.0718288	0.0799482	0.898442	0.992842
AGCA	4	29.8764	195.7	190.481	0.00439329	0.00281136	1.5627	1.38277
GTGGG	31	-29.8648	195.55	190.331	0.00112908	0.00267034	0.422821	0.644541
AAGCT	1	29.8606	195.495	190.276	0.00176712	0.000881112	2.00555	1.88957
GCT	3	29.8352	195.165	189.946	0.0181292	0.0145558	1.24549	1.15152
TGTT	32	29.8316	195.118	189.899	0.0101417	0.00755796	1.34185	1.15892
AATA	2	-29.8176	194.937	189.718	0.00226815	0.00419553	0.540611	0.659389
GAAGCA	1	29.8152	194.907	189.687	0.000580039	0.000180023	3.22203	2.59929
GGCA	3	29.8146	194.899	189.68	0.00482632	0.0031544	1.53003	1.31171
GCAC	2	29.7736	194.368	189.149	0.00367425	0.00226029	1.62557	1.35353
CAGTA	2	29.7548	194.124	188.905	0.00198613	0.00103113	1.92617	1.94338
C	33	29.7389	193.919	188.7	0.20151	0.189846	1.06144	1.04486
CAGTTC	2	29.7364	193.886	188.667	0.000675045	0.000227029	2.97339	2.17984
TAA	1	-29.7344	193.86	188.641	0.014641	0.0186654	0.784393	0.938714
GTC	4	29.7295	193.797	188.578	0.0185622	0.0149539	1.2413	1.04573
TC	31	29.717	193.636	188.417	0.0635213	0.0566512	1.12127	1.03108
GTGGAC	4	29.7133	193.587	188.368	0.00074105	0.000261033	2.83891	1.92675
TGACAC	1	29.7075	193.513	188.294	0.000496033	0.000142018	3.49275	2.44293
GCA	1	29.6725	193.06	187.841	0.014846	0.0116605	1.27319	1.12047
AATG	3	-29.6658	192.974	187.755	0.00230115	0.00422554	0.544583	0.72905
ATGG	8	-29.6586	192.881	187.662	0.00224215	0.00414853	0.540469	0.595571
TGCACA	1	29.6483	192.749	187.53	0.000609041	0.000195025	3.12289	2.85039
TATT	1	-29.6421	192.669	187.45	0.00514134	0.00773898	0.664344	0.846574
TAAA	3	-29.6112	192.271	187.052	0.00279719	0.00485562	0.576073	0.768148
ACAGT	5	29.594	192.05	186.83	0.00202614	0.00106213	1.90761	1.44456
ACGG	1	29.51	190.97	185.751	0.00491633	0.00323941	1.51766	1.40534
AGTTAG	1	29.4864	190.667	185.448	0.00109407	0.000461059	2.37296	2.70331
TTTT	6	-29.4607	190.338	185.119	0.00774052	0.0107834	0.71782	0.916393
TACAGT	1	29.4523	190.23	185.011	0.000823055	0.000307039	2.68062	2.25949
CACAGA	1	29.4447	190.133	184.914	0.000426029	0.000113014	3.76969	2.14628
TCTA	32	29.4352	190.012	184.792	0.00562038	0.00380748	1.47614	1.43168
TGGCG	31	-29.4315	189.964	184.745	0.000413028	0.0015832	0.260881	0.367427
TAAT	4	-29.425	189.882	184.662	0.00383626	0.00613378	0.625431	0.883654
CGCAG	3	29.4205	189.823	184.604	0.00129009	0.000581074	2.22018	1.87446
CACAGC	3	29.4074	189.656	184.437	0.000399027	0.000102013	3.91153	2.41415
TTTT	9	-29.332	188.693	183.473	0.00804354	0.0111194	0.723378	0.95337
CACAGG	3	29.3085	188.394	183.175	0.000550037	0.000169021	3.25424	2.20609
TTTT	8	-29.3033	188.328	183.109	0.00804654	0.0111194	0.723648	0.953737
ATGA	4	-29.2793	188.022	182.803	0.00200113	0.00380348	0.526132	0.686427
ACAG	5	29.2231	187.307	182.087	0.00475032	0.0031204	1.52234	1.30176
GACACA	2	29.222	187.293	182.074	0.000470031	0.000133017	3.53362	2.45807
TTA	1	-29.2163	187.221	182.002	0.0218935	0.0265944	0.823237	1.0477
TGGCCC	1	29.2144	187.196	181.977	0.00044703	0.000123016	3.63393	2.99307
ATGG	14	-29.1985	186.995	181.776	0.00219515	0.00404951	0.542077	0.582852
TA	11	-29.1944	186.942	181.723	0.0695657	0.0773658	0.899178	1.04022
GGCGG	31	-29.1892	186.877	181.657	0.000495033	0.00169622	0.291846	0.573847
TGGACA	1	29.1576	186.475	181.256	0.000680046	0.00023403	2.90581	2.08567
CTTC	32	29.1465	186.335	181.116	0.00436229	0.00281736	1.54836	1.24352
ACAGA	1	29.1418	186.275	181.056	0.0014211	0.000668085	2.12712	2.01284
TTAT	8	-29.1157	185.944	180.725	0.00538436	0.00797401	0.675239	0.935639
CT	32	29.063	185.278	180.058	0.0587299	0.0522616	1.12377	1.00216
GGTGG	31	-29.0355	184.931	179.711	0.000912061	0.00230429	0.39581	0.464146
TTCT	32	28.9762	184.182	178.963	0.00659544	0.00462859	1.42494	1.22192
CCC	3	28.9712	184.119	178.9	0.00768651	0.0055367	1.38828	1.29403
GGGTG	31	-28.9638	184.026	178.807	0.00089106	0.00226929	0.39266	0.545332
GAGC	2	28.9327	183.635	178.416	0.0045323	0.00296038	1.53099	1.47597
CCGG	32	-28.9284	183.581	178.362	0.00184112	0.00356545	0.516379	0.738994
TGTC	32	28.9186	183.457	178.238	0.00670045	0.0047186	1.42001	1.15355
ACACA	6	28.9088	183.335	178.116	0.00118408	0.000523066	2.26373	1.56559
AGAT	2	-28.9075	183.318	178.099	0.00214714	0.0039635	0.541729	0.577121
AGCAC	3	28.875	182.91	177.691	0.00120608	0.000537068	2.24568	1.79607
TGGCAT	1	28.8718	182.869	177.65	0.000831056	0.00031704	2.62129	2.46335
GTGTC	8	28.8446	182.529	177.309	0.00246216	0.00138818	1.77367	1.23966
ATTA	5	-28.8152	182.16	176.941	0.00343323	0.00557971	0.615306	0.780239
GTT	1	-28.8038	182.017	176.798	0.0227825	0.0274925	0.828682	0.783787
CG	1	-28.7887	181.828	176.609	0.0403637	0.0464209	0.869516	0.821704
GGTG	7	28.7682	181.571	176.352	0.0089246	0.00659584	1.35307	1.28127
GTG	12	28.7516	181.364	176.145	0.0271768	0.0228779	1.18791	1.03041
AACACA	3	28.7506	181.352	176.133	0.00045103	0.000127016	3.55097	2.41801
TATG	6	-28.7319	181.118	175.899	0.00329322	0.00539869	0.610004	0.773843
TTA	9	-28.7047	180.778	175.559	0.0206664	0.0251622	0.821327	0.987169
TTT	11	-28.7005	180.725	175.506	0.0279989	0.0331362	0.844963	0.966944
C	32	28.6801	180.471	175.252	0.197539	0.186371	1.05993	1.02365
ATGG	17	-28.6785	180.452	175.232	0.00231215	0.00415753	0.556137	0.614535
GTCCT	2	28.678	180.445	175.226	0.00179112	0.000921117	1.94451	1.73794
TATT	7	-28.6752	180.411	175.192	0.00552037	0.00808903	0.682452	0.910818
TTGTGT	1	28.6623	180.249	175.03	0.00164211	0.000821104	1.99988	1.43066
TATG	9	-28.6611	180.234	175.015	0.00343823	0.00557171	0.617087	0.808806
CCAG	32	-28.6474	180.063	174.844	0.000963065	0.0023503	0.409763	0.403998
GGGG	28	-28.6457	180.042	174.823	0.00486633	0.00730593	0.666079	1.11991
GTT	32	28.6159	179.671	174.452	0.029743	0.0252532	1.17779	1.03096
TGCG	1	28.5878	179.322	174.103	0.00577939	0.00397951	1.45229	1.47512
GCG	3	28.5822	179.252	174.033	0.015406	0.0122606	1.25655	1.23385
GTTGCG	2	28.5719	179.125	173.906	0.000888059	0.000352045	2.52258	2.32042
ATGT	11	-28.5658	179.049	173.83	0.0030352	0.00506264	0.599529	0.6801
TGTC	6	28.5642	179.029	173.809	0.00641743	0.00450457	1.42465	1.10309
TC	33	28.5492	178.843	173.623	0.0618171	0.055292	1.11801	1.00258
ATGG	5	-28.5376	178.699	173.479	0.00229315	0.00412152	0.556385	0.609386
AATG	13	-28.5352	178.669	173.45	0.00191113	0.00362646	0.526995	0.603078
GAACAC	4	28.5326	178.637	173.418	0.000482032	0.000142018	3.39416	2.40296
ACAGGT	1	28.5262	178.557	173.338	0.000761051	0.000282036	2.69842	2.34179
AAT	10	-28.5083	178.335	173.116	0.0137619	0.0175002	0.786386	0.949956
T	31	28.493	178.146	172.927	0.317349	0.30424	1.04309	1.01382
AGTG	4	28.4893	178.1	172.881	0.0074315	0.00535268	1.38837	1.1946
TTGTGA	3	28.4825	178.016	172.797	0.00115808	0.000513065	2.25717	1.76552
GG	29	-28.4798	177.982	172.763	0.0753471	0.0832136	0.905466	1.04301
TTAT	1	-28.4711	177.874	172.655	0.0059804	0.00861109	0.6945	1.0427
GCTT	32	28.4597	177.734	172.515	0.00660144	0.00466259	1.41583	1.34715
TAT	16	-28.4486	177.596	172.377	0.0182162	0.0224288	0.812178	0.97941
TGGAC	6	28.4408	177.5	172.28	0.00171611	0.000875111	1.96103	1.46416
TGGGCA	1	28.4361	177.441	172.222	0.000726049	0.000264034	2.74984	2.22864
AATG	32	-28.4075	177.087	171.868	0.00250917	0.00438656	0.572013	0.796647
GAGCA	1	28.4065	177.075	171.856	0.0015111	0.000739094	2.04453	1.84907
GATA	1	-28.385	176.81	171.591	0.00220715	0.00399851	0.551993	0.552396
TGAAC	7	28.3732	176.664	171.445	0.00171411	0.000875111	1.95874	1.69106
TCT	32	28.3721	176.651	171.432	0.0201644	0.0165451	1.21875	1.10162
GTCCTC	1	28.3595	176.495	171.276	0.000546037	0.000173022	3.15588	2.16785
GTCA	32	28.3511	176.392	171.173	0.00578039	0.00399251	1.44781	1.25855
TTAT	9	-28.3344	176.186	170.967	0.00526435	0.00774898	0.67936	0.91417
GTGGAC	6	28.3217	176.029	170.81	0.000805054	0.000308039	2.61348	2.10524
GA	3	-28.3171	175.972	170.753	0.0502344	0.0567882	0.884591	0.880825
GGTCG	31	-28.2182	174.758	169.538	0.000335022	0.00138418	0.242037	0.279128
AT	23	-28.1803	174.292	169.073	0.06018	0.0672375	0.895036	0.952866
TGAC	1	28.1773	174.256	169.037	0.00496133	0.00333642	1.48702	1.41704
TTTAG	31	-28.1694	174.159	168.94	0.000512034	0.00165821	0.308787	0.280979
ACAGTG	2	28.1478	173.894	168.675	0.000653044	0.000228029	2.86386	1.72688
GTGCG	31	-28.1466	173.88	168.661	0.000437029	0.0015412	0.283565	0.369848
TTTT	7	-28.1273	173.643	168.424	0.00800054	0.0109244	0.732356	0.948117
GGTGA	6	28.1261	173.629	168.41	0.00247117	0.00141418	1.74742	1.61033
TTAA	5	-28.0655	172.889	167.67	0.00389226	0.00607277	0.640937	0.783358
ACC	33	28.0602	172.824	167.605	0.0104617	0.00796701	1.31313	1.31196
GGACAC	2	28.0574	172.79	167.571	0.000517035	0.00016102	3.21099	2.3339
AATT	1	-28.0306	172.463	167.244	0.00369325	0.00582674	0.633845	0.743642
TGTCCT	1	28.0024	172.12	166.901	0.000794053	0.000305039	2.60312	2.78968
GGG	16	-27.9891	171.957	166.738	0.0168821	0.0208847	0.808351	0.939981
TGTC	3	27.9813	171.863	166.644	0.00641943	0.00453858	1.41441	1.10345
TGCT	1	27.9809	171.857	166.638	0.00642543	0.00454358	1.41418	1.34706
AAAT	3	-27.9679	171.7	166.481	0.00236416	0.00416553	0.567553	0.702486
GGGG	22	-27.9475	171.452	166.233	0.00424728	0.00649182	0.654251	0.972974
GATT	32	27.9435	171.403	166.183	0.00729049	0.00526767	1.38401	1.35908
ATGA	14	-27.9353	171.304	166.084	0.00175512	0.00337543	0.519969	0.600404
AGTTGT	5	27.9262	171.192	165.973	0.00117608	0.000532068	2.21039	1.46766
AATA	4	-27.9232	171.157	165.938	0.00254117	0.00438656	0.579309	0.740656
GGGAG	31	-27.896	170.826	165.607	0.00045203	0.0015492	0.291784	0.443311
TGGCTC	1	27.888	170.729	165.51	0.000651044	0.000229029	2.84262	2.41389
AT	20	-27.8772	170.599	165.38	0.0632052	0.0703339	0.898645	1.00222
GAAC	5	27.8689	170.497	165.278	0.00435129	0.00286236	1.52017	1.56551
GAAGCG	1	27.8667	170.471	165.252	0.00060204	0.000204026	2.9508	2.76716
GAGGG	31	-27.8651	170.451	165.232	0.000627042	0.00181223	0.346006	0.62326
ATGG	11	-27.8596	170.386	165.166	0.00225515	0.00401751	0.56133	0.599092
CTGT	32	27.8574	170.358	165.139	0.00644243	0.00456458	1.4114	1.18454
TCTG	32	-27.8357	170.096	164.877	0.00279419	0.0046976	0.594812	0.532514
CTCT	32	27.8218	169.927	164.708	0.00428829	0.00281436	1.52372	1.29578
TATA	7	-27.7867	169.503	164.284	0.00398727	0.00616178	0.647096	0.919388
CA	10	27.7748	169.359	164.14	0.0504224	0.0446837	1.12843	1.01633
CACGG	4	27.7692	169.292	164.073	0.00138409	0.000667085	2.07484	1.67873
CAGTTG	7	27.7676	169.273	164.054	0.000806054	0.00031404	2.56672	1.35982
CACAGG	1	27.7555	169.126	163.907	0.000536036	0.000172022	3.11609	2.14578
CCCC	2	27.7167	168.658	163.439	0.00191213	0.00102513	1.86525	1.67029
CAGTT	7	27.7089	168.564	163.345	0.00225015	0.00126516	1.77855	1.24111
GTGAGC	6	27.7029	168.492	163.273	0.00074905	0.000283036	2.64648	2.28738
TCGCAG	1	27.6942	168.387	163.168	0.000504034	0.00015702	3.21	2.5187
GGGG	23	-27.6869	168.299	163.08	0.0044503	0.00671085	0.663149	1.02101
GGG	18	-27.6729	168.131	162.912	0.0176422	0.0216718	0.814063	0.983601
GAGGC	2	27.6535	167.897	162.678	0.00157011	0.000792101	1.9822	1.94395
CACGGT	1	27.6302	167.618	162.399	0.000624042	0.000217028	2.8754	1.86961
TTCG	1	27.6231	167.532	162.313	0.00693246	0.00498663	1.39021	1.40004
GGTTGC	1	27.6109	167.385	162.166	0.00088906	0.000363046	2.44889	2.4027
TGGCAG	1	27.6085	167.357	162.138	0.000707047	0.000261033	2.70865	2.48551
GCAC	6	27.5922	167.161	161.942	0.00348023	0.00219028	1.58895	1.27911
TATA	6	-27.5832	167.054	161.835	0.00367725	0.00576573	0.637776	0.845952
GA	4	-27.5704	166.9	161.681	0.0501524	0.0565192	0.887351	0.879349
GGGT	1	-27.5336	166.458	161.239	0.00379025	0.00589875	0.642552	0.642373
TG	13	27.5298	166.413	161.194	0.0917571	0.0841157	1.09084	1.07116
GAT	6	-27.5288	166.402	161.183	0.0141439	0.0177823	0.795397	0.863952
GTTG	7	27.5265	166.374	161.155	0.00971165	0.00735893	1.31971	1.11936
TCCT	32	27.5198	166.294	161.075	0.0044593	0.00296338	1.5048	1.27408
GTTGG	5	27.5062	166.13	160.911	0.00311921	0.00191624	1.62777	1.33523
GG	22	-27.4964	166.013	160.794	0.0701217	0.0774728	0.905113	0.968553
TCACGG	1	27.4925	165.967	160.748	0.000664044	0.00023903	2.77808	2.73834
GGTAG	31	-27.4726	165.729	160.51	0.000383026	0.00141618	0.270464	0.280182
TGG	4	27.4529	165.494	160.275	0.0272708	0.0231429	1.17836	1.14797
AGTTG	5	27.4475	165.429	160.21	0.00290019	0.00175222	1.65515	1.31069
CGG	2	27.4461	165.413	160.194	0.0158581	0.0127756	1.24128	1.14242
ATAA	1	-27.4399	165.339	160.119	0.00267418	0.00451357	0.592475	0.784691
GG	19	-27.4166	165.061	159.842	0.0689626	0.0762387	0.904562	0.952081
TC	32	27.4009	164.874	159.655	0.0631942	0.0568492	1.11161	1.02561
AGTG	5	27.3687	164.49	159.271	0.00766451	0.00561871	1.3641	1.23354
AATT	4	-27.3649	164.445	159.226	0.00385426	0.00596076	0.646606	0.776875
CGGT	5	27.3629	164.422	159.203	0.00613341	0.00433555	1.41468	1.22484
AATA	3	-27.3439	164.195	158.976	0.00269418	0.00453058	0.594666	0.786384
CGGGG	31	-27.3224	163.94	158.721	0.000646043	0.00180623	0.357675	0.756322
TAAA	2	-27.3191	163.901	158.682	0.00285519	0.0047296	0.603685	0.78448
TTTC	32	27.3058	163.742	158.523	0.00662344	0.0047466	1.39541	1.21424
AGTTCG	1	27.2926	163.585	158.366	0.000864058	0.000352045	2.4544	2.51062
GCTA	32	27.285	163.495	158.276	0.00537436	0.00371447	1.44687	1.59747
ATGT	4	-27.2713	163.333	158.114	0.00368525	0.00574673	0.641277	0.829654
GC	6	27.2633	163.238	158.019	0.0538346	0.0480061	1.12141	1.04563
AAGCA	2	27.2584	163.18	157.961	0.0014211	0.000700089	2.02988	1.80789
GGGG	21	-27.2565	163.157	157.938	0.00411828	0.0062698	0.656844	0.942522
TAGCAG	1	27.2475	163.051	157.832	0.000647043	0.000232029	2.78863	2.88973
GTGG	4	27.2434	163.002	157.783	0.00815655	0.00604477	1.34936	1.15232
GCCT	32	27.2406	162.969	157.75	0.00457631	0.00306939	1.49095	1.47498
ATGA	11	-27.2324	162.871	157.652	0.00183812	0.00343044	0.535828	0.629376
TT	10	-27.2224	162.753	157.534	0.0942363	0.102493	0.919441	0.963528
CTTT	32	27.2174	162.695	157.476	0.00670345	0.00481861	1.39116	1.24685
GGACG	31	-27.2147	162.663	157.444	0.000141009	0.00100213	0.14071	0.160543
A	14	-27.2119	162.629	157.41	0.225778	0.237356	0.951221	1.00246
CTGTG	3	27.1954	162.434	157.215	0.00219315	0.00123716	1.77273	1.38683
TGGAG	31	-27.1862	162.326	157.107	0.000550037	0.00165521	0.332306	0.413058
GTTGGA	2	27.1724	162.162	156.943	0.00109307	0.000491062	2.22594	2.07482
TAA	8	-27.1697	162.13	156.911	0.014719	0.0183673	0.801368	0.943862
GG	1	-27.1622	162.042	156.823	0.0637833	0.070748	0.901556	0.878672
GTTGT	7	27.1538	161.943	156.724	0.00362424	0.00231829	1.56332	1.13566
TAA	9	-27.1516	161.917	156.698	0.015477	0.0192034	0.805951	0.993983
CGGTTG	4	27.1502	161.9	156.681	0.00089906	0.000374047	2.4036	1.77789
GGGG	19	-27.1373	161.748	156.529	0.00414928	0.0062958	0.659055	0.949835
TCGG	1	27.1354	161.725	156.506	0.0059024	0.00415653	1.42003	1.26963
AATT	3	-27.122	161.567	156.348	0.00387626	0.00596476	0.64986	0.781421
TTTT	10	-27.111	161.438	156.219	0.00799454	0.0107964	0.740484	0.947385
TTGCG	31	-27.1031	161.345	156.126	0.000474032	0.00153519	0.308776	0.354366
TCTC	32	27.0837	161.116	155.897	0.00458131	0.00308039	1.48725	1.35706
TGTGG	5	27.0707	160.963	155.744	0.00325922	0.00203826	1.59902	1.44675
TATTT	2	-27.068	160.931	155.712	0.00134609	0.00276835	0.486242	0.730106
ACA	2	27.0666	160.914	155.695	0.0135259	0.0107364	1.25982	1.10445
GTTT	3	-27.0313	160.499	155.28	0.0060364	0.00852108	0.708408	0.710112
TTTCG	31	-27.0177	160.339	155.12	0.000433029	0.00146719	0.295142	0.286249
CAGTG	5	27.0173	160.334	155.115	0.00186412	0.00100713	1.85093	1.33429
GTCCT	1	26.9756	159.845	154.626	0.00182712	0.000982125	1.86038	1.77494
GTGG	7	26.9754	159.843	154.624	0.00829856	0.00618379	1.34199	1.17315
TTGTGG	3	26.9744	159.831	154.612	0.00136509	0.000668085	2.04329	1.68153
GAACA	4	26.9708	159.789	154.57	0.0014661	0.000735093	1.99444	1.94473
G	3	26.9606	159.669	154.45	0.269645	0.257851	1.04574	1.00436
TCACG	1	26.9517	159.565	154.346	0.0014491	0.000724092	2.00126	1.85199
CCC	4	26.9444	159.479	154.26	0.0074535	0.00546669	1.36344	1.25326
GCGGG	31	-26.9401	159.429	154.21	0.000620042	0.00174422	0.355483	0.746598
GGACAC	5	26.9369	159.391	154.172	0.000482032	0.000151019	3.19186	2.16411
A	31	-26.9346	159.365	154.146	0.209764	0.220939	0.94942	0.929412
CACG	4	26.9275	159.281	154.062	0.00360824	0.00231429	1.55911	1.39447
ACACG	4	26.9033	158.998	153.779	0.00124808	0.000593075	2.10443	1.84026
ACACAG	5	26.8904	158.847	153.628	0.000496033	0.00015802	3.13905	2.00558
ACAG	6	26.854	158.422	153.203	0.0044393	0.00297638	1.49151	1.21319
GATG	13	-26.8188	158.011	152.791	0.00213614	0.00378248	0.564747	0.60209
ATGT	13	-26.7857	157.625	152.406	0.00345223	0.00541869	0.637097	0.775882
CGGTT	3	26.7838	157.603	152.384	0.00233916	0.00135417	1.72737	1.4119
GAAGCC	1	26.7819	157.581	152.362	0.000431029	0.000128016	3.36699	2.8381
TTATT	2	-26.7708	157.452	152.232	0.00140509	0.00282636	0.497139	0.752611
AA	8	-26.7187	156.845	151.626	0.0517615	0.0580074	0.892326	0.995509
TGCT	32	26.6925	156.542	151.323	0.00615541	0.00439056	1.40197	1.2881
GATG	10	-26.6907	156.52	151.301	0.00214714	0.00378648	0.567055	0.605251
TAGCAC	1	26.6878	156.487	151.268	0.000546037	0.000184023	2.96721	3.02464
GACAC	4	26.6755	156.344	151.125	0.00124408	0.000594075	2.09415	1.82905
AG	33	-26.6725	156.309	151.09	0.0608811	0.0675766	0.90092	0.970325
TTTGTG	2	26.6602	156.167	150.948	0.00165911	0.000872111	1.90241	1.89832
GATA	2	-26.6522	156.074	150.855	0.00259717	0.00435155	0.596838	0.652063
TT	11	-26.6376	155.905	150.686	0.0943123	0.102388	0.921127	0.964328
TTGTGT	6	26.6182	155.68	150.461	0.00160111	0.000833106	1.92185	1.39322
TCGA	32	26.6036	155.511	150.292	0.00526835	0.00366146	1.43886	1.54079
TTTTT	2	-26.5849	155.294	150.075	0.00218115	0.00382149	0.570759	0.907956
AGGGG	31	-26.5775	155.21	149.99	0.000786053	0.00196225	0.400588	0.710948
GAAGTG	1	26.5726	155.152	149.933	0.000804054	0.000325041	2.4737	2.16029
GG	30	-26.5671	155.089	149.87	0.0785253	0.0859729	0.913372	1.08846
AAA	32	-26.5615	155.024	149.805	0.00813354	0.0108904	0.746856	0.678896
CAG	9	26.5611	155.019	149.8	0.015036	0.0121285	1.23972	1.08361
TCCG	1	26.5604	155.011	149.792	0.00409127	0.00271034	1.5095	1.43375
CACAC	2	26.5489	154.879	149.66	0.000884059	0.000372047	2.3762	1.7081
G	11	26.5305	154.667	149.447	0.281245	0.269473	1.04368	1.0489
AGG	1	-26.5303	154.664	149.445	0.0134029	0.0168141	0.797121	0.789894
ATAA	5	-26.5272	154.628	149.409	0.00249917	0.00421854	0.592425	0.732124
AGCAAT	2	26.5221	154.57	149.351	0.000649043	0.00023903	2.71532	3.1965
TAG	4	-26.522	154.568	149.349	0.0165101	0.0202456	0.815492	0.884727
CA	17	26.5149	154.487	149.268	0.0510404	0.0455138	1.12143	1.02918
AATT	2	-26.4956	154.264	149.045	0.00380926	0.00582574	0.653866	0.767579
ATGG	23	-26.495	154.257	149.038	0.00264518	0.00439856	0.601374	0.70506
CACG	3	26.4919	154.221	149.002	0.00361024	0.0023323	1.54793	1.39528
GTTGGG	2	26.4909	154.21	148.991	0.00119308	0.000564072	2.11512	2.12082
TAG	5	-26.4724	153.996	148.777	0.0163961	0.0201126	0.815217	0.87845
GTACG	31	-26.4409	153.634	148.415	0.000205014	0.00106914	0.191757	0.210063
CACA	8	26.431	153.521	148.302	0.00342723	0.00219128	1.56403	1.1962
GTGT	10	26.4073	153.248	148.029	0.00964365	0.00738294	1.30621	1.04507
TATG	12	-26.4024	153.192	147.973	0.00349023	0.00543069	0.642687	0.821363
GGG	20	-26.3733	152.858	147.639	0.0181092	0.0219758	0.824053	1.01046
ATTT	5	-26.3656	152.77	147.551	0.00542336	0.00773298	0.701329	0.836595
ACTG	32	-26.3474	152.561	147.342	0.00184412	0.00337143	0.546986	0.48568
AA	32	-26.3243	152.296	147.077	0.044979	0.0507574	0.886156	0.861658
GTGTCG	4	26.3117	152.152	146.933	0.000849057	0.000354045	2.39816	1.63714
ATGG	10	-26.3061	152.088	146.869	0.00262718	0.00436055	0.602487	0.700154
TCGC	1	26.2864	151.862	146.643	0.00385726	0.00253532	1.52141	1.31159
TTATT	4	-26.2826	151.819	146.6	0.00136109	0.00273335	0.497958	0.72847
TTCC	1	26.2656	151.625	146.406	0.00479832	0.00329342	1.45694	1.46424
GATG	16	-26.2471	151.414	146.195	0.00216415	0.00377348	0.573514	0.610137
CACGGT	4	26.2287	151.204	145.985	0.000650044	0.000242031	2.68579	1.95276
AATG	16	-26.2219	151.126	145.907	0.00198213	0.00353945	0.560012	0.625937
ATGG	20	-26.2214	151.121	145.902	0.00271718	0.00446557	0.608474	0.724702
ATAT	9	-26.216	151.059	145.84	0.00360124	0.0055487	0.649024	0.869102
CGCAGT	4	26.1982	150.856	145.637	0.000555037	0.000192024	2.89045	1.98117
TATAT	2	-26.1721	150.559	145.339	0.000780052	0.00192824	0.40454	0.634335
GCACAG	5	26.1712	150.549	145.33	0.000489033	0.00015902	3.07529	1.94234
CTTG	32	-26.1691	150.525	145.305	0.00267318	0.00440656	0.606636	0.508088
TAT	19	-26.1685	150.518	145.299	0.0187893	0.0226859	0.828236	1.01119
ACAGCT	1	26.1684	150.517	145.298	0.000491033	0.00016002	3.06857	2.32854
CAT	1	-26.1638	150.464	145.245	0.00998267	0.0129396	0.771479	0.707111
AT	26	-26.1614	150.438	145.218	0.059981	0.0664994	0.901978	0.949624
TGTAG	31	-26.1534	150.346	145.127	0.000474032	0.00147919	0.320468	0.304243
AATG	10	-26.1252	150.026	144.807	0.00205914	0.00363046	0.567184	0.650765
AAAT	1	-26.123	150	144.781	0.00262318	0.00434055	0.604342	0.78139
GCAAA	3	26.1107	149.86	144.641	0.00141309	0.000715091	1.97611	1.9068
GTC	7	26.1077	149.827	144.608	0.0177602	0.0146259	1.2143	0.999135
TGGTG	7	26.0998	149.737	144.518	0.00315221	0.00198925	1.58462	1.3194
GTGAC	7	26.0925	149.654	144.435	0.00180512	0.000986125	1.83052	1.62354
TCAG	1	26.0663	149.357	144.138	0.00537536	0.00377648	1.42338	1.2415
CG	5	26.0651	149.343	144.124	0.0532946	0.0477371	1.11642	1.09367
GT	10	26.0647	149.339	144.119	0.0919002	0.0846447	1.08572	0.999655
TAT	11	-26.0642	149.334	144.114	0.0206684	0.0247151	0.836264	1.11585
AT	16	-26.0611	149.298	144.079	0.0651314	0.0718621	0.906338	1.03372
GAGCA	2	26.0251	148.89	143.671	0.0014641	0.000751095	1.94928	1.78813
TGGCTT	1	26.0163	148.79	143.571	0.000912061	0.00039505	2.30872	2.05789
CAGTTT	3	26.0161	148.788	143.569	0.000940063	0.000412052	2.28142	1.81976
CGT	33	26.0046	148.659	143.439	0.0202204	0.0168711	1.19852	1.23572
AAAA	2	-25.9946	148.546	143.326	0.00188013	0.00339143	0.554375	0.705364
T	28	25.9941	148.539	143.32	0.314451	0.30251	1.03947	1.00429
GTTTG	2	25.9829	148.413	143.194	0.00377025	0.00247831	1.5213	1.54574
GGGG	18	-25.9687	148.252	143.033	0.00425429	0.0063108	0.674128	0.974628
TGTGG	4	25.9658	148.219	143	0.00326722	0.00208326	1.56832	1.45047
GTTGGC	2	25.964	148.2	142.981	0.000906061	0.00039205	2.31109	2.12212
G	31	-25.9609	148.165	142.945	0.276471	0.28823	0.959202	1.03055
GAACA	3	25.956	148.109	142.89	0.00139409	0.00070509	1.97719	1.84335
GTGAAT	6	25.9495	148.036	142.817	0.000955064	0.000422054	2.2629	2.13762
ACAG	7	25.9488	148.028	142.809	0.00419528	0.00281936	1.48803	1.14405
AT	29	-25.934	147.861	142.642	0.0587049	0.0651033	0.90172	0.928852
TGTGAA	4	25.9292	147.807	142.588	0.00090206	0.00039005	2.31268	1.93462
ACAC	8	25.9146	147.642	142.423	0.00323022	0.00205626	1.57092	1.21249
TTTA	7	-25.8999	147.477	142.258	0.00608441	0.00845607	0.719531	0.961662
GT	33	25.8983	147.458	142.239	0.0959744	0.0886143	1.08306	1.04538
TGT	31	25.89	147.364	142.145	0.030198	0.0260723	1.15824	1.03478
TTGTGG	4	25.875	147.196	141.977	0.00137109	0.000691088	1.98396	1.68936
GTGAG	31	-25.869	147.129	141.909	0.000525035	0.0015392	0.34111	0.348884
ACACGG	2	25.8646	147.079	141.86	0.000527035	0.000180023	2.9276	2.39508
TTTTT	4	-25.8629	147.06	141.841	0.00195413	0.00347644	0.562107	0.810901
TGTCT	31	25.8583	147.009	141.79	0.00237116	0.00140318	1.68985	1.33993
TTG	4	25.8524	146.942	141.723	0.0321131	0.0278585	1.15272	1.12506
GCACGG	1	25.8473	146.885	141.666	0.000495033	0.000164021	3.01811	2.3653
AAT	9	-25.8108	146.475	141.256	0.0141509	0.0175392	0.806817	0.97763
CATG	1	-25.8105	146.471	141.252	0.00123508	0.00253232	0.487727	0.415099
AGCAC	4	25.8092	146.456	141.237	0.00116608	0.000557071	2.09323	1.73306
GATG	7	-25.8087	146.451	141.232	0.00219815	0.00378248	0.581139	0.619915
TTGGT	3	25.8064	146.425	141.206	0.00376525	0.00248132	1.51744	1.36257
GGAGG	31	-25.8052	146.411	141.192	0.000637043	0.00170022	0.374683	0.616074
ATGGG	31	-25.7998	146.351	141.132	0.000554037	0.0015782	0.351056	0.636221
TATG	22	-25.7892	146.232	141.013	0.00324622	0.00507965	0.639064	0.762526
TGGAG	1	25.7757	146.081	140.862	0.00221815	0.00129216	1.71662	1.73834
GAA	33	25.7687	146.002	140.783	0.0169001	0.0138848	1.21717	1.24247
AAA	7	-25.7641	145.951	140.732	0.0111998	0.0142538	0.785737	0.942364
GTTTT	1	-25.764	145.95	140.731	0.0014631	0.00283236	0.516565	0.597745
GTC	8	25.7545	145.843	140.624	0.0192383	0.016006	1.20194	1.08511
GGCAC	4	25.7412	145.694	140.475	0.00120908	0.000586074	2.06302	1.57607
TGAAC	6	25.7352	145.627	140.408	0.00163611	0.000875111	1.8696	1.60997
GA	33	-25.7258	145.522	140.303	0.0518385	0.0578443	0.896172	0.909727
GATG	4	-25.7166	145.419	140.2	0.00203414	0.00356745	0.570193	0.572807
ATGG	31	-25.7022	145.258	140.039	0.00306321	0.00484862	0.631769	0.819429
GGTTG	4	25.6854	145.07	139.851	0.00323522	0.00206826	1.56422	1.34885
GTGTCG	2	25.6679	144.874	139.655	0.000872058	0.000375048	2.32519	1.68407
TGCCC	1	25.6663	144.856	139.637	0.00100407	0.000456058	2.20162	2.13708
CGGTT	4	25.6643	144.834	139.615	0.00231415	0.00136617	1.6939	1.39611
GCAGTT	4	25.6616	144.804	139.585	0.000791053	0.000327042	2.41881	1.62492
GCAT	3	25.6579	144.763	139.544	0.00508634	0.00355845	1.42937	1.35017
ATGT	10	-25.6475	144.646	139.427	0.00350023	0.00537568	0.651124	0.786945
GCA	6	25.6444	144.612	139.393	0.014571	0.0118015	1.23467	1.099
TTTA	6	-25.6229	144.373	139.154	0.00561438	0.00788	0.712484	0.88525
ATTT	8	-25.6207	144.348	139.129	0.0059144	0.00822905	0.718722	0.914576
GACAC	6	25.6146	144.28	139.061	0.00110407	0.000520066	2.12295	1.61215
GGT	5	25.6121	144.252	139.033	0.0273648	0.023486	1.16516	1.09849
TAAA	5	-25.6114	144.245	139.025	0.00289419	0.00463359	0.624612	0.795471
CAGC	2	25.6026	144.147	138.928	0.00332222	0.00213927	1.55297	1.32656
CTCA	32	25.6021	144.141	138.922	0.00366325	0.00240831	1.52109	1.295
AACACA	4	25.6017	144.137	138.918	0.00044503	0.000141018	3.15584	2.38319
TGTGA	4	25.6007	144.126	138.907	0.00258917	0.0015742	1.64476	1.44535
GT	11	25.5913	144.021	138.802	0.0948634	0.0876271	1.08258	1.0329
CAGTGA	2	25.5866	143.968	138.749	0.000577039	0.000208026	2.77387	1.87906
G	27	-25.5592	143.664	138.445	0.269806	0.281299	0.959144	1.00498
CGCAG	1	25.5514	143.577	138.358	0.00112908	0.000537068	2.10229	1.62782
GTTCG	31	-25.5467	143.525	138.306	0.000414028	0.00135317	0.305968	0.278688
TATG	15	-25.5417	143.469	138.25	0.00367625	0.00557871	0.658978	0.866362
TGGCTG	1	25.5188	143.215	137.996	0.000824055	0.000348044	2.36767	2.23557
ACAGTT	5	25.5163	143.188	137.969	0.000829056	0.000351045	2.36168	1.69184
TGCCT	1	25.4913	142.91	137.691	0.0014991	0.0007851	1.90944	1.58955
TATG	19	-25.4903	142.898	137.679	0.00328722	0.00510365	0.644092	0.772398
TCC	3	25.4891	142.885	137.666	0.0129279	0.0103483	1.24927	1.17842
CCCC	3	25.4852	142.842	137.623	0.00183512	0.00102113	1.79715	1.59956
GGACAC	4	25.4822	142.809	137.59	0.000458031	0.000148019	3.09441	2.04874
GTGAGC	5	25.474	142.718	137.499	0.000685046	0.000268034	2.55582	2.07793
GTGAA	8	25.4724	142.7	137.481	0.00239016	0.00142818	1.67357	1.59294
ATTA	6	-25.4722	142.698	137.479	0.00384126	0.00577073	0.665645	0.875586
TGTG	9	25.4707	142.682	137.462	0.00925462	0.0071139	1.30092	1.06724
TAACG	31	-25.4692	142.665	137.446	9.10061e-05	0.000820104	0.110969	0.107557
GTTGTG	7	25.4621	142.587	137.368	0.00130509	0.000654083	1.99529	1.23105
TTGTGA	4	25.4605	142.568	137.349	0.00122208	0.000599076	2.03994	1.86939
GGAAG	31	-25.4489	142.44	137.221	0.000319021	0.00120015	0.265817	0.304196
GTGT	11	25.437	142.309	137.089	0.0100527	0.00781299	1.28666	1.09095
CACG	5	25.4325	142.259	137.04	0.00352124	0.00230229	1.52945	1.35937
GCAGT	5	25.4179	142.098	136.879	0.00185112	0.00103413	1.79003	1.3572
TCAGT	1	25.4144	142.058	136.839	0.00218215	0.00127516	1.71127	1.4245
GTT	5	25.4141	142.055	136.836	0.0310661	0.0269504	1.15271	1.07837
TGTCAG	1	25.3913	141.804	136.584	0.000798053	0.000334042	2.38908	1.85686
ATTAT	1	-25.3884	141.771	136.552	0.000803054	0.00191224	0.419954	0.689942
GAGCAC	3	25.3821	141.701	136.482	0.000432029	0.000136017	3.17628	2.24879
ACAGT	6	25.3782	141.659	136.44	0.00179112	0.000992126	1.80534	1.26991
TTTAT	2	-25.3647	141.509	136.29	0.00132209	0.00261833	0.504935	0.740921
T	12	-25.3627	141.488	136.269	0.304992	0.316792	0.962752	0.973217
TAAA	4	-25.3513	141.362	136.143	0.00287519	0.00458858	0.626597	0.790115
GGTTGT	4	25.3468	141.312	136.093	0.00139709	0.000718091	1.94557	1.53931
TG	31	25.3458	141.301	136.082	0.0951704	0.0879902	1.0816	1.11235
AATG	22	-25.335	141.182	135.963	0.00228615	0.00385649	0.592807	0.724187
GTTGAC	2	25.3322	141.151	135.932	0.000737049	0.000299038	2.46473	2.17625
AGAAGT	1	25.3245	141.066	135.847	0.000790053	0.000330042	2.3938	2.64336
CACAGA	3	25.3213	141.031	135.812	0.00045403	0.000147019	3.08825	2.29853
TTTTA	2	-25.3088	140.893	135.674	0.00161611	0.00300038	0.538634	0.871049
TTTAT	4	-25.2833	140.613	135.394	0.00127509	0.00255032	0.49997	0.713952
TTA	11	-25.269	140.456	135.237	0.0205474	0.0244501	0.84038	0.98131
TTACG	31	-25.2671	140.435	135.216	0.000236016	0.00105713	0.22326	0.207242
CC	6	25.2511	140.259	135.04	0.0361914	0.031763	1.13942	1.04297
T	8	-25.2366	140.1	134.881	0.303425	0.31515	0.962797	0.968074
GATG	3	-25.225	139.973	134.754	0.00250217	0.00411752	0.607688	0.707611
CATA	32	25.213	139.841	134.622	0.00434129	0.00296938	1.46202	1.28302
C	31	25.2066	139.77	134.551	0.196416	0.186596	1.05263	1.01766
CAC	10	25.183	139.512	134.293	0.0103847	0.00812403	1.27827	1.01361
GAAGTA	1	25.1807	139.487	134.268	0.000784053	0.000328042	2.3901	2.89778
TGGAC	5	25.1699	139.368	134.149	0.00171011	0.000939119	1.82098	1.4588
ATAT	8	-25.1558	139.214	133.995	0.00381426	0.00570972	0.668028	0.922039
GTGGA	5	25.1548	139.204	133.985	0.00238616	0.00143418	1.66378	1.47057
A	13	-25.153	139.184	133.965	0.226077	0.23677	0.954838	1.00382
GTTAT	1	-25.1498	139.149	133.93	0.000935063	0.00208126	0.449276	0.540046
TGACG	31	-25.147	139.118	133.899	0.000201013	0.000993126	0.202405	0.222641
GTTGAG	2	25.134	138.976	133.757	0.00104007	0.000486062	2.13979	2.18014
AA	31	-25.1288	138.919	133.7	0.044331	0.0497973	0.890228	0.848924
TGTGTC	6	25.1179	138.8	133.581	0.000970065	0.000442056	2.19444	1.37994
TTGTGC	4	25.1155	138.774	133.555	0.000912061	0.000406052	2.24617	1.64335
GA	31	-25.0696	138.273	133.054	0.0519955	0.0578483	0.898824	0.912559
GTTG	8	25.0661	138.234	133.015	0.00974265	0.00756996	1.28701	1.12306
CAGTGG	2	25.0495	138.054	132.835	0.00073905	0.000303038	2.4388	2.06028
GAAC	4	25.0452	138.006	132.787	0.00408927	0.00277235	1.47502	1.46678
GTAT	2	-25.0386	137.935	132.716	0.0044513	0.00645682	0.689395	0.831066
CA	23	25.0209	137.742	132.523	0.0501974	0.0450097	1.11526	1.01166
TGT	8	24.9873	137.376	132.157	0.030356	0.0263533	1.15189	1.04037
GTTAG	31	-24.9847	137.348	132.129	0.000544036	0.00151619	0.358818	0.305229
TTAT	7	-24.9768	137.263	132.044	0.00573438	0.00795301	0.721033	0.998422
GGGG	31	-24.9718	137.208	131.989	0.00648343	0.00881812	0.73524	1.51019
GCAGTG	1	24.9669	137.155	131.936	0.000696047	0.000279035	2.49447	1.94657
ATGT	23	-24.9581	137.06	131.84	0.00347423	0.00528367	0.657541	0.780952
ATAT	7	-24.9521	136.995	131.776	0.00390326	0.00579774	0.673239	0.94421
TC	2	24.9444	136.911	131.692	0.0659384	0.0600136	1.09872	1.07159
ATTT	6	-24.9224	136.673	131.454	0.00587639	0.00811203	0.724405	0.908527
TTAAG	31	-24.9197	136.642	131.423	0.000479032	0.00141618	0.338257	0.327059
T	25	24.9111	136.549	131.33	0.324253	0.312704	1.03693	1.03655
CTT	32	24.9033	136.465	131.246	0.0187663	0.015673	1.19736	1.02863
CACT	32	24.8994	136.423	131.204	0.00350323	0.00230829	1.51767	1.18028
GATGG	31	-24.8977	136.404	131.185	0.000422028	0.00132917	0.317513	0.448539
TACACA	1	24.8956	136.382	131.162	0.000514034	0.000180023	2.85538	2.56249
GTTA	3	-24.8924	136.347	131.128	0.00461731	0.00663884	0.695499	0.733947
ATGCG	31	-24.8919	136.342	131.123	0.000255017	0.00106814	0.23875	0.353349
CGG	3	24.8854	136.271	131.052	0.0157101	0.0129016	1.21768	1.13138
CTA	2	-24.8814	136.228	131.009	0.0103447	0.0131827	0.784719	0.824983
GCTC	32	24.8508	135.897	130.678	0.0045443	0.0031514	1.442	1.49741
ATGA	23	-24.8485	135.872	130.653	0.00191213	0.00334743	0.571224	0.655251
CAGTGT	2	24.8463	135.849	130.63	0.00089206	0.00039705	2.24672	1.8653
GGTTGT	5	24.8456	135.841	130.622	0.00121908	0.000607077	2.00812	1.33415
TGTGTC	7	24.8353	135.73	130.511	0.000991066	0.000459058	2.15891	1.41126
ATCT	32	24.8274	135.644	130.425	0.00492933	0.00346944	1.42079	1.2258
TGTC	8	24.8228	135.594	130.375	0.00631942	0.00463359	1.36383	1.08565
AATG	15	-24.8153	135.514	130.295	0.00242116	0.00398451	0.607644	0.768013
TTTA	8	-24.7852	135.189	129.97	0.0059034	0.00812903	0.726211	0.932192
TGA	1	24.7798	135.131	129.912	0.0220845	0.0187254	1.17939	1.22301
ATGA	17	-24.7746	135.075	129.856	0.00184412	0.00325541	0.566479	0.631472
ATACG	31	-24.7721	135.048	129.829	0.00014201	0.000874111	0.162462	0.170495
GGAGCA	2	24.7704	135.029	129.81	0.000539036	0.000194025	2.77818	2.57004
TGGCGT	1	24.7483	134.791	129.572	0.00074405	0.000309039	2.40762	1.98674
TATT	8	-24.7417	134.72	129.501	0.00550537	0.00766297	0.718438	0.908271
GTGAC	6	24.7305	134.599	129.38	0.00177212	0.000993126	1.78438	1.59228
TTTTA	4	-24.7236	134.525	129.306	0.00137309	0.00264234	0.519651	0.736852
TGAACA	1	24.7156	134.439	129.22	0.000570038	0.000211027	2.70126	2.01095
TACT	32	24.6982	134.252	129.033	0.00511234	0.00362746	1.40934	1.31546
CATC	32	24.6912	134.177	128.958	0.00371725	0.00248732	1.49448	1.2544
GAGCAC	4	24.6912	134.177	128.958	0.000426029	0.000137017	3.1093	2.21517
TAGCG	31	-24.6866	134.128	128.908	0.000314021	0.00115115	0.27279	0.327322
AGGGAT	29	24.6816	134.074	128.855	0.000964065	0.000444056	2.17104	3.39107
AAAA	1	-24.6749	134.002	128.783	0.00191113	0.00333342	0.573323	0.717264
ATGT	16	-24.672	133.971	128.752	0.00355324	0.00535368	0.6637	0.799168
CGCAG	4	24.6709	133.959	128.74	0.00113008	0.00055107	2.05069	1.62934
CGTG	5	24.6645	133.89	128.671	0.00579339	0.00419853	1.37986	1.26572
TTAT	12	-24.6623	133.867	128.648	0.00553037	0.00768398	0.719728	0.961798
ATTTT	1	-24.6513	133.749	128.53	0.00159011	0.00292037	0.544488	0.800967
ACAGTT	4	24.6188	133.401	128.182	0.000868058	0.000385049	2.25441	1.7763
AACAC	6	24.6162	133.373	128.153	0.00109207	0.000527067	2.07198	1.62387
GGAGCT	1	24.6118	133.326	128.107	0.000632042	0.000246031	2.56895	2.44569
TGTA	2	-24.5903	133.095	127.876	0.00436429	0.0063118	0.69145	0.737781
TGAAG	1	24.5644	132.819	127.6	0.00211414	0.00124716	1.69517	1.81714
TGCA	32	24.5582	132.753	127.534	0.00504134	0.00357545	1.40999	1.2879
TTTTT	5	-24.5484	132.648	127.429	0.00207914	0.00353645	0.587917	0.864269
TTGAG	31	-24.5407	132.566	127.347	0.000622042	0.0016042	0.387757	0.371018
TGGTG	4	24.5309	132.461	127.242	0.00307721	0.00198525	1.55003	1.28666
GAGCA	3	24.502	132.153	126.934	0.00137009	0.000715091	1.91597	1.66694
GAT	7	-24.4938	132.066	126.847	0.0141109	0.0173052	0.815417	0.861882
GTTGG	4	24.4756	131.871	126.652	0.00308621	0.00199425	1.54755	1.32048
TGAT	3	-24.4598	131.703	126.484	0.00346123	0.00522466	0.662479	0.657787
TAGCGA	1	24.4573	131.676	126.457	0.000544036	0.000199025	2.7335	2.88621
TATAG	31	-24.4515	131.615	126.396	0.000349023	0.00119315	0.292522	0.281944
CAGT	9	24.4331	131.419	126.2	0.00549037	0.0039565	1.38768	1.05942
ACTT	32	24.4279	131.365	126.145	0.00496733	0.00352045	1.41099	1.21387
GGTGA	5	24.4272	131.357	126.138	0.00237316	0.00144518	1.64212	1.54318
GAACAC	6	24.41	131.174	125.955	0.000400027	0.000126016	3.17441	1.96643
GAAGCG	2	24.4071	131.143	125.924	0.000582039	0.000220028	2.6453	2.66677
GAAGTT	1	24.4029	131.099	125.88	0.000888059	0.000400051	2.21987	2.29908
GAAT	1	-24.4016	131.085	125.866	0.00258817	0.00415853	0.622377	0.67431
TTAT	11	-24.4001	131.069	125.85	0.00567238	0.00782199	0.725183	0.987282
GCAAT	3	24.3993	131.06	125.841	0.00168511	0.000938119	1.79627	2.01676
ATTAG	31	-24.3782	130.836	125.617	0.000347023	0.00118615	0.292563	0.270144
GTTGT	1	24.3748	130.8	125.581	0.00363924	0.00243731	1.49314	1.14054
GGG	15	-24.3548	130.588	125.369	0.0170621	0.0205146	0.831707	0.950301
AGA	5	-24.3541	130.581	125.362	0.0110277	0.0138768	0.794691	0.854891
ATTAT	3	-24.352	130.559	125.339	0.000849057	0.00191324	0.443779	0.730427
CAG	10	24.3487	130.524	125.305	0.014592	0.0119465	1.22144	1.05056
ATGG	1	-24.3457	130.493	125.273	0.0029522	0.00459958	0.64184	0.788978
TTTAT	5	-24.3421	130.454	125.235	0.00135909	0.00259833	0.523063	0.762184
AAAT	6	-24.3397	130.429	125.21	0.00284019	0.00446257	0.636448	0.847802
CGCA	2	24.3348	130.377	125.158	0.00306721	0.00198425	1.54577	1.3067
CCT	32	24.3316	130.343	125.124	0.0125288	0.0100963	1.24094	1.13594
AGCTG	2	24.3235	130.258	125.039	0.00170511	0.000954121	1.7871	1.67683
TCACAG	3	24.3036	130.047	124.828	0.000575039	0.000217028	2.64961	2.03577
CTGA	32	24.2887	129.889	124.67	0.00439229	0.00305239	1.43897	1.3013
GTTCG	2	24.2886	129.888	124.669	0.00229915	0.00139318	1.6503	1.61594
AATG	12	-24.2875	129.877	124.658	0.00248517	0.00402251	0.617815	0.788832
TTATA	2	-24.2784	129.78	124.561	0.00103007	0.00215627	0.477708	0.77605
GAACAC	5	24.2525	129.507	124.288	0.00045103	0.000152019	2.96693	2.23649
ATTA	7	-24.252	129.502	124.283	0.00405927	0.00591975	0.685717	0.926767
TATCG	31	-24.2451	129.429	124.21	0.00029702	0.00110114	0.269739	0.266169
TTGTGC	3	24.2363	129.336	124.117	0.000942063	0.000436055	2.16042	1.70057
TA	15	-24.2346	129.318	124.099	0.0690736	0.0754756	0.915178	1.03263
GGGG	17	-24.2227	129.193	123.974	0.00421028	0.00609577	0.690689	0.964234
CAC	11	24.2148	129.109	123.89	0.0105287	0.00832806	1.26424	1.02812
GAGCAC	2	24.2126	129.086	123.867	0.000404027	0.000129016	3.1316	2.09252
TGTCG	31	-24.2115	129.075	123.855	0.00044703	0.00132917	0.336323	0.287768
GACAC	5	24.2021	128.976	123.757	0.00111907	0.00055107	2.03073	1.63525
ATGG	13	-24.202	128.975	123.756	0.00277319	0.00436956	0.634661	0.739995
GTGTC	9	24.1885	128.832	123.613	0.00220115	0.00132217	1.6648	1.10341
ATGC	2	-24.1866	128.812	123.593	0.00113708	0.00229429	0.495611	0.413241
TGAAC	1	24.1831	128.776	123.557	0.0015351	0.000836106	1.83601	1.50559
GGAT	1	-24.1821	128.766	123.547	0.00318121	0.00486362	0.654084	0.674928
CACA	9	24.182	128.764	123.545	0.00330822	0.00218028	1.51734	1.15312
CGG	1	-24.17	128.638	123.419	0.00997967	0.0126846	0.786754	0.70955
GGCAG	31	-24.1448	128.373	123.154	0.000324022	0.00113814	0.284693	0.33922
TCCT	1	24.1433	128.357	123.138	0.00460531	0.00323441	1.42385	1.31757
ACACG	5	24.1303	128.221	123.002	0.00114908	0.000572073	2.00862	1.68607
AGT	4	24.1221	128.134	122.915	0.0233096	0.0199375	1.16913	1.07067
TAAA	1	-24.1171	128.082	122.863	0.0029792	0.00461359	0.645745	0.819452
TATAT	5	-24.1129	128.038	122.819	0.000925062	0.00200325	0.46178	0.755225
TGTC	2	24.1116	128.025	122.806	0.00650244	0.00483061	1.34609	1.11823
GGC	32	-24.1059	127.965	122.746	0.014229	0.0173792	0.818734	0.987006
GG	5	24.1023	127.927	122.708	0.0778082	0.0715941	1.0868	1.07819
GACACA	4	24.0988	127.89	122.671	0.000415028	0.000135017	3.07389	2.14911
GTC	9	24.0705	127.594	122.375	0.0179872	0.0150559	1.19469	1.01231
ATTAT	2	-24.0687	127.576	122.357	0.000650044	0.00161721	0.401955	0.556047
ATGTT	2	-24.0672	127.56	122.341	0.000490033	0.00138518	0.353769	0.338048
GTTGCT	2	24.0631	127.517	122.297	0.000878059	0.000398051	2.2059	1.98658
CC	7	24.0311	127.182	121.962	0.0354484	0.031266	1.13377	1.0209
ATGG	4	-24.0196	127.061	121.842	0.0029372	0.00455458	0.644889	0.784868
TATTA	3	-24.0073	126.933	121.714	0.000830056	0.00186624	0.444775	0.664727
TAAT	9	-24.006	126.92	121.701	0.00390426	0.00571373	0.683313	0.899773
C	13	23.989	126.742	121.523	0.1867	0.177533	1.05164	0.965885
GAAGCA	3	23.9856	126.707	121.488	0.000498033	0.000178023	2.79758	2.20388
GTTGAT	2	23.984	126.689	121.47	0.00115308	0.000577073	1.99815	2.23734
GG	23	-23.9755	126.601	121.382	0.0728379	0.0793171	0.918313	1.00722
TGAACA	4	23.9705	126.549	121.33	0.000643043	0.000258033	2.4921	2.28882
ACA	8	23.9692	126.535	121.316	0.0132479	0.0107734	1.22969	1.08098
GGGG	16	-23.9668	126.511	121.291	0.00399327	0.00581574	0.686631	0.913069
TATG	25	-23.9585	126.424	121.205	0.00342723	0.00514065	0.666692	0.806151
GGGGG	25	-23.9548	126.386	121.167	0.000935063	0.00200725	0.465842	0.939887
AGTG	6	23.947	126.304	121.085	0.00716048	0.00540469	1.32486	1.14941
ATGT	29	-23.9441	126.274	121.055	0.00338323	0.00508665	0.665119	0.759993
C	12	23.9382	126.212	120.993	0.184448	0.175345	1.05192	0.953912
GATA	3	-23.9264	126.089	120.87	0.00274218	0.00430955	0.636304	0.68928
GAGCG	31	-23.9259	126.084	120.865	0.00029102	0.00107514	0.270681	0.376943
GTGTCA	5	23.9242	126.067	120.847	0.000888059	0.000406052	2.18706	1.59455
GTAGG	31	-23.9236	126.06	120.841	0.000786053	0.00180023	0.43664	0.5625
ATA	11	-23.9231	126.055	120.836	0.014836	0.0180183	0.823385	0.988065
TTTA	1	-23.9182	126.004	120.785	0.00657844	0.00881412	0.746353	1.04237
ATTT	7	-23.9169	125.991	120.772	0.00607441	0.00823605	0.737539	0.940069
TTGCA	1	23.9139	125.959	120.74	0.00202814	0.00120015	1.6899	1.61572
AA	10	-23.9085	125.903	120.684	0.0529675	0.0585824	0.904154	1.01942
GAAGCT	3	23.8988	125.803	120.584	0.000549037	0.000206026	2.66489	2.05645
GTGAAC	8	23.8976	125.789	120.57	0.000654044	0.000265034	2.46778	1.90805
TTTTT	3	-23.8932	125.744	120.525	0.00223115	0.00367747	0.606708	0.929416
ACACA	7	23.8874	125.684	120.465	0.00105707	0.000515065	2.0523	1.38988
GGT	6	23.879	125.596	120.377	0.0269518	0.023346	1.15445	1.08135
GAGGCA	1	23.8756	125.562	120.343	0.000545037	0.000204026	2.67141	2.63373
TAG	6	-23.8738	125.542	120.323	0.0163891	0.0197075	0.831617	0.878064
CTGTG	4	23.8735	125.54	120.321	0.00226915	0.00138218	1.64173	1.4372
AAAA	3	-23.8719	125.523	120.303	0.00206414	0.00346744	0.595292	0.776128
ACCT	32	23.8696	125.499	120.28	0.00321322	0.00211627	1.51834	1.2824
GGTGA	8	23.8694	125.497	120.278	0.00236116	0.00145218	1.62594	1.53498
TAAT	1	-23.8575	125.374	120.154	0.00414628	0.00598676	0.692575	0.95727
TCAGTT	1	23.8564	125.363	120.143	0.000956064	0.000450057	2.12432	1.89514
CAGTT	1	23.8553	125.351	120.132	0.00215714	0.00129816	1.66169	1.18778
TTGGTG	3	23.8482	125.277	120.058	0.00125208	0.000646082	1.93796	1.55116
ATGG	29	-23.8471	125.265	120.046	0.0029142	0.00451257	0.645795	0.778567
ATGT	7	-23.8062	124.842	119.623	0.00370625	0.00546069	0.678714	0.834509
GTCC	32	23.7994	124.771	119.552	0.0045483	0.00320341	1.41983	1.50062
CTG	4	23.792	124.695	119.476	0.0179292	0.0150339	1.19258	1.11796
AGGCG	31	-23.7757	124.526	119.307	0.000310021	0.00109714	0.282572	0.378973
GAAT	3	-23.7736	124.504	119.285	0.00260817	0.00413352	0.630981	0.679635
GGGG	20	-23.7729	124.496	119.277	0.00433029	0.00619579	0.698909	0.992598
AACACG	4	23.7503	124.263	119.044	0.000417028	0.000138018	3.02156	2.42102
ATTAT	4	-23.748	124.24	119.021	0.000792053	0.00179823	0.440463	0.680276
AACACA	5	23.7425	124.183	118.964	0.000378025	0.000119015	3.17628	1.99964
AGCT	3	23.7415	124.172	118.953	0.00476332	0.00338443	1.40742	1.26058
TATAT	3	-23.7259	124.012	118.793	0.000974065	0.00204626	0.476022	0.796294
GCTGTG	2	23.7019	123.763	118.544	0.000777052	0.000340043	2.28516	1.85671
AAGCA	3	23.6948	123.691	118.472	0.00130509	0.000685087	1.905	1.65218
GATG	12	-23.6927	123.669	118.45	0.00257417	0.00408552	0.630072	0.728453
ACGGT	3	23.6919	123.66	118.441	0.00188013	0.00109614	1.71523	1.41314
ATGG	26	-23.6919	123.66	118.441	0.00287019	0.00444656	0.645485	0.76652
CACGG	1	23.6914	123.655	118.436	0.00114008	0.000573073	1.98941	1.36926
TTGT	32	23.6909	123.65	118.431	0.00989666	0.00781099	1.26702	0.999827
GTGTCT	5	23.6879	123.62	118.401	0.000888059	0.000409052	2.17102	1.45409
GAAGCC	2	23.6807	123.545	118.326	0.000400027	0.000130017	3.07674	2.61556
TAGAG	31	-23.6785	123.522	118.303	0.000377025	0.00119515	0.315462	0.349398
AGTCG	31	-23.6758	123.495	118.275	0.00029602	0.00107014	0.276619	0.289666
GAGAG	31	-23.6649	123.382	118.163	0.000276018	0.00103813	0.26588	0.32435
AATG	9	-23.6584	123.315	118.096	0.00238116	0.00384549	0.619209	0.755015
TGAAC	4	23.6391	123.117	117.898	0.00173912	0.000994126	1.74939	1.71714
CCT	3	23.6292	123.016	117.796	0.0124318	0.0100723	1.23426	1.12684
TTA	12	-23.6268	122.991	117.772	0.0212064	0.0248872	0.852103	1.01378
ATAA	6	-23.6266	122.988	117.769	0.0029232	0.00450557	0.648796	0.859787
ATGA	10	-23.6044	122.761	117.541	0.00230515	0.00374748	0.615122	0.79338
TA	33	-23.6028	122.744	117.525	0.0569578	0.062679	0.908723	0.846854
GCTG	3	23.6012	122.728	117.508	0.00525035	0.00379848	1.38222	1.25383
GGG	17	-23.5974	122.688	117.469	0.0183002	0.0217418	0.841709	1.02146
GGCAC	3	23.5961	122.675	117.456	0.00116608	0.000592075	1.96948	1.51718
AT	32	-23.5898	122.61	117.391	0.0555557	0.0612108	0.907613	0.877699
GGCCG	31	-23.5764	122.473	117.254	0.000258017	0.00100513	0.256701	0.370725
GAACG	31	-23.5745	122.453	117.234	8.60058e-05	0.000717091	0.119937	0.113451
AAAA	4	-23.571	122.418	117.199	0.00198113	0.00334142	0.592901	0.744168
TATT	10	-23.5662	122.368	117.149	0.0059084	0.00800902	0.737718	0.976857
TTTT	11	-23.5477	122.179	116.96	0.00841256	0.0108524	0.775182	0.998518
TGGTCC	1	23.5438	122.139	116.92	0.000617041	0.000247031	2.49783	2.23021
GATG	28	-23.5344	122.043	116.824	0.00266118	0.00417953	0.636717	0.753673
CACGG	5	23.517	121.865	116.646	0.00129609	0.000682087	1.90018	1.56642
TGAT	2	-23.5094	121.786	116.567	0.00390026	0.00566472	0.688518	0.743222
ACAGT	7	23.5077	121.769	116.55	0.00166611	0.00094412	1.76472	1.1778
GGGGG	26	-23.507	121.763	116.543	0.00107707	0.00217128	0.496055	1.08781
TATTT	3	-23.5025	121.716	116.497	0.0014381	0.00264534	0.543635	0.781309
CACAGA	4	23.495	121.64	116.421	0.000412028	0.000137017	3.00712	2.07071
GATT	2	-23.4873	121.561	116.341	0.00412728	0.00593075	0.695911	0.75504
AA	9	-23.4815	121.501	116.282	0.0522965	0.0577753	0.90517	1.00611
GTGTCT	2	23.4794	121.48	116.261	0.00100207	0.000485062	2.06586	1.6514
GAAC	3	23.4713	121.397	116.178	0.00390126	0.00268634	1.45226	1.3963
ATGT	26	-23.4696	121.38	116.161	0.00355024	0.00524567	0.676795	0.798476
TTATA	4	-23.4506	121.186	115.967	0.000931062	0.00197125	0.472321	0.699719
TTGTC	31	23.439	121.067	115.848	0.00228715	0.00140818	1.62419	1.25098
CA	26	23.4371	121.048	115.829	0.0494893	0.0446487	1.10842	0.996957
AGACG	31	-23.4369	121.046	115.827	0.000101007	0.000737094	0.137034	0.155608
AGCACA	2	23.4102	120.774	115.555	0.000415028	0.000139018	2.98543	2.23907
AAA	8	-23.4056	120.728	115.509	0.0113998	0.0141658	0.804738	0.959699
AGCAGT	2	23.3969	120.639	115.42	0.000651044	0.000268034	2.42896	2.27239
GGTTG	31	-23.3947	120.616	115.397	0.000986066	0.00204226	0.482831	0.398658
TATAT	4	-23.3786	120.453	115.233	0.00089306	0.00191524	0.466291	0.728464
TTGGG	31	-23.3768	120.434	115.215	0.00132209	0.00248632	0.531746	0.635434
AATG	6	-23.3737	120.402	115.183	0.00251117	0.00398351	0.630392	0.797298
ATGG	16	-23.3687	120.352	115.133	0.00285619	0.00440356	0.64861	0.762689
GTGGA	6	23.3582	120.245	115.026	0.00240816	0.00150319	1.60203	1.4848
TTTAT	3	-23.3576	120.239	115.02	0.00161211	0.00285936	0.5638	0.908374
GATG	22	-23.3461	120.122	114.903	0.00244116	0.00389549	0.626663	0.689976
TA	30	-23.3437	120.098	114.878	0.0615631	0.0674166	0.913175	0.91723
GTGTG	8	23.3427	120.088	114.869	0.00317521	0.00210527	1.50822	1.26266
CACG	6	23.3416	120.077	114.858	0.00331022	0.00221328	1.49562	1.27456
GGGGG	22	-23.3359	120.019	114.799	0.000959064	0.00200225	0.478992	0.964789
GATG	19	-23.3321	119.98	114.761	0.00258817	0.00407452	0.63521	0.732509
TCCT	2	23.3282	119.941	114.721	0.00473332	0.00337943	1.40063	1.3558
AATG	28	-23.3269	119.927	114.708	0.00225815	0.00366847	0.615557	0.715112
AACACG	3	23.3241	119.899	114.68	0.000406027	0.000135017	3.00723	2.35198
CGGCG	31	-23.322	119.877	114.658	0.00029602	0.00105213	0.281352	0.470838
ATGTA	2	-23.3176	119.833	114.614	0.000309021	0.00107214	0.288229	0.371127
GGGGGG	30	-23.313	119.786	114.567	9.30062e-05	0.000717091	0.129699	0.411065
TC	30	23.3124	119.78	114.561	0.0621232	0.0567302	1.09506	1.0077
ACACG	3	23.3083	119.738	114.519	0.00115908	0.000592075	1.95765	1.70158
CTGTT	31	23.2955	119.609	114.39	0.00227915	0.00140618	1.62081	1.38718
TTTTT	7	-23.2945	119.598	114.379	0.00228115	0.00369447	0.617451	0.950905
TAT	22	-23.2703	119.354	114.134	0.0183442	0.0217378	0.843888	0.986504
CACAGG	4	23.2646	119.296	114.077	0.000529035	0.000200025	2.64484	2.11571
GCC	3	23.2542	119.191	113.972	0.0105067	0.00838607	1.25288	1.09159
TGGGT	1	23.2465	119.112	113.893	0.0029582	0.00193625	1.5278	1.63495
GGCACA	4	23.2456	119.103	113.884	0.000419028	0.000142018	2.95053	1.95668
TAT	15	-23.2423	119.07	113.851	0.0198733	0.023386	0.849797	1.07149
AATG	19	-23.2347	118.993	113.774	0.00236916	0.00379848	0.623712	0.751117
TG	16	23.2343	118.99	113.77	0.0920332	0.0855349	1.07597	1.07449
GGTTG	5	23.2278	118.923	113.704	0.0029902	0.00196225	1.52386	1.24247
TATA	8	-23.2266	118.911	113.692	0.00392826	0.00567272	0.692483	0.905385
GTTGAA	2	23.2202	118.847	113.627	0.000913061	0.000431055	2.1182	2.15593
TC	28	23.2194	118.839	113.619	0.0612731	0.0559371	1.09539	0.993493
GTTTGT	2	23.2152	118.796	113.577	0.0015351	0.000856109	1.79312	1.85882
AGTAG	31	-23.2138	118.782	113.563	0.000326022	0.00109314	0.298244	0.260148
ACACGG	3	23.2076	118.719	113.5	0.000482032	0.000175022	2.75412	2.17523
GGCAAA	2	23.2067	118.71	113.491	0.000530036	0.000201026	2.63666	2.38665
AGTC	1	23.2019	118.662	113.443	0.00521035	0.00378548	1.3764	1.31857
TTGT	6	23.1852	118.493	113.274	0.0113568	0.00914916	1.24129	1.15282
TATG	28	-23.1805	118.446	113.227	0.00330522	0.00492863	0.670617	0.776733
GCGCG	31	-23.1792	118.433	113.214	0.00029102	0.00103713	0.2806	0.492608
TTTTG	31	-23.1748	118.389	113.17	0.00110307	0.00218528	0.504775	0.430792
CTTA	32	23.1654	118.294	113.074	0.00502734	0.00363346	1.38362	1.27781
AATG	31	-23.1637	118.277	113.058	0.00216214	0.00353745	0.611216	0.684038
ATGA	29	-23.1519	118.157	112.938	0.00195413	0.00327742	0.596241	0.669955
ACACGG	1	23.1513	118.151	112.932	0.000485033	0.000177022	2.73995	2.18979
GT	12	23.1402	118.04	112.82	0.0917761	0.0853118	1.07577	0.998265
TATAT	1	-23.1331	117.968	112.749	0.000878059	0.00188024	0.466993	0.715936
TATTT	4	-23.1238	117.875	112.656	0.00138709	0.00255432	0.543037	0.752904
TGTGTT	5	23.1138	117.775	112.555	0.0014311	0.0007841	1.82515	1.51855
T	11	-23.1128	117.764	112.545	0.304589	0.315329	0.965942	0.971894
ATGA	7	-23.1064	117.7	112.48	0.00232016	0.00372847	0.62228	0.798676
TAAGG	31	-23.0789	117.424	112.205	0.000609041	0.00150319	0.405165	0.466393
TGTTGG	1	23.0696	117.33	112.111	0.00126708	0.000670085	1.89093	1.81698
GTGG	8	23.0692	117.326	112.107	0.00845757	0.00659084	1.28323	1.19649
TTTA	11	-23.0692	117.326	112.107	0.00613441	0.00821704	0.746547	0.969812
ATGT	20	-23.0679	117.313	112.094	0.00352624	0.00518266	0.680391	0.79294
CCACAG	1	23.0566	117.2	111.98	0.000337023	0.000103013	3.27165	2.49502
GAAC	6	23.0565	117.199	111.98	0.00394326	0.00273835	1.44002	1.41202
A	9	-23.0526	117.16	111.941	0.228073	0.237889	0.958737	1.01295
CGTC	32	23.0321	116.954	111.735	0.00434229	0.00306839	1.41517	1.35604
AAGCG	31	-23.0216	116.848	111.629	0.000206014	0.000894114	0.230411	0.255024
AATGG	31	-23.0196	116.828	111.609	0.000322022	0.00107714	0.298961	0.367916
TAGA	4	-23.0177	116.81	111.59	0.0029922	0.00453958	0.659136	0.771205
GGCAC	2	23.0107	116.74	111.521	0.00122208	0.000640081	1.90926	1.59391
CCTA	32	23.0086	116.718	111.499	0.00338523	0.00228629	1.48066	1.48463
ATTTA	3	-23.0037	116.67	111.451	0.000936063	0.00195125	0.479725	0.675731
ATATT	1	-22.9993	116.625	111.406	0.000980066	0.00201026	0.487533	0.719706
AAT	8	-22.9886	116.519	111.299	0.015374	0.0184693	0.832408	1.06494
GAGC	3	22.9756	116.388	111.169	0.00418928	0.00294437	1.42281	1.35937
TCACG	31	-22.9756	116.388	111.169	0.000172012	0.000836106	0.205729	0.208493
AAGCAA	1	22.9745	116.377	111.158	0.000462031	0.000166021	2.78297	2.48848
GG	2	22.9603	116.236	111.017	0.0760391	0.0701739	1.08358	1.05289
AGTGG	31	-22.9596	116.229	111.009	0.000851057	0.00183323	0.464238	0.497758
GCT	32	22.9567	116.2	110.981	0.0191103	0.0162111	1.17884	1.2162
GTGAGC	7	22.9565	116.198	110.979	0.000625042	0.000257033	2.43176	1.8841
AGA	6	-22.9376	116.009	110.79	0.0108887	0.0135397	0.804206	0.843831
TATTT	5	-22.9134	115.767	110.548	0.0015081	0.00269634	0.559314	0.820383
ACGGT	4	22.9087	115.721	110.502	0.00181512	0.00106714	1.70093	1.36207
TAA	30	-22.8931	115.565	110.346	0.0123698	0.0151679	0.815525	0.789505
GGTTA	31	22.8887	115.521	110.302	0.00276419	0.00179523	1.53974	1.58199
TGT	10	22.8842	115.476	110.257	0.0316971	0.0279265	1.13502	1.0879
ATTTA	2	-22.8583	115.219	110	0.000935063	0.00194125	0.481682	0.674993
TTCC	32	22.8375	115.012	109.792	0.00416728	0.00293237	1.42113	1.26383
GTCA	6	22.831	114.948	109.729	0.00536736	0.0039375	1.36314	1.16524
ATGAG	31	-22.8155	114.793	109.574	0.00030402	0.00103913	0.292571	0.376642
CGTG	6	22.8084	114.723	109.504	0.00544736	0.00400651	1.35963	1.18723
GTTGG	31	-22.8076	114.716	109.496	0.00121908	0.00231529	0.526534	0.508072
TGCTC	1	22.7963	114.603	109.384	0.0014601	0.000811103	1.80014	1.54617
GTTGG	3	22.7887	114.527	109.308	0.0030122	0.00199525	1.50968	1.28745
ATGA	13	-22.7666	114.309	109.089	0.00238816	0.00378648	0.630707	0.822707
GGACA	5	22.7633	114.276	109.057	0.0014241	0.0007861	1.8116	1.58392
AAGCG	1	22.7628	114.271	109.052	0.00139309	0.000764097	1.82319	1.81333
GTGTG	6	22.7502	114.146	108.927	0.00333822	0.00225829	1.47821	1.33036
TATGT	1	-22.7411	114.056	108.837	0.000632042	0.00151719	0.416587	0.448354
GAACA	6	22.7279	113.925	108.706	0.00128409	0.000688087	1.86617	1.6897
ATGA	20	-22.7254	113.901	108.682	0.00206214	0.00338143	0.609842	0.70783
TTTGTG	3	22.7225	113.872	108.653	0.0014901	0.000834106	1.78646	1.69365
GTGTG	7	22.7191	113.838	108.619	0.0029702	0.00196425	1.51213	1.17793
CCTG	32	-22.7	113.65	108.431	0.00180012	0.00305239	0.589742	0.598822
AAGCAG	1	22.6853	113.505	108.286	0.000528035	0.000204026	2.58808	2.61967
CACACA	2	22.6837	113.489	108.27	0.00030302	8.90113e-05	3.40429	2.18909
TTAA	3	-22.6775	113.428	108.209	0.00461031	0.00642182	0.717914	0.932218
AATA	5	-22.6717	113.371	108.151	0.00289819	0.00439856	0.658896	0.84756
AAAA	5	-22.6632	113.287	108.068	0.00208914	0.00341043	0.612573	0.785767
ATT	9	-22.6628	113.283	108.064	0.0203344	0.023788	0.854815	0.964221
TGTGAA	5	22.6465	113.122	107.903	0.00089806	0.000429054	2.09311	1.92547
TGTCA	5	22.6435	113.092	107.873	0.00203314	0.00123716	1.64339	1.29683
ATATG	3	-22.6413	113.071	107.852	0.000427029	0.00121615	0.35113	0.439511
TTATT	5	-22.6406	113.064	107.845	0.0015481	0.00272935	0.567207	0.831334
GCC	4	22.6317	112.976	107.757	0.0102557	0.00821304	1.24871	1.06464
GTCC	1	22.6297	112.956	107.737	0.00405927	0.00285236	1.42313	1.33234
GTATT	1	-22.6249	112.909	107.69	0.00102007	0.00204126	0.499725	0.592587
TGTCA	4	22.6242	112.902	107.683	0.00203114	0.00123616	1.64311	1.2955
TGCTG	1	22.6218	112.879	107.659	0.00197013	0.00119015	1.65536	1.54988
ATC	4	-22.616	112.821	107.602	0.0113988	0.0140618	0.81062	0.837355
GTGAA	9	22.6159	112.821	107.601	0.00211514	0.00130017	1.62683	1.4011
GTA	4	-22.614	112.802	107.583	0.0170651	0.0202506	0.842699	0.914745
GGGGG	24	-22.6138	112.8	107.581	0.00101007	0.00202726	0.498243	1.01784
ACAGGA	1	22.6097	112.76	107.54	0.000498033	0.000188024	2.64878	2.53814
TAAT	7	-22.6096	112.759	107.54	0.00423228	0.00597476	0.708361	0.977753
TGTA	3	-22.602	112.684	107.465	0.00439129	0.00615978	0.712898	0.742455
CA	14	22.5948	112.613	107.394	0.0488733	0.0442276	1.10504	0.984177
GAGT	1	-22.594	112.605	107.386	0.0030482	0.00457258	0.666627	0.599129
TGTA	32	22.592	112.585	107.366	0.00757151	0.00584874	1.29455	1.30274
GGGG	15	-22.5889	112.555	107.336	0.00398127	0.00567872	0.701085	0.910245
GATCG	31	-22.579	112.458	107.239	0.000250017	0.00094312	0.265095	0.271424
AGCGA	2	22.5773	112.441	107.221	0.00126008	0.000674086	1.86932	1.95409
CA	20	22.5705	112.375	107.156	0.0501564	0.0454548	1.10343	1.01081
TCGCG	31	-22.5521	112.194	106.975	0.000319021	0.00104913	0.304081	0.429842
CCCC	4	22.5479	112.152	106.933	0.00165711	0.000959122	1.72774	1.4372
GTGAAC	7	22.546	112.133	106.914	0.000632042	0.000265034	2.38476	1.83979
GGGGG	27	-22.5458	112.132	106.912	0.00117508	0.00224128	0.524288	1.19072
TGGCGA	1	22.5453	112.127	106.908	0.000615041	0.000255032	2.41162	2.74005
TCGCA	1	22.5422	112.096	106.877	0.00117108	0.000613078	1.91016	1.62699
TCAA	32	22.5388	112.063	106.844	0.0044543	0.0031844	1.39879	1.23873
GTTG	9	22.5349	112.025	106.805	0.0088946	0.00701389	1.26814	1.02208
AATG	25	-22.5343	112.019	106.8	0.00242616	0.00381548	0.635873	0.769639
GGC	4	22.5283	111.96	106.741	0.015208	0.0126866	1.19875	1.05716
ATGTA	1	-22.5234	111.912	106.693	0.000494033	0.00130817	0.377653	0.597749
GAAA	1	-22.509	111.771	106.552	0.00205614	0.00335843	0.612232	0.6654
GTGTT	5	22.5085	111.767	106.548	0.00350423	0.00240231	1.4587	1.27829
GCAGTG	2	22.5085	111.766	106.547	0.000611041	0.000253032	2.41487	1.69495
TGAAG	31	-22.4938	111.622	106.403	0.000379025	0.00113714	0.333313	0.31035
TTAGG	31	-22.4779	111.466	106.247	0.000919062	0.00189724	0.48442	0.531911
CCT	4	22.4763	111.451	106.232	0.0120378	0.00982125	1.22569	1.08991
TATTA	2	-22.4743	111.432	106.213	0.000937063	0.00192124	0.487738	0.75257
GTGTCG	6	22.4635	111.326	106.107	0.000832056	0.000389049	2.13869	1.60255
TGAAGC	2	22.4603	111.295	106.076	0.000523035	0.000203026	2.5762	2.01716
TAAAG	31	-22.4384	111.081	105.862	0.00029602	0.00100813	0.293633	0.277223
GAAGT	2	22.4255	110.955	105.736	0.00211614	0.00130617	1.62012	1.63234
AAACG	31	-22.4214	110.915	105.696	2.80019e-05	0.000557071	0.0502663	0.0426959
TCCTC	2	22.4044	110.749	105.53	0.00111807	0.000579074	1.9308	1.50188
TCGGT	1	22.3877	110.587	105.368	0.00223215	0.00139618	1.59876	1.36849
GGGGG	30	-22.3851	110.561	105.342	0.0014681	0.00261033	0.562418	1.50251
ATGC	5	-22.3842	110.552	105.333	0.0014791	0.00262433	0.563609	0.539705
AC	9	22.3837	110.548	105.328	0.0472682	0.0427404	1.10594	1.03779
AC	10	22.38	110.511	105.292	0.0487693	0.0441706	1.10411	1.07181
GTGT	3	22.3706	110.42	105.201	0.00918061	0.00727892	1.26126	0.993281
TTT	12	-22.3446	110.166	104.947	0.029896	0.0339423	0.880789	1.03458
TGGAC	7	22.3341	110.065	104.846	0.00176412	0.00104313	1.69117	1.50718
GTAAG	31	-22.3281	110.007	104.787	0.00044203	0.00122216	0.36168	0.35521
TATGG	31	-22.3274	110	104.781	0.000580039	0.00142118	0.408139	0.506005
CT	25	22.3193	109.921	104.702	0.0583459	0.0533308	1.09404	0.995407
ATGG	7	-22.3179	109.907	104.688	0.00285919	0.00432355	0.661307	0.76351
CC	1	22.2985	109.719	104.5	0.0354034	0.031508	1.12363	1.01956
TGTG	10	22.2924	109.659	104.44	0.00952364	0.00758896	1.25493	1.09937
GTAA	1	-22.2922	109.658	104.439	0.00331522	0.00486662	0.681217	0.756059
GGGG	13	-22.2833	109.572	104.353	0.00384826	0.0054957	0.700231	0.878973
GTGAAT	5	22.2825	109.564	104.345	0.00089206	0.000430055	2.07429	1.98694
ATAAG	31	-22.2763	109.504	104.284	0.000307021	0.00101713	0.30185	0.304031
TC	25	22.2759	109.5	104.281	0.0606171	0.055516	1.09188	0.982539
GAGGCT	1	22.2707	109.45	104.23	0.000585039	0.00024003	2.43735	2.30816
TTTTT	9	-22.251	109.259	104.04	0.00229215	0.00363046	0.631367	0.955637
AGAGG	31	-22.2308	109.063	103.844	0.000559037	0.00138618	0.403295	0.566
GCAG	5	22.2227	108.984	103.765	0.00434429	0.00310739	1.39805	1.22072
GTGAC	8	22.2224	108.982	103.763	0.00165111	0.000962122	1.71611	1.4782
CAGTTA	2	22.2156	108.916	103.697	0.000756051	0.000344044	2.19754	2.03717
TGGTGT	1	22.2094	108.856	103.637	0.00117008	0.000618079	1.89309	1.47259
CCACAG	2	22.1998	108.764	103.545	0.000322022	0.000100013	3.21981	2.37487
ATAAT	4	-22.1979	108.745	103.525	0.000587039	0.00142418	0.412194	0.639968
ATTA	8	-22.1912	108.68	103.461	0.00413428	0.00582274	0.710023	0.944413
CAGTG	6	22.1907	108.676	103.456	0.00183712	0.00110114	1.66838	1.31411
TATTA	5	-22.1901	108.669	103.45	0.000936063	0.00190324	0.491825	0.751747
TGTGT	8	22.1878	108.647	103.428	0.00350323	0.00241431	1.45103	1.11589
TATA	9	-22.1761	108.534	103.315	0.0045193	0.0062698	0.720805	1.04621
TC	24	22.1473	108.257	103.038	0.05937	0.0543489	1.09239	0.961736
GCAC	7	22.144	108.224	103.005	0.00320821	0.00217628	1.47418	1.17534
CGGTG	3	22.1342	108.13	102.911	0.00188713	0.00114014	1.65516	1.38404
TGTGTG	4	22.1254	108.046	102.827	0.00123408	0.000664084	1.85832	1.51809
TGA	33	22.1247	108.039	102.819	0.0195603	0.0167231	1.16966	1.07852
GATT	3	-22.123	108.023	102.804	0.00383626	0.00546769	0.701622	0.700598
GCTC	3	22.1221	108.014	102.794	0.00371725	0.00259233	1.43394	1.21421
AAGGG	31	-22.12	107.994	102.775	0.000634042	0.00148619	0.426623	0.575666
GG	21	-22.1051	107.85	102.631	0.0712388	0.0771368	0.923538	0.984443
AAT	12	-22.0988	107.789	102.57	0.015294	0.0182523	0.837922	1.05921
GCACA	6	22.0876	107.682	102.463	0.00110607	0.000576073	1.92002	1.42336
TGGT	7	22.0867	107.674	102.455	0.00945063	0.00753996	1.25341	1.13458
ATATA	1	-22.0756	107.567	102.347	0.000630042	0.00147819	0.426226	0.669643
AGCAC	5	22.0699	107.512	102.293	0.00103807	0.000530067	1.95837	1.53308
ACAC	9	22.0636	107.451	102.232	0.00289619	0.00192824	1.50198	1.08273
C	16	22.0631	107.447	102.228	0.187932	0.179465	1.04718	0.972442
AATCG	31	-22.0579	107.397	102.178	0.000201013	0.000840107	0.239271	0.237804
AGTGTC	3	22.0514	107.335	102.115	0.000677045	0.000297038	2.27932	1.56951
TG	22	22.045	107.273	102.054	0.0931472	0.086936	1.07145	1.08792
AGTT	4	22.0409	107.233	102.014	0.00821655	0.00645182	1.27352	1.1578
ATATA	3	-22.033	107.158	101.939	0.000572038	0.00139418	0.410305	0.606746
GTGTCG	3	22.0319	107.148	101.929	0.00075105	0.000343044	2.18937	1.43879
ATGA	26	-22.0279	107.109	101.889	0.00209614	0.00337343	0.621368	0.719772
GGG	31	-22.0273	107.103	101.884	0.0240826	0.0276975	0.869486	1.35791
GAAT	2	-22.0257	107.088	101.869	0.00287419	0.00431855	0.665546	0.750632
CATG	32	-22.0147	106.983	101.763	0.00243516	0.00378748	0.642951	0.829223
CGG	5	22.0139	106.975	101.756	0.0156641	0.0131557	1.19067	1.12795
TGTT	1	22.0133	106.969	101.75	0.0111627	0.00907515	1.23003	1.28042
GTCCTC	2	22.0123	106.96	101.741	0.000457031	0.000170022	2.68807	1.79264
TTATG	6	-22.0088	106.926	101.707	0.000789053	0.00169422	0.465734	0.577669
ATTTA	1	-21.9998	106.84	101.621	0.00105207	0.00204626	0.514143	0.761601
TTCGG	1	21.9893	106.739	101.52	0.00219915	0.00138218	1.59108	1.49453
ATGC	14	-21.9881	106.728	101.509	0.00170911	0.00288937	0.591519	0.625328
AAT	13	-21.988	106.727	101.508	0.014199	0.0170452	0.833019	0.981048
ACTA	32	21.9764	106.615	101.396	0.00384326	0.00270234	1.42219	1.40132
GGTGAA	6	21.9655	106.512	101.293	0.000737049	0.000335043	2.19987	1.8241
TGTT	31	21.9599	106.458	101.239	0.00953864	0.00762797	1.25048	1.08759
CACAGT	7	21.9554	106.415	101.196	0.000480032	0.000183023	2.62279	1.29851
CGCAGT	5	21.9533	106.395	101.176	0.000489033	0.000188024	2.60091	1.7315
ATA	10	-21.9439	106.305	101.086	0.0157941	0.0187724	0.841345	1.05397
TGTCA	7	21.9426	106.293	101.074	0.00213514	0.00133417	1.60035	1.36486
TAG	3	-21.9376	106.245	101.026	0.0168431	0.0199075	0.846068	0.903076
GTA	2	-21.9345	106.216	100.997	0.0175562	0.0206776	0.849042	0.941841
AATAG	31	-21.9223	106.099	100.88	0.000230015	0.000880112	0.261348	0.235889
GGCA	4	21.913	106.01	100.791	0.0044083	0.0031754	1.38826	1.19372
TGT	3	21.9113	105.994	100.775	0.029303	0.0258273	1.13457	1.00315
AACAC	2	21.9102	105.984	100.765	0.00109307	0.000570072	1.91743	1.62544
TTTAA	4	-21.9077	105.96	100.741	0.00104107	0.00202626	0.513789	0.705078
TC	26	21.9073	105.956	100.737	0.0613041	0.0562561	1.08973	0.994011
AGCGG	31	-21.9009	105.895	100.676	0.000420028	0.00116815	0.359567	0.50829
GGTG	9	21.8933	105.822	100.603	0.00796953	0.00624479	1.27619	1.13912
GCAC	8	21.8785	105.682	100.463	0.00330422	0.00226429	1.45928	1.21189
CGTG	4	21.878	105.677	100.457	0.00561438	0.00419953	1.3369	1.22507
GCAGTG	3	21.872	105.619	100.4	0.000669045	0.000294037	2.27537	1.8662
CGCA	3	21.8705	105.606	100.387	0.00308421	0.00208627	1.47834	1.31425
C	25	21.8673	105.575	100.356	0.185543	0.177194	1.04712	0.959735
AGTGT	3	21.8648	105.551	100.332	0.00273718	0.00180823	1.51374	1.28053
GATG	25	-21.8597	105.503	100.284	0.00267118	0.00406152	0.65768	0.756574
GCATT	3	21.8573	105.48	100.26	0.00196613	0.00120715	1.62873	1.55411
TGGCCG	1	21.8534	105.442	100.223	0.000475032	0.000181023	2.62415	2.13169
GATA	4	-21.8494	105.404	100.185	0.00271418	0.00411252	0.65998	0.682086
TTTTT	6	-21.8448	105.361	100.142	0.00220615	0.00349544	0.63115	0.918682
TAAT	8	-21.8412	105.327	100.108	0.00391426	0.0055347	0.707222	0.902145
CAGT	10	21.8249	105.172	99.9529	0.00533836	0.0039665	1.34586	1.02911
TTTTT	10	-21.8164	105.091	99.8718	0.00228715	0.00359246	0.636654	0.953486
CTC	4	21.7944	104.883	99.6637	0.0123648	0.0101773	1.21494	1.09688
GTCA	9	21.7894	104.835	99.6154	0.00535136	0.00397951	1.34473	1.16164
GGGT	27	-21.7892	104.833	99.6135	0.0045153	0.00622979	0.724792	0.7683
CATG	13	-21.7795	104.742	99.5224	0.00171712	0.00288537	0.595112	0.580137
AGGAG	31	-21.7757	104.705	99.4859	0.000389026	0.00111614	0.348545	0.384096
GGCG	30	-21.7749	104.698	99.4786	0.00335122	0.00486662	0.688615	0.99072
TACAC	1	21.7746	104.695	99.4757	0.00121508	0.000657083	1.8492	1.67941
TCCA	32	21.7707	104.658	99.4387	0.00363624	0.00254032	1.43141	1.3051
TGCGG	31	-21.767	104.623	99.404	0.000733049	0.0016042	0.456955	0.66961
AAAT	5	-21.7545	104.505	99.2854	0.00276519	0.00416653	0.663666	0.824817
CGGG	1	-21.7507	104.469	99.2495	0.00210814	0.00336843	0.625853	0.602691
GTGGAC	7	21.7497	104.459	99.24	0.000634042	0.000274035	2.31373	1.63286
ACA	9	21.7397	104.365	99.1455	0.0129979	0.0107554	1.2085	1.05991
TGTGTT	4	21.7396	104.363	99.1439	0.0014741	0.000843107	1.74841	1.56665
CG	3	21.7348	104.318	99.0991	0.0514294	0.0468369	1.09805	1.05417
AGCAAA	2	21.7336	104.307	99.0877	0.000477032	0.000183023	2.6064	2.62138
GGTA	1	-21.7282	104.255	99.0362	0.00381926	0.00541369	0.705481	0.743421
TGTGA	6	21.7174	104.154	98.9344	0.00256717	0.00167821	1.52971	1.43248
TATAA	3	-21.7097	104.081	98.8619	0.000657044	0.00149619	0.439145	0.673363
ATATA	2	-21.7045	104.032	98.8125	0.000580039	0.00138818	0.417842	0.615406
GTATA	1	-21.7027	104.015	98.7956	0.000705047	0.0015622	0.451317	0.54443
TTTTT	8	-21.6983	103.973	98.7541	0.00224915	0.00353745	0.635811	0.937148
CAG	11	21.6925	103.918	98.6991	0.01457	0.0121895	1.19528	1.04892
GTGAC	5	21.6886	103.881	98.6622	0.0015301	0.000885112	1.72871	1.36493
CA	29	21.6866	103.862	98.6433	0.0490733	0.0445967	1.10038	0.988325
AGCTT	2	21.6471	103.49	98.2713	0.00186012	0.00113214	1.64301	1.57183
GTCCG	31	-21.6455	103.475	98.2561	0.00029102	0.000962122	0.302477	0.33313
GGAC	6	21.643	103.451	98.2318	0.00402227	0.00286536	1.40376	1.21154
CG	6	21.6385	103.409	98.1902	0.0518685	0.047276	1.09714	1.06346
AGTTAC	1	21.6358	103.383	98.1641	0.000723048	0.000330042	2.19078	2.53408
ATTAT	5	-21.6255	103.287	98.0675	0.000870058	0.00178223	0.488186	0.748945
TGTCG	7	21.6235	103.268	98.0491	0.00215714	0.00136017	1.58593	1.44152
TTG	5	21.6164	103.201	97.9816	0.030015	0.0265404	1.13092	1.04915
TA	16	-21.6086	103.128	97.9088	0.0695627	0.0752636	0.924254	1.04017
TG	19	21.5958	103.007	97.7884	0.0907481	0.0847338	1.07098	1.059
CGGTTG	5	21.5948	102.998	97.7789	0.000838056	0.000404051	2.07413	1.65039
TGAGG	31	-21.5947	102.997	97.7782	0.000756051	0.00162621	0.464917	0.575883
ACACAG	6	21.5859	102.914	97.6954	0.000420028	0.000153019	2.74493	1.68046
TAAA	6	-21.5563	102.637	97.4176	0.00315021	0.00461059	0.683256	0.867807
TTG	2	21.5554	102.628	97.4089	0.0312711	0.0277315	1.12764	1.09455
TTGTG	8	21.5463	102.542	97.3233	0.00338023	0.0023393	1.44498	1.06763
G	22	-21.5381	102.466	97.2469	0.260389	0.269951	0.964579	0.968902
GGG	13	-21.538	102.464	97.2452	0.0168341	0.0198375	0.8486	0.93723
AAAT	4	-21.5309	102.398	97.1787	0.00320421	0.00467259	0.685747	0.959828
AGCATA	2	21.5154	102.253	97.0338	0.000546037	0.000224028	2.43735	2.32887
CGGT	6	21.5104	102.207	96.9874	0.00588939	0.00445657	1.32151	1.17426
CAGTGC	2	21.5069	102.173	96.9541	0.000490033	0.000192024	2.55193	1.97691
TGTTT	31	21.4865	101.982	96.7631	0.00333822	0.00230729	1.44681	1.30815
GTA	5	-21.4745	101.87	96.651	0.0168411	0.0198355	0.849039	0.902399
GATG	31	-21.4692	101.821	96.6021	0.00275018	0.00412652	0.666465	0.779514
ACACGG	4	21.4688	101.817	96.5979	0.000477032	0.000185023	2.57822	2.15099
ATGA	16	-21.4639	101.771	96.5522	0.00244916	0.00376348	0.650771	0.844295
GTCGTG	2	21.4515	101.656	96.4368	0.000756051	0.000353045	2.14151	1.7461
AATT	5	-21.4507	101.648	96.4287	0.00436129	0.00602076	0.724375	0.881981
TGTTC	31	21.446	101.604	96.3847	0.00227015	0.00145318	1.56219	1.3772
GAAGC	4	21.444	101.586	96.3666	0.00126308	0.000697089	1.81194	1.42873
AGTTCT	1	21.4428	101.574	96.3554	0.000867058	0.000425054	2.03988	2.33954
CGA	1	-21.4415	101.562	96.3434	0.00823755	0.0104143	0.790983	0.79873
TGTGTT	3	21.4347	101.498	96.2791	0.00138409	0.0007841	1.7652	1.46616
ATGTT	5	-21.4306	101.46	96.2409	0.00074505	0.0016022	0.465016	0.517002
GCG	31	-21.4279	101.435	96.2159	0.0132379	0.01592	0.831524	1.05449
AAGCT	2	21.4205	101.366	96.1469	0.00136709	0.000772098	1.77062	1.44127
TCA	25	21.4198	101.359	96.1403	0.0166721	0.0141428	1.17884	1.06383
ATGC	8	-21.4152	101.317	96.0976	0.00175912	0.00291337	0.603809	0.644003
GAACA	2	21.4106	101.274	96.0546	0.00121708	0.000665084	1.82997	1.59683
ATC	2	-21.4099	101.267	96.0483	0.0108497	0.0133027	0.815604	0.79602
TC	27	21.4071	101.242	96.0226	0.0616501	0.0566992	1.08732	0.999792
GGACAC	6	21.4029	101.202	95.9829	0.000414028	0.000151019	2.74156	1.83944
TGGTG	5	21.3856	101.041	95.8218	0.0029372	0.00198525	1.47951	1.22572
CAGTG	7	21.3834	101.021	95.802	0.00170411	0.00102113	1.66885	1.21512
TAT	18	-21.3809	100.998	95.7786	0.0197183	0.0229179	0.860389	1.06285
TATG	31	-21.3798	100.987	95.7677	0.00335923	0.00484361	0.693537	0.789748
C	14	21.3772	100.963	95.7441	0.185138	0.176979	1.0461	0.957581
TGAACA	2	21.373	100.923	95.7044	0.000537036	0.000220028	2.44076	1.88695
ATGAT	2	-21.3697	100.894	95.6744	0.000278019	0.000929118	0.299229	0.30998
TCACA	2	21.3623	100.824	95.6053	0.00136409	0.000771098	1.76902	1.63824
GGGT	29	-21.3588	100.792	95.573	0.00491733	0.00665384	0.739021	0.838557
TATT	9	-21.3527	100.735	95.5157	0.00611541	0.00802002	0.762518	1.0122
AGCAAG	2	21.3408	100.625	95.4057	0.000493033	0.000195025	2.52805	2.50166
AC	7	21.3384	100.602	95.3832	0.0478732	0.0435195	1.10004	1.05149
CGAGG	31	-21.3183	100.415	95.1962	0.000407027	0.00112014	0.363371	0.566537
GAGA	1	-21.3182	100.414	95.1953	0.00191113	0.00309539	0.61741	0.607507
AATAT	1	-21.3093	100.332	95.1131	0.000540036	0.00131117	0.411875	0.581249
GTGAAT	7	21.3057	100.299	95.08	0.000823055	0.000398051	2.06772	1.82358
GGGGG	23	-21.3032	100.276	95.0565	0.00104307	0.00199325	0.5233	1.05226
GGGA	32	21.2926	100.177	94.9579	0.00800154	0.0063148	1.26711	1.98098
TTAAT	4	-21.2916	100.168	94.9491	0.00102607	0.00197025	0.520781	0.733871
TGTTA	31	21.2841	100.099	94.8799	0.00264618	0.00175522	1.5076	1.38733
GTGGGC	5	21.284	100.098	94.8788	0.000734049	0.000341043	2.15236	1.85774
TATTG	31	-21.2636	99.9088	94.6898	0.000810054	0.00168121	0.481827	0.455167
GGT	8	21.2629	99.902	94.6829	0.0268758	0.023645	1.13664	1.07819
TTTAT	1	-21.253	99.8111	94.592	0.00173412	0.00287136	0.603935	0.979366
CAC	12	21.2528	99.8084	94.5893	0.00984866	0.00796001	1.23727	0.959718
TAGA	3	-21.2409	99.6986	94.4795	0.00313021	0.00456158	0.686212	0.807702
GAGCAC	5	21.2407	99.6971	94.478	0.000397027	0.000143018	2.77606	2.05369
ATATT	2	-21.2347	99.6417	94.4226	0.000876059	0.00176822	0.495445	0.641696
GTTGT	8	21.228	99.5795	94.3604	0.00357624	0.00251332	1.42291	1.12006
AATAT	2	-21.2258	99.5595	94.3405	0.000512034	0.00126716	0.40408	0.550557
TGGACA	6	21.2229	99.5329	94.3138	0.000521035	0.000212027	2.4574	1.57156
ACGCAG	3	21.2224	99.5276	94.3085	0.000393026	0.000141018	2.78707	2.07444
GAAC	7	21.2207	99.5123	94.2932	0.00371125	0.00262533	1.41363	1.32539
GTGTCA	6	21.2087	99.401	94.1819	0.000818055	0.00039605	2.06553	1.46252
AT	31	-21.2019	99.3387	94.1196	0.059548	0.0647662	0.91943	0.942573
AGAAGC	2	21.2013	99.333	94.1139	0.000484032	0.000191024	2.53388	2.34441
TTATT	6	-21.2006	99.3269	94.1078	0.00160011	0.00270034	0.592557	0.860061
CCCA	1	21.1948	99.2727	94.0536	0.00219915	0.00140518	1.56503	1.59531
GTGA	10	21.1938	99.264	94.0449	0.00664144	0.00512765	1.29522	1.16228
GATGT	1	-21.1888	99.2181	93.999	0.000343023	0.00101913	0.336584	0.293296
C	23	21.1869	99.2006	93.9815	0.189277	0.181117	1.04505	0.979602
TGGCGC	1	21.1869	99.2006	93.9815	0.000553037	0.000231029	2.3938	2.70074
TTGTG	31	-21.1848	99.1812	93.9621	0.00134009	0.0023703	0.565367	0.41436
TTAA	6	-21.1807	99.1427	93.9236	0.00436229	0.00599776	0.72732	0.880644
TAGA	2	-21.1784	99.1214	93.9023	0.00316821	0.00460158	0.688505	0.817766
TTTTA	3	-21.1756	99.0962	93.8771	0.00164211	0.00275135	0.596838	0.885478
CACAG	8	21.169	99.0352	93.8161	0.00119108	0.000651083	1.82938	1.21601
GGCAG	2	21.1632	98.9819	93.7628	0.0014601	0.000845107	1.72771	1.59169
AATGT	1	-21.1632	98.9818	93.7627	0.000389026	0.00108614	0.358174	0.381373
GTGACA	7	21.1613	98.9647	93.7456	0.000556037	0.00023303	2.38612	1.86383
ATATT	3	-21.1531	98.8887	93.6696	0.000923062	0.00182623	0.505446	0.676901
TTTG	1	21.152	98.8788	93.6597	0.0112098	0.00919117	1.21962	1.32743
GTGTGT	4	21.1414	98.7814	93.5623	0.00126908	0.00070709	1.7948	1.42689
TTATA	3	-21.1412	98.779	93.5599	0.00102207	0.00195625	0.522464	0.769868
ATAT	11	-21.1409	98.776	93.5569	0.00415728	0.00575673	0.72216	1.00766
GATG	9	-21.1337	98.7101	93.491	0.00271318	0.00405652	0.668845	0.768766
CAGGT	2	21.1301	98.6772	93.4581	0.00178612	0.00108914	1.63994	1.43623
ATGTT	4	-21.1259	98.6385	93.4194	0.000940063	0.00184723	0.508903	0.655281
GTGTCT	4	21.1177	98.5634	93.3443	0.000950064	0.000485062	1.95865	1.56108
AGA	4	-21.116	98.5477	93.3286	0.0115608	0.0140458	0.823078	0.897372
GTGAG	6	21.1159	98.5462	93.3271	0.00212814	0.00135217	1.57387	1.4662
AGA	7	-21.1068	98.4631	93.244	0.0115418	0.0140238	0.823014	0.895856
ACGCAG	2	21.1027	98.4257	93.2066	0.000384026	0.000137017	2.80275	2.02362
GATC	32	21.0899	98.3074	93.0883	0.00481432	0.00355845	1.35293	1.40349
TG	25	21.08	98.2171	92.998	0.0927712	0.086835	1.06836	1.08338
GCA	7	21.0751	98.1721	92.953	0.0140709	0.0117955	1.19291	1.06003
GGAAGC	1	21.0744	98.1653	92.9462	0.000524035	0.000215027	2.43706	2.43917
ATATA	4	-21.0712	98.1365	92.9174	0.000649043	0.00145118	0.447251	0.690303
TTGCT	31	21.0699	98.124	92.9049	0.00205814	0.00129916	1.5842	1.32786
TGGTG	3	21.064	98.0702	92.8511	0.00269318	0.00180023	1.49602	1.12009
TAT	25	-21.0618	98.0504	92.8313	0.0183312	0.0213777	0.857492	0.985784
AGAGGC	1	21.0606	98.0393	92.8202	0.000510034	0.000207026	2.46362	2.62607
TTATG	9	-21.0543	97.9812	92.7622	0.000800054	0.00165621	0.483063	0.58588
TTAAT	2	-21.0527	97.9663	92.7472	0.00101607	0.00194325	0.522871	0.726545
TA	21	-21.0468	97.9124	92.6933	0.0682136	0.0737134	0.925389	1.01938
GTGT	12	21.0456	97.9013	92.6822	0.00911061	0.00731693	1.24514	0.985466
AACACA	1	21.0246	97.709	92.4899	0.000362024	0.000126016	2.87284	1.90942
GGGC	31	-21.0168	97.6382	92.4191	0.00377025	0.00529567	0.71195	1.00983
TTA	10	-21.0099	97.5751	92.356	0.0217995	0.0250852	0.869017	1.04306
TATTT	7	-21.0047	97.5269	92.3078	0.00159511	0.00268134	0.594892	0.869084
ATTTT	3	-21.0022	97.5043	92.2852	0.00157211	0.00265234	0.592725	0.79166
CT	28	20.9983	97.4687	92.2496	0.0605681	0.0557501	1.08642	1.03451
AATTA	1	-20.9919	97.41	92.1909	0.000575039	0.00134417	0.427802	0.562769
GAAGG	31	-20.9893	97.3867	92.1676	0.000472032	0.00119815	0.393966	0.455452
TATTT	6	-20.9884	97.3778	92.1587	0.00163511	0.00273035	0.598865	0.891526
GGGT	26	-20.9882	97.3762	92.1571	0.00490733	0.00660784	0.742653	0.836805
TCAGTT	2	20.9815	97.3154	92.0963	0.000859058	0.000426054	2.01631	1.69163
ATC	3	-20.9759	97.2645	92.0454	0.0111227	0.0135477	0.821005	0.816561
TGTCA	31	20.9738	97.2445	92.0254	0.00192113	0.00119615	1.60609	1.22248
GCAGT	6	20.9736	97.2432	92.0241	0.00163511	0.000979124	1.66997	1.19253
TTG	6	20.9716	97.2248	92.0057	0.030215	0.0268264	1.12632	1.05637
GGGGG	21	-20.9617	97.134	91.9149	0.000941063	0.00183923	0.51166	0.946109
ACAGTG	3	20.9614	97.1321	91.913	0.000655044	0.000295037	2.22021	1.73249
TGCCG	31	-20.9592	97.1114	91.8923	0.00030502	0.000951121	0.320696	0.419956
CAT	23	20.9575	97.0958	91.8767	0.0164241	0.0139648	1.17611	1.18021
GCAGTT	5	20.9519	97.0449	91.8258	0.000731049	0.000343044	2.13107	1.49531
GGC	5	20.9518	97.0446	91.8255	0.015665	0.0132677	1.18069	1.09002
ATTAA	1	-20.9476	97.0058	91.7867	0.000704047	0.00152019	0.46313	0.677227
TCCCC	2	20.9416	96.9513	91.7322	0.000693046	0.000319041	2.17228	1.80578
AGTGG	1	20.9405	96.9412	91.7221	0.00223815	0.00144318	1.55084	1.34541
GTGTT	6	20.936	96.8998	91.6807	0.00353624	0.00249232	1.41886	1.29046
CCT	2	20.9255	96.8044	91.5853	0.0120758	0.00999427	1.20827	1.09347
CACAGG	6	20.9168	96.7254	91.5063	0.000395026	0.000144018	2.74289	1.55112
AGTGA	5	20.9062	96.6288	91.4097	0.00202514	0.00127816	1.58441	1.46984
GTTTT	3	-20.9039	96.6075	91.3884	0.00161711	0.00270234	0.59841	0.662054
AGCAAC	2	20.8974	96.5489	91.3298	0.000374025	0.000133017	2.81186	2.67472
TTTA	10	-20.896	96.5363	91.3172	0.00610041	0.00795701	0.766671	0.96427
TTTT	12	-20.8951	96.5281	91.309	0.00886959	0.0110544	0.802358	1.05461
TGAACA	5	20.8939	96.5166	91.2975	0.000535036	0.000223028	2.39896	1.87947
AGAT	1	-20.8913	96.4936	91.2745	0.0030312	0.00441656	0.686327	0.821036
TATC	32	20.8833	96.4201	91.201	0.00526635	0.0039555	1.3314	1.32576
TTTAT	6	-20.882	96.4087	91.1896	0.00157111	0.00264334	0.594365	0.884589
ATTT	32	20.8815	96.4038	91.1848	0.0074195	0.00582974	1.2727	1.156
GT	13	20.8806	96.3955	91.1764	0.0931242	0.0872321	1.06755	1.01338
TTGT	1	20.8771	96.364	91.1449	0.0109807	0.00900814	1.21898	1.11328
GGGGG	18	-20.8747	96.3418	91.1227	0.000947063	0.00184223	0.514084	0.952333
GTT	4	20.8666	96.269	91.0499	0.029955	0.0265974	1.12624	1.03855
TGGT	4	20.8613	96.2208	91.0017	0.00934463	0.00753996	1.23935	1.12139
CGT	32	20.8589	96.1983	90.9793	0.0191563	0.0164991	1.16105	1.16832
ATATT	4	-20.857	96.1814	90.9623	0.000969065	0.00187024	0.518151	0.711436
GAT	5	-20.8453	96.0749	90.8558	0.0157071	0.0185174	0.848234	0.962302
GATG	32	-20.8434	96.0581	90.839	0.00376225	0.00527167	0.713674	1.07634
GTTTA	1	-20.8429	96.0538	90.8347	0.00113908	0.00209127	0.544683	0.588326
ATTTG	31	-20.8421	96.0466	90.8275	0.000831056	0.00168621	0.492853	0.435124
CAGTTA	4	20.8415	96.0411	90.822	0.000707047	0.000329042	2.14881	1.89649
TATTT	1	-20.8393	96.0209	90.8018	0.00157011	0.00263934	0.594887	0.855073
GTCG	2	20.8385	96.0136	90.7945	0.00539736	0.00407052	1.32596	1.21523
GAAAG	31	-20.8375	96.0043	90.7852	0.000237016	0.000841107	0.28179	0.264126
ATT	10	-20.8363	95.9939	90.7748	0.0211674	0.0243811	0.86819	1.00496
GACA	32	20.8337	95.9697	90.7506	0.00385226	0.00275935	1.39607	1.30807
ATTTA	4	-20.8331	95.9651	90.746	0.00100207	0.00191224	0.524027	0.724529
TGTCG	4	20.828	95.9181	90.699	0.00196413	0.00123316	1.59277	1.30692
CCGA	32	20.8212	95.8565	90.6374	0.00330022	0.00230229	1.43345	1.84066
GCA	8	20.8131	95.783	90.5639	0.0140809	0.0118305	1.19022	1.06081
ATCA	32	20.8087	95.7437	90.5246	0.00414328	0.00300438	1.37908	1.23494
CGGTG	5	20.7977	95.6436	90.4245	0.00189813	0.00118315	1.6043	1.39248
GCGAG	31	-20.796	95.6285	90.4094	0.000320021	0.000966123	0.331243	0.462094
AGCT	32	20.7737	95.4269	90.2079	0.00459331	0.00338643	1.35639	1.21383
TGTC	10	20.7735	95.4252	90.2061	0.00633642	0.00488762	1.29642	1.08868
CAGTGT	4	20.769	95.3846	90.1655	0.000771052	0.000371047	2.07804	1.59833
GTGG	2	20.7683	95.3775	90.1584	0.0075005	0.00590875	1.26939	1.05648
GTGTCT	6	20.7544	95.2519	90.0328	0.000911061	0.000464059	1.96324	1.4937
GACGG	31	-20.7481	95.1954	89.9763	0.000424028	0.00111714	0.379565	0.527123
ATG	27	20.748	95.1949	89.9758	0.0226075	0.0197225	1.14628	1.68826
AATT	7	-20.7338	95.0661	89.847	0.0045253	0.00614578	0.736327	0.916129
AATA	8	-20.7286	95.0191	89.8	0.00311221	0.00449957	0.691668	0.911989
GGCAC	5	20.7078	94.8318	89.6127	0.00114408	0.00062608	1.82737	1.48713
AAGCAT	1	20.7054	94.8101	89.591	0.000544036	0.000230029	2.36508	2.41889
ATAAT	2	-20.7044	94.8016	89.5825	0.000527035	0.00126216	0.417566	0.573304
TGTGG	31	-20.699	94.7521	89.533	0.00141109	0.00243031	0.580624	0.609705
AGAAG	31	-20.6965	94.7296	89.5106	0.000267018	0.000881112	0.303047	0.280993
CCCC	1	20.6957	94.7227	89.5036	0.00159711	0.000957122	1.66866	1.38284
CAGTT	8	20.6932	94.7007	89.4816	0.00203814	0.00129416	1.57487	1.1198
GCTGT	2	20.6924	94.6932	89.4741	0.00194513	0.00122216	1.59156	1.33004
TTATA	1	-20.6897	94.6686	89.4495	0.00114608	0.00209127	0.54803	0.865973
ATAA	7	-20.6895	94.6672	89.4481	0.0030412	0.00441256	0.689215	0.895499
TGTGGA	4	20.6838	94.6154	89.3963	0.000908061	0.000463059	1.96101	1.71031
CGTGA	6	20.6829	94.6076	89.3885	0.0015271	0.000905115	1.68719	1.50453
CT	30	20.6742	94.5288	89.3097	0.059522	0.054816	1.08585	1.01609
CAACG	31	-20.674	94.5269	89.3078	8.80059e-05	0.000590075	0.149144	0.150694
ATATG	6	-20.6667	94.4614	89.2423	0.000539036	0.00127716	0.422058	0.556933
GTGGGG	30	-20.665	94.4462	89.2272	0.000242016	0.000841107	0.287735	0.591388
CATG	7	-20.6613	94.4128	89.1937	0.00185812	0.00298538	0.622408	0.628744
ACA	10	20.6447	94.2638	89.0447	0.0136579	0.0114605	1.19174	1.11561
CACC	32	20.6417	94.2367	89.0176	0.00232316	0.00151919	1.5292	1.36102
GTCAG	2	20.6364	94.1894	88.9703	0.00169611	0.00103313	1.64172	1.34369
AGCTC	2	20.613	93.9792	88.7601	0.00111907	0.000610077	1.83432	1.58461
GGGC	28	-20.6097	93.9497	88.7306	0.00355024	0.00500464	0.70939	0.9491
GATAT	2	-20.5996	93.8589	88.6398	0.000575039	0.00132417	0.434264	0.535083
AATTA	3	-20.5934	93.8031	88.584	0.000665045	0.00144818	0.459227	0.652771
TAG	1	20.5928	93.7983	88.5792	0.0221605	0.0193255	1.1467	1.19886
[truncated: 163,612 more rows]

## Sheet: Pool 2
K-mer	Position	Z	Negative Log10 p-value	Negative Log10 p-value, Bonferroni correction	Fraction observed	Fraction expected	Observed / Expected	Local enrichment
CCCCAA	4	38.4655	323.306	318.087	0.000121191	5.60554e-05	2.16199	1.66165
GATATA	4	-38.473	323.306	318.087	0.000164266	0.000319873	0.513535	0.654114
TAATTC	3	-38.4642	323.306	318.087	0.000193016	0.000357474	0.539945	0.7147
TACTA	7	-38.466	323.306	318.087	0.000693231	0.000963103	0.719789	0.8746
AGGGGG	18	-38.4548	323.005	317.786	0.000242843	0.000421339	0.57636	0.942923
ATGAT	25	-38.4515	323.005	317.786	0.000876271	0.0011741	0.746336	0.968333
CTTT	31	38.4428	323.005	317.786	0.00521813	0.00462799	1.12752	1.00157
GATATG	8	-38.4547	323.005	317.786	0.000149839	0.000300621	0.498433	0.634916
GGGTA	22	-38.4452	323.005	317.786	0.00106172	0.00138511	0.766519	0.866908
GTCGGT	5	38.4456	323.005	317.786	0.000535002	0.000368181	1.45309	1.1874
GTTTTT	9	-38.454	323.005	317.786	0.000626573	0.000885234	0.707805	0.994022
TAAAG	6	-38.4451	323.005	317.786	0.000859645	0.00115499	0.744286	0.832182
TCAAT	4	-38.457	323.005	317.786	0.00081033	0.00109845	0.7377	0.781633
TGGGA	29	38.4609	323.005	317.786	0.001952	0.0016039	1.21704	1.39547
TTATGA	11	-38.4416	323.005	317.786	0.000234198	0.000410275	0.570831	0.819858
CTGGC	4	38.4402	322.829	317.61	0.000985082	0.000747468	1.31789	1.14074
GT	26	38.4386	322.829	317.61	0.0887376	0.0862963	1.02829	0.961407
GTCTG	10	38.4395	322.829	317.61	0.00152679	0.00122293	1.24846	0.967849
TCAGT	8	38.4373	322.829	317.61	0.00154357	0.00123788	1.24694	1.01051
TCCTCT	3	38.437	322.829	317.61	0.000297581	0.000180721	1.64663	1.41302
TGGT	26	38.4382	322.829	317.61	0.00864791	0.00787924	1.09756	1.02038
AAACAC	1	38.4295	322.704	317.485	0.000227905	0.000129137	1.76483	1.60511
AGCAC	9	38.4285	322.704	317.485	0.000721265	0.000522617	1.3801	1.03958
CAGTGC	5	38.4287	322.704	317.485	0.000295944	0.000179503	1.64869	1.18229
GTCACA	2	38.428	322.704	317.485	0.000310319	0.000190399	1.62983	1.32798
TTAATA	7	-38.433	322.704	317.485	0.00028428	0.000473363	0.600554	0.978131
TTACTT	4	-38.4314	322.704	317.485	0.000275379	0.000462215	0.595781	0.768137
AATGT	30	-38.4217	322.528	317.309	0.000883894	0.00118256	0.747442	0.846173
ATAATG	3	-38.4222	322.528	317.309	0.000209796	0.00037893	0.553652	1.11635
TAAGTA	2	-38.4231	322.528	317.309	0.000199104	0.000365137	0.545285	0.68584
TTATGG	2	-38.4203	322.528	317.309	0.000309296	0.000504414	0.613179	0.803168
TTTAA	16	-38.4184	322.528	317.309	0.00150648	0.00188321	0.799952	1.07884
CGG	26	-38.4162	322.461	317.242	0.0142397	0.0153064	0.930308	1.00047
ATATGG	12	-38.4113	322.403	317.184	0.000182631	0.000343659	0.531431	0.65233
TGGCG	30	-38.4135	322.403	317.184	0.00110566	0.00143449	0.770767	0.959089
CAAT	25	38.4059	322.306	317.087	0.00358949	0.00310612	1.15562	1.13058
CTTATA	2	-38.4072	322.306	317.087	0.00017199	0.000329698	0.52166	0.709159
GCGCG	28	-38.4092	322.306	317.087	0.000640334	0.00090098	0.710709	1.09075
GCGT	9	38.4085	322.306	317.087	0.00462532	0.0040721	1.13586	1.04584
GAGGGG	21	-38.4025	322.227	317.008	0.000253637	0.000434692	0.583488	1.01204
TATAT	27	-38.4017	322.227	317.008	0.00125719	0.00160486	0.783361	1.08017
CAC	28	38.4007	322.192	316.973	0.00905743	0.00827081	1.09511	0.875086
ATC	24	38.3988	322.16	316.941	0.0139313	0.0129494	1.07583	1.03838
GTGGCG	6	38.3982	322.16	316.941	0.000458471	0.000306457	1.49604	1.32583
GTTC	23	38.3983	322.16	316.941	0.00536792	0.00476956	1.12546	1.00816
CTTAA	3	-38.3968	322.13	316.911	0.000795443	0.0010808	0.735977	0.858626
AATTAG	3	-38.3965	322.102	316.883	0.000196495	0.00036161	0.543389	0.686908
ACAGGT	5	38.395	322.102	316.883	0.000407723	0.000266085	1.5323	1.20753
CTCA	1	38.3963	322.102	316.883	0.003139	0.00268925	1.16724	1.10872
GGTTTA	2	-38.3923	322.051	316.832	0.000339121	0.00054105	0.626783	0.623303
GATTAT	6	-38.3882	321.984	316.765	0.000257781	0.000439835	0.586085	0.83229
AAAT	18	-38.3845	321.926	316.707	0.00362909	0.00418988	0.866157	1.10452
ACTATG	1	-38.3825	321.891	316.672	9.37199e-05	0.000223487	0.419354	0.573613
GGCG	20	-38.379	321.829	316.61	0.00350125	0.00405274	0.863921	1.00152
TGAGCA	8	38.3778	321.801	316.582	0.000355133	0.000224956	1.57868	1.29018
ATGATC	2	-38.3753	321.775	316.556	6.56858e-05	0.000183135	0.358674	0.34536
ATGTC	27	38.3753	321.775	316.556	0.00144928	0.00115453	1.2553	1.61723
CGGTT	30	38.3743	321.75	316.531	0.00168747	0.00136681	1.23461	0.996668
GTGTCA	30	38.3739	321.75	316.531	0.00050308	0.000342484	1.46892	0.873756
ATGCA	11	-38.3724	321.726	316.507	0.000493564	0.000727586	0.678359	0.693384
GTGTTC	4	38.3732	321.726	316.507	0.000588154	0.000412017	1.4275	1.16411
GACACC	4	38.3707	321.693	316.474	0.000170558	8.87858e-05	1.921	1.50646
AGCTTT	30	38.3671	321.625	316.406	0.000429209	0.000283195	1.51559	1.26865
TTTATG	3	-38.3666	321.625	316.406	0.00050134	0.000736803	0.680427	1.12334
GCGT	11	38.366	321.607	316.388	0.00471234	0.00415421	1.13435	1.06619
AACTT	3	-38.3645	321.59	316.371	0.000749708	0.00102774	0.729469	0.809111
CGTTA	2	-38.3639	321.574	316.355	0.000846958	0.00113973	0.743122	0.759396
TGAGCA	3	38.3635	321.574	316.355	0.000352268	0.000222773	1.58129	1.27931
AGGG	17	-38.3591	321.5	316.281	0.00451805	0.00513837	0.879277	1.00948
GACAC	10	38.3592	321.5	316.281	0.000682999	0.000490831	1.39152	0.951215
TCG	16	38.3591	321.5	316.281	0.0166706	0.0155956	1.06893	1.02958
CGCG	1	-38.358	321.48	316.261	0.00176221	0.0021655	0.813766	0.77471
CGGTT	10	38.358	321.48	316.261	0.00166199	0.00134413	1.23648	0.981129
CGGTA	31	38.356	321.449	316.23	0.0014081	0.00111817	1.25929	1.34576
AGAATG	2	-38.355	321.431	316.212	7.81681e-05	0.000201211	0.388487	0.428744
AGCACC	3	38.354	321.414	316.195	0.000180943	9.5966e-05	1.88549	1.63281
ATATGT	14	-38.3527	321.392	316.173	0.000260799	0.000443425	0.588147	0.852115
ATGTC	26	-38.349	321.328	316.109	0.000698551	0.00096833	0.721398	0.758326
TGTAT	8	-38.3458	321.277	316.058	0.00160818	0.00199519	0.806025	0.920798
AATGGG	4	-38.343	321.227	316.008	0.000136385	0.000281998	0.483638	0.599106
CAA	13	38.3403	321.186	315.967	0.0117336	0.0108358	1.08285	1.05345
TAAGTA	4	-38.3381	321.148	315.929	0.000201713	0.000368034	0.548082	0.695042
CTTTTA	2	-38.3349	321.097	315.878	0.000270673	0.000455728	0.593934	0.824919
GGCAC	1	38.3335	321.071	315.852	0.000833146	0.000617722	1.34874	1.04061
GCAAAT	5	38.3315	321.039	315.82	0.000351347	0.000222143	1.58163	1.46832
TAATA	15	-38.3253	320.935	315.716	0.00103358	0.00135211	0.76442	1.08365
GAT	17	38.3231	320.898	315.679	0.0196453	0.018478	1.06317	1.20091
ATATGG	5	-38.3221	320.881	315.662	0.000187951	0.000350105	0.536844	0.671774
TTTGGC	1	38.3218	320.878	315.659	0.000611891	0.000431815	1.41702	1.31343
CGG	25	-38.3196	320.839	315.62	0.0137645	0.0148115	0.929314	0.96608
CAGAAG	3	38.3192	320.832	315.613	0.000296251	0.000179986	1.64597	1.44234
CGCCC	31	38.3189	320.828	315.609	0.000560376	0.000389385	1.43913	1.83072
GTTCG	5	38.3148	320.76	315.541	0.00159135	0.00128134	1.24194	1.09557
TAAA	14	-38.3142	320.75	315.531	0.00400586	0.00459173	0.872407	1.13292
CAAGTG	2	38.3133	320.736	315.517	0.000375238	0.000240786	1.55839	1.23824
CAGGCA	2	38.3101	320.683	315.464	0.000253279	0.000147906	1.71243	1.48739
TTATT	22	-38.3102	320.683	315.464	0.00195671	0.00237883	0.822553	1.12282
CGTCC	31	38.3086	320.657	315.438	0.00077718	0.000570316	1.36272	1.36406
GCAG	11	38.3082	320.65	315.431	0.00353946	0.00306083	1.15637	0.974356
AACGC	3	38.3055	320.606	315.386	0.000735896	0.000535465	1.37431	1.28085
GTGAGT	7	38.3053	320.601	315.382	0.000625294	0.000442984	1.41155	1.29867
GTGAAC	11	38.305	320.597	315.378	0.000376363	0.000241689	1.55722	1.02697
ATGGGG	1	-38.303	320.563	315.344	0.00016268	0.00031687	0.513395	0.670574
CTCGTT	30	38.3026	320.556	315.337	0.000387874	0.000250717	1.54706	1.29501
TTTTTA	26	-38.2973	320.469	315.25	0.000420358	0.000639304	0.657525	0.832808
AGTTTC	30	38.2969	320.462	315.243	0.000463382	0.000310719	1.49132	1.2794
CCTC	9	38.2962	320.45	315.231	0.00207192	0.00171366	1.20906	0.952007
CTGCCT	30	38.296	320.448	315.229	0.000267552	0.000158509	1.68793	1.48162
TCT	23	38.2941	320.416	315.197	0.0182757	0.0171512	1.06557	1.01576
CTGAT	30	38.2917	320.375	315.156	0.0012201	0.000952878	1.28043	1.26587
TAAGT	6	-38.2898	320.343	315.124	0.001229	0.00157211	0.781751	0.852329
AGTATG	14	-38.2884	320.32	315.101	0.000164726	0.000319495	0.515583	0.618263
AGTGT	8	38.2849	320.262	315.043	0.00215873	0.00179245	1.20435	1.00252
ATGAG	3	-38.2841	320.249	315.03	0.000867114	0.00116213	0.746141	1.05231
TTTAG	1	-38.2829	320.229	315.01	0.00178973	0.00219496	0.815385	1.04723
CGATG	11	-38.2825	320.223	315.004	0.000488756	0.000721204	0.677694	0.757008
GAAATA	1	-38.2817	320.209	314.99	0.000111318	0.000247525	0.449724	0.547279
TCCTGT	2	38.2781	320.15	314.931	0.000437701	0.000290228	1.50813	1.43115
TTATTC	4	-38.2781	320.15	314.931	0.000253126	0.000433306	0.584173	0.727806
TATTAT	25	-38.271	320.031	314.812	0.000282388	0.000470004	0.600819	0.905266
CTGGT	6	38.2681	319.983	314.764	0.00161989	0.00130716	1.23924	1.03224
AGGGG	14	-38.2631	319.9	314.68	0.00106601	0.00138824	0.767887	0.933234
ATTTA	29	-38.2624	319.888	314.669	0.00120808	0.00154835	0.780237	0.932371
AATATT	7	-38.2606	319.858	314.639	0.000290112	0.000479578	0.604933	0.962486
TAATGG	12	-38.256	319.782	314.563	0.000179664	0.000338936	0.530083	0.640195
GTGGG	30	-38.2531	319.733	314.514	0.00207652	0.00250939	0.8275	1.1622
ACC	30	38.2504	319.689	314.47	0.00834997	0.00759869	1.09887	1.04465
AATGC	22	-38.2465	319.623	314.404	0.000498424	0.000732457	0.680483	0.743054
ATTCT	8	-38.2456	319.608	314.389	0.00107522	0.00139849	0.768846	0.940981
GTCGT	30	38.2451	319.6	314.381	0.00173643	0.00141165	1.23007	1.13649
ATCAAG	30	-38.2446	319.592	314.372	7.0648e-05	0.000189811	0.372201	0.318233
AGAATT	2	-38.2446	319.591	314.372	0.00015695	0.000308976	0.507968	0.562391
TTATGC	6	-38.2405	319.523	314.304	0.000158741	0.000311328	0.509883	0.576995
TCGATT	30	38.2395	319.507	314.288	0.000427879	0.000282523	1.51449	1.27521
TCATG	2	-38.2389	319.497	314.278	0.00082583	0.00111439	0.741061	0.832348
TATACT	2	-38.2379	319.48	314.261	0.000182682	0.000342778	0.532947	0.728873
TCAG	24	38.2378	319.48	314.261	0.00425377	0.00372678	1.14141	0.979979
CAGAT	1	-38.2367	319.461	314.242	0.000521957	0.000760338	0.68648	0.604404
CTAT	31	38.2333	319.404	314.185	0.004127	0.00360848	1.1437	1.19498
TAATTA	7	-38.233	319.4	314.181	0.000275891	0.000461649	0.59762	0.989472
TTCTTT	5	-38.2319	319.382	314.163	0.000397287	0.000610962	0.650264	0.883653
CGGTTG	9	38.2297	319.344	314.125	0.000513055	0.00035107	1.4614	0.968714
GCGCT	3	38.2291	319.335	314.116	0.000914588	0.000687885	1.32956	1.24261
CTTGCT	30	38.2263	319.287	314.068	0.000383883	0.000247798	1.54918	1.36095
TATGGG	13	-38.2218	319.214	313.995	0.00019895	0.000363814	0.546846	0.74357
ATTTAC	3	-38.2213	319.206	313.987	0.000177464	0.00033587	0.528371	0.673547
TCCAC	2	38.2196	319.177	313.958	0.000680544	0.000489361	1.39068	1.23544
CTTGTA	30	38.2193	319.172	313.953	0.000483384	0.000327074	1.47791	1.39864
TTCGGA	1	38.2191	319.168	313.949	0.000457447	0.000306205	1.49392	1.52299
TG	24	-38.2178	319.147	313.928	0.0801302	0.0825085	0.971175	0.923089
ATATTA	9	-38.2167	319.13	313.91	0.000259111	0.000440486	0.588239	0.998416
GCGG	15	-38.2148	319.098	313.879	0.00324807	0.00377836	0.85965	0.936337
TTTTG	9	-38.2142	319.088	313.869	0.00240142	0.00286325	0.838703	0.981945
AATGAA	1	-38.208	318.984	313.765	7.22339e-05	0.000191953	0.376311	0.44848
GGGGGC	18	-38.2078	318.98	313.761	0.000194858	0.000358439	0.543628	0.930598
GACACA	8	38.2048	318.931	313.712	0.00022811	0.000129704	1.75869	1.11335
TAATTA	8	-38.203	318.901	313.682	0.000265403	0.000448317	0.591999	0.950627
A	18	38.2026	318.895	313.675	0.242425	0.238741	1.01543	1.08121
AAAA	12	-38.2	318.852	313.633	0.00299198	0.00350241	0.854262	1.1503
ATC	18	38.1988	318.832	313.613	0.0143802	0.0133872	1.07417	1.07296
TATGTT	22	-38.1971	318.804	313.585	0.000348329	0.000551085	0.632079	0.794359
TGATG	29	-38.1971	318.804	313.585	0.00103476	0.00135224	0.765218	0.840526
TCATA	4	-38.1951	318.77	313.551	0.000832634	0.00112182	0.742216	0.780138
GTG	22	38.1935	318.744	313.525	0.0252924	0.0239711	1.05512	0.94444
AGA	11	-38.1916	318.713	313.494	0.0129194	0.0139319	0.927328	1.00805
AGT	21	38.1905	318.694	313.475	0.0214246	0.0202091	1.06015	0.990186
GACAGG	30	-38.1866	318.629	313.41	0.000117968	0.000256196	0.460461	0.557544
ATGTAT	30	38.178	318.487	313.268	0.000603706	0.000425601	1.41848	2.15807
TTACT	3	-38.1763	318.457	313.238	0.00109599	0.00142129	0.771126	0.936259
TTTTAT	28	-38.1754	318.443	313.224	0.000398105	0.00061157	0.650955	0.824048
AGGATT	30	38.1724	318.394	313.175	0.000482412	0.000326444	1.47778	1.37071
TGTGTT	10	38.1719	318.385	313.166	0.00105614	0.000810451	1.30315	1.1186
ATGTC	4	-38.1689	318.335	313.116	0.000736561	0.00101091	0.728614	0.80069
CGGGGG	21	-38.1672	318.308	313.089	0.000193783	0.000356823	0.54308	0.945785
GGATAT	3	-38.1663	318.292	313.073	0.00018171	0.000341119	0.532689	0.574837
TTATT	27	-38.1605	318.197	312.978	0.00167412	0.00206603	0.810307	0.955497
CACG	12	38.1601	318.189	312.97	0.00257714	0.00217505	1.18486	0.966818
GGTAT	7	-38.1586	318.164	312.945	0.00138539	0.00174567	0.793612	0.942599
GGGC	5	38.1559	318.12	312.9	0.00423689	0.00371206	1.14138	1.10788
GTGTC	14	38.1546	318.098	312.879	0.00161918	0.00130735	1.23852	0.802794
ATCTAT	3	-38.1541	318.089	312.87	0.000158229	0.000310194	0.510097	0.661282
TGGTA	2	-38.152	318.055	312.836	0.00137991	0.0017395	0.793281	0.780779
ATCTAT	4	-38.1518	318.051	312.832	0.000175827	0.000333351	0.527454	0.736698
GCATC	4	38.1474	317.979	312.76	0.000893306	0.00067004	1.33321	1.16891
ATGGGG	26	-38.1441	317.924	312.704	0.000210154	0.000377817	0.556231	0.872149
TAG	15	-38.1436	317.916	312.697	0.0186362	0.0198393	0.93936	1.01144
CGT	1	-38.1429	317.905	312.685	0.0140485	0.0151006	0.930327	0.840347
AAATAT	7	-38.1424	317.897	312.677	0.000166926	0.000321615	0.519024	0.816348
CTC	25	38.1418	317.887	312.668	0.0106061	0.00975809	1.0869	0.944771
AGAGAT	1	-38.1412	317.876	312.657	9.49989e-05	0.000224138	0.423842	0.457148
TCA	30	38.1411	317.875	312.656	0.0143464	0.0133561	1.07415	0.916398
CTT	27	38.1395	317.848	312.629	0.0174635	0.0163689	1.06687	0.975878
TTATAC	2	-38.1337	317.751	312.532	0.000198746	0.000363058	0.547421	0.761657
ATGC	28	-38.1273	317.646	312.427	0.00283339	0.00333021	0.850814	1.01079
TTCTT	8	-38.1263	317.629	312.41	0.00147399	0.00184395	0.799367	0.941115
ATGGC	28	-38.1259	317.622	312.403	0.000666169	0.000928861	0.717189	0.898827
CCGGTT	4	38.1257	317.619	312.4	0.000386492	0.000250129	1.54517	1.33819
CCAGTG	3	38.118	317.492	312.273	0.000307864	0.000189266	1.62662	1.33498
TATTAT	18	-38.1172	317.478	312.259	0.000345618	0.000547243	0.631562	1.11577
AGT	6	38.1166	317.469	312.25	0.0214552	0.0202411	1.05998	0.991641
TCAG	16	38.1166	317.468	312.249	0.00434984	0.00381815	1.13925	1.00283
CAGAAG	30	-38.1129	317.407	312.187	6.05701e-05	0.000174401	0.347303	0.28367
TTCGCT	30	38.105	317.276	312.057	0.000379893	0.000245006	1.55055	1.40311
GCATAG	30	-38.1038	317.256	312.037	9.21852e-05	0.000220002	0.419021	0.333076
TTATTT	16	-38.1034	317.25	312.031	0.000572193	0.000818681	0.69892	1.11352
TGCCAG	1	38.1011	317.211	311.992	0.000290368	0.000176039	1.64945	1.49122
ATGTAT	16	-38.1007	317.205	311.986	0.000248522	0.000426441	0.582781	0.851127
GTGG	28	-38.0994	317.183	311.964	0.00705457	0.0078133	0.902893	0.963808
TATAA	25	-38.0985	317.169	311.95	0.000909881	0.00120937	0.752361	0.983909
TAATGG	15	-38.0964	317.134	311.915	0.000183194	0.000342673	0.534603	0.653056
TATACT	4	-38.0959	317.126	311.907	0.000180073	0.0003386	0.531818	0.718206
CTGC	4	38.0934	317.084	311.865	0.00306805	0.00262702	1.16788	1.02486
TCAC	23	38.0922	317.065	311.846	0.00295908	0.00252656	1.17119	0.946235
ATGCAT	30	38.092	317.061	311.841	0.000389869	0.000252879	1.54172	1.958
AGGGT	2	-38.0915	317.053	311.834	0.00103956	0.00135669	0.766252	0.710068
GAAA	7	-38.0877	316.991	311.772	0.00288798	0.0033886	0.852262	0.948331
ATGGT	20	-38.0872	316.982	311.763	0.00121979	0.00155975	0.782045	0.784666
ATATGC	3	-38.0862	316.964	311.745	9.10086e-05	0.000218259	0.416975	0.464307
TGA	15	-38.0859	316.959	311.74	0.0164336	0.0175652	0.935577	0.895994
CCGTT	4	38.0832	316.915	311.696	0.00111047	0.000858235	1.2939	1.16487
TTAGTA	1	-38.0803	316.867	311.648	0.000325053	0.000521735	0.623023	0.856012
GGGGGC	16	-38.0787	316.841	311.622	0.000169228	0.000324302	0.521821	0.804799
AAGTTG	1	38.0786	316.839	311.62	0.000605905	0.000427805	1.41631	1.35467
GATCA	1	-38.0775	316.822	311.602	0.000543391	0.000784523	0.692639	0.613161
TTTTCT	6	-38.077	316.813	311.594	0.000381172	0.000590366	0.645654	0.876435
ATGGAA	2	-38.0769	316.81	311.591	8.40512e-05	0.00020835	0.403414	0.443042
CGCC	3	38.0764	316.803	311.584	0.00183378	0.00150044	1.22216	1.03842
GTGGCT	6	38.0753	316.785	311.566	0.000511214	0.000350105	1.46017	1.15211
TCACC	1	38.0749	316.779	311.56	0.000642227	0.000457974	1.40232	1.16644
GTAATT	2	-38.0635	316.589	311.37	0.000316714	0.000511343	0.619377	0.78035
CACAGA	8	38.0634	316.587	311.368	0.000224733	0.000127521	1.76233	1.09723
GTG	18	38.06	316.532	311.313	0.0248503	0.023545	1.05544	0.927451
GGA	27	-38.0582	316.501	311.282	0.0161743	0.0172966	0.935117	0.994537
GGATTA	30	38.0577	316.493	311.274	0.00051372	0.000352204	1.45859	1.57391
AAGTTG	30	-38.0574	316.488	311.269	0.00020381	0.000369168	0.55208	0.441972
CACC	3	38.0554	316.455	311.236	0.00174303	0.00141902	1.22833	1.00385
GACAAG	30	-38.0549	316.446	311.227	5.91888e-05	0.000172092	0.343937	0.324315
ATGTCT	1	-38.0545	316.44	311.221	0.000171325	0.000326927	0.524048	0.600944
TATGTA	8	-38.0517	316.394	311.175	0.000283513	0.000470067	0.603133	1.08272
ATTGCT	30	38.0472	316.32	311.101	0.000450695	0.000301334	1.49566	1.36765
AGCC	31	38.0458	316.296	311.077	0.00282602	0.00240457	1.17527	1.24634
TATCTA	2	-38.0453	316.289	311.07	0.000175929	0.00033291	0.528459	0.723622
GGT	15	38.0452	316.287	311.068	0.0249296	0.0236227	1.05532	0.983038
AGTAT	1	-38.0452	316.286	311.067	0.00125847	0.00160268	0.785226	1.04503
CGTCA	8	38.0433	316.255	311.036	0.000939041	0.000709867	1.32284	1.09474
CAA	20	38.0427	316.245	311.026	0.0116091	0.0107229	1.08265	1.04191
GTGGT	22	38.0426	316.244	311.025	0.00260646	0.00220304	1.18312	1.05257
TTTCTA	4	-38.0421	316.235	311.016	0.000245606	0.00042241	0.581439	0.781759
GGATA	4	-38.04	316.201	310.982	0.000814422	0.00109957	0.740675	0.670095
TTCGTT	30	38.0391	316.187	310.967	0.000602018	0.00042474	1.41738	1.27051
ATGGCA	30	38.0383	316.173	310.954	0.00041335	0.000271585	1.52199	2.31736
CATGG	8	38.0369	316.149	310.93	0.00129857	0.00102348	1.26878	1.46848
TCTGGT	30	38.0321	316.071	310.852	0.000601097	0.000424005	1.41766	1.17519
CACAAG	5	38.0304	316.043	310.824	0.000230463	0.000131741	1.74937	1.38238
TTAAAG	2	-38.0302	316.039	310.819	0.00024581	0.000422599	0.581663	0.762774
TCAC	21	38.0288	316.016	310.797	0.00297791	0.00254458	1.1703	0.95244
GTCT	22	38.0275	315.994	310.775	0.00535938	0.00476695	1.12428	0.982604
TGAATT	2	-38.0275	315.994	310.775	0.000268319	0.00045092	0.595048	0.668541
ATCT	30	38.0238	315.933	310.714	0.00409656	0.00358271	1.14342	1.0304
GCACAT	6	38.0125	315.746	310.526	0.000289908	0.000175892	1.64821	1.31621
TTTC	11	-38.0067	315.651	310.432	0.00498225	0.00562517	0.885707	0.94044
GCGT	7	38.0059	315.637	310.418	0.00454388	0.00400122	1.13562	1.02681
GGACAT	8	38.0045	315.614	310.395	0.000379484	0.000244964	1.54914	1.4853
CGGTTC	4	38.0043	315.611	310.392	0.000363625	0.000232556	1.5636	1.22302
TGGTT	22	38	315.539	310.32	0.00280536	0.00238603	1.17574	1.08178
TCC	29	37.9994	315.531	310.312	0.0108171	0.00996352	1.08567	0.992646
TCG	29	37.9976	315.5	310.28	0.0172599	0.0161757	1.06702	1.06718
AGATT	8	-37.9972	315.494	310.275	0.00108862	0.00141125	0.771389	0.894193
TTATGT	18	-37.9945	315.449	310.23	0.000362704	0.000567335	0.639312	0.818459
TTATTG	5	-37.994	315.441	310.222	0.000446551	0.000668696	0.667793	0.855197
TGCACA	7	37.9907	315.386	310.167	0.000303055	0.000185906	1.63015	1.31169
GCCTTA	30	37.9883	315.346	310.127	0.000310268	0.000191407	1.62099	1.42553
TGGT	14	37.9864	315.315	310.096	0.0080725	0.00733916	1.09992	0.950403
TTGT	29	37.9858	315.306	310.087	0.00890963	0.00813775	1.09485	0.916824
CTCAGT	5	37.9835	315.267	310.048	0.000356872	0.00022735	1.56971	1.22992
TGTAG	3	-37.9818	315.239	310.02	0.00126005	0.00160381	0.78566	0.822033
TCCCCC	3	37.981	315.226	310.007	0.000116689	5.3725e-05	2.17198	1.64738
ACGG	9	37.9809	315.225	310.006	0.00366336	0.00317973	1.1521	1.00637
TTATAG	5	-37.9754	315.134	309.914	0.000281211	0.000466729	0.602514	0.778209
AATATA	6	-37.9744	315.117	309.898	0.000176543	0.00033333	0.529635	0.856386
ATGTAG	8	-37.9742	315.114	309.895	0.000189844	0.00035065	0.541406	0.987267
TCATG	19	37.9742	315.114	309.895	0.00157789	0.00127179	1.24069	1.63157
TAATGA	8	-37.9729	315.092	309.873	0.000146054	0.000293063	0.49837	0.698863
GGAGA	3	-37.9696	315.037	309.818	0.000619667	0.000873351	0.709528	0.705645
ATGAGG	5	-37.9687	315.023	309.804	0.000122112	0.000260773	0.46827	0.534784
AAAAAT	2	-37.9679	315.009	309.79	0.000121345	0.000259723	0.467208	0.744459
CTTATT	2	-37.9607	314.891	309.672	0.00026305	0.000443908	0.592578	0.771772
TAGAA	30	-37.9597	314.875	309.655	0.000615318	0.000868186	0.70874	0.68523
GGGGGT	21	-37.9578	314.843	309.623	0.000345004	0.000545459	0.632502	0.927032
CAT	24	37.9563	314.818	309.599	0.0144527	0.0134633	1.07349	1.02637
GCGA	30	-37.9523	314.753	309.534	0.00279635	0.00328774	0.850539	1.03102
CTGGC	3	37.9498	314.711	309.492	0.000980836	0.000746418	1.31406	1.13564
TGTGCT	30	37.9496	314.707	309.488	0.00057562	0.000403284	1.42733	1.20936
AATGGG	7	-37.945	314.633	309.414	0.000139147	0.000283678	0.490512	0.611497
GATGGA	1	-37.9422	314.586	309.367	8.51255e-05	0.000209252	0.406808	0.403337
ATGATT	30	37.9418	314.58	309.36	0.000529732	0.000365662	1.4487	1.95876
AAAGAT	1	-37.9413	314.571	309.352	0.000102263	0.000233333	0.438271	0.514388
GGTTG	10	37.9401	314.551	309.332	0.00230182	0.00192562	1.19537	0.933182
ATGGGG	29	-37.9359	314.483	309.264	0.000250056	0.000427406	0.585055	1.04371
GATTC	2	-37.9334	314.441	309.222	0.000752778	0.00102768	0.732501	0.73933
TGAGC	9	37.9334	314.44	309.221	0.00114311	0.000887606	1.28785	1.12129
ACATAG	30	-37.9329	314.433	309.214	6.03143e-05	0.000173226	0.348183	0.241721
GTGAAG	8	37.9315	314.41	309.191	0.000528351	0.00036457	1.44925	1.43363
GTATG	29	-37.931	314.402	309.183	0.0011693	0.00150149	0.778761	0.913695
GTTTA	6	-37.9296	314.378	309.158	0.00183562	0.00224131	0.818994	0.980783
AGCTGG	30	-37.929	314.368	309.149	0.000161605	0.000313469	0.515539	0.574302
GCACAG	9	37.9277	314.346	309.127	0.000251489	0.000147361	1.70662	0.937915
ACGC	8	37.926	314.32	309.1	0.00245068	0.0020616	1.18873	1.07076
CATCT	28	37.9257	314.314	309.095	0.000976437	0.000742744	1.31463	1.07011
TGTTGG	7	37.9253	314.308	309.089	0.000865988	0.000647744	1.33693	1.20059
CTCC	8	37.9251	314.304	309.085	0.00216211	0.00179864	1.20208	1.04965
CTC	16	37.924	314.287	309.067	0.0108431	0.00999007	1.08539	0.966521
CAACT	31	37.9229	314.268	309.049	0.000708373	0.000513967	1.37825	1.07346
AAG	8	-37.9193	314.209	308.99	0.0139339	0.0149756	0.930442	0.935663
CCAGGG	30	-37.9136	314.115	308.896	0.000107737	0.000240786	0.447438	0.676773
TATTGT	4	-37.9119	314.086	308.867	0.00048011	0.000708229	0.677902	0.852351
CTTT	8	-37.9107	314.067	308.848	0.00522141	0.00587681	0.888477	1.00222
GAGGGG	19	-37.9106	314.065	308.846	0.000232049	0.000404459	0.573726	0.923161
TTTGCA	30	37.9099	314.054	308.835	0.000482924	0.000327724	1.47357	1.34354
AGCGG	3	37.9079	314.021	308.802	0.00107732	0.000830354	1.29742	1.29219
TTAAT	16	-37.9077	314.018	308.799	0.00152443	0.00189757	0.803361	1.1467
TGTTG	25	37.9077	314.017	308.798	0.00262452	0.00222091	1.18173	1.01843
TTTAAG	4	-37.9062	313.992	308.773	0.000319016	0.00051319	0.621633	0.759747
CAGAAC	3	37.9059	313.988	308.769	0.000219311	0.000123889	1.77022	1.56367
TCGG	9	37.9051	313.975	308.756	0.00483287	0.0042736	1.13087	1.0231
TAAGG	3	-37.9041	313.958	308.739	0.00104396	0.0013599	0.767678	0.801373
CGGGC	28	-37.901	313.907	308.688	0.000708169	0.000975825	0.725712	1.04361
ATCATG	2	-37.9004	313.897	308.678	8.06237e-05	0.000202639	0.397868	0.424616
GTT	20	37.8994	313.88	308.661	0.028536	0.027143	1.05132	0.996738
AATATG	17	-37.8963	313.83	308.611	0.000138738	0.00028288	0.490449	0.715763
ATGTC	24	37.8907	313.737	308.518	0.00149911	0.00120215	1.24703	1.67594
TGAG	24	-37.8889	313.708	308.489	0.00438074	0.00498425	0.878918	0.891897
ATTTAA	8	-37.8868	313.673	308.454	0.000304232	0.000494799	0.614859	1.0146
ACATCG	30	-37.8856	313.653	308.434	4.89063e-05	0.000155884	0.313734	0.267281
GTGTTA	7	37.8851	313.645	308.426	0.000798308	0.000590198	1.35261	1.27878
GACG	1	-37.8845	313.635	308.416	0.00212123	0.00255369	0.830654	0.714696
TCAC	27	37.8844	313.634	308.415	0.00297059	0.00253935	1.16982	0.950029
ACTA	7	-37.884	313.627	308.408	0.00274591	0.00323227	0.849529	0.999642
GGGAG	21	-37.8827	313.606	308.386	0.00105179	0.00136855	0.768545	1.00626
CTCG	5	37.873	313.445	308.226	0.00310115	0.00265994	1.16587	1.05688
AGTGAC	4	37.8727	313.441	308.222	0.00034485	0.000218301	1.5797	1.25537
TAAGA	30	-37.8717	313.425	308.206	0.000605394	0.000855884	0.707332	0.654011
TGGAT	2	-37.8697	313.392	308.173	0.00115303	0.00148259	0.777714	0.710254
CGGGC	26	-37.8678	313.36	308.141	0.00064192	0.000898545	0.7144	0.94291
TGTTAA	3	-37.8673	313.352	308.133	0.000283053	0.000468367	0.60434	0.625493
CACACG	1	37.8647	313.309	308.09	0.000192863	0.000105078	1.83543	1.45235
TAGAC	4	-37.864	313.297	308.078	0.000562268	0.000805182	0.698312	0.739781
AATGGA	1	-37.8634	313.289	308.07	8.45116e-05	0.000208014	0.406279	0.439652
ATTCTT	3	-37.8631	313.284	308.065	0.000259469	0.000438827	0.591278	0.755052
TCCTCG	30	-37.8568	313.179	307.96	5.96493e-05	0.000171903	0.346993	0.293127
CTGGT	5	37.8566	313.176	307.957	0.00164675	0.0013342	1.23426	1.04996
GATGA	15	-37.8523	313.105	307.886	0.000692668	0.000957455	0.723447	0.876065
GTATGA	2	-37.852	313.1	307.881	0.000198592	0.000361295	0.549668	0.70741
AAAATA	4	-37.8518	313.097	307.878	0.000123851	0.000262557	0.471712	0.713013
TATAAA	6	-37.8499	313.066	307.847	0.000175981	0.000331923	0.530185	0.834218
GTTGGC	3	37.8482	313.039	307.82	0.000523287	0.000360728	1.45064	1.16711
TTTGTT	2	-37.8477	313.03	307.811	0.000714563	0.000982795	0.727072	0.890102
CACAAC	2	37.8467	313.014	307.794	0.000180482	9.64278e-05	1.87168	1.51414
CGTTTT	1	-37.8446	312.978	307.759	0.00030285	0.000492825	0.614519	0.712566
CGAAAG	30	-37.8441	312.97	307.751	5.06968e-05	0.000158425	0.320005	0.308124
TGGATC	1	37.8384	312.877	307.658	0.000442305	0.000295267	1.49798	1.44
AATAAT	5	-37.8373	312.858	307.639	0.000184166	0.000342526	0.53767	0.914995
TTCGT	30	37.8354	312.827	307.608	0.00178441	0.0014579	1.22396	1.11204
TTGT	25	37.8332	312.791	307.572	0.00904776	0.00827268	1.09369	0.931465
CAGTG	12	37.8331	312.789	307.57	0.0012668	0.000996778	1.2709	0.889455
TTGTTC	3	37.8312	312.759	307.54	0.000715535	0.000520391	1.375	1.38171
CCCCCT	2	37.8299	312.736	307.517	0.000121038	5.66432e-05	2.13685	1.78841
TGG	24	-37.8296	312.732	307.513	0.0223917	0.023693	0.945075	0.915176
AATAA	9	-37.8267	312.684	307.465	0.000794675	0.00107505	0.739202	1.05073
CGAA	4	37.8264	312.68	307.461	0.00300886	0.00257525	1.16838	1.23921
CCTCTT	30	37.8255	312.665	307.446	0.000264073	0.000156913	1.68293	1.33137
ACGGTG	30	-37.8255	312.664	307.445	0.000181199	0.0003386	0.535141	0.474924
TCTATT	3	-37.8251	312.658	307.439	0.000271338	0.000453482	0.598343	0.792858
GCTTAT	1	-37.8234	312.63	307.411	0.00017373	0.000328837	0.528315	0.5359
GTGTTG	10	37.8224	312.614	307.395	0.000822914	0.000611444	1.34585	1.05418
GGGGGG	7	-37.8219	312.605	307.386	0.000209949	0.000375739	0.558763	0.88177
AAGTTT	4	-37.8194	312.564	307.345	0.00032582	0.000521021	0.625349	0.752435
ATTCTA	3	-37.8163	312.513	307.294	0.000173679	0.000328732	0.528328	0.714877
AAATAT	5	-37.8146	312.486	307.266	0.000191379	0.000351763	0.544056	0.939811
GTTATG	30	-37.8128	312.457	307.238	0.000320193	0.000514051	0.622881	0.820934
CTGT	27	37.8082	312.38	307.161	0.00523558	0.00465358	1.12506	0.965064
GCACAT	1	37.8075	312.368	307.149	0.000293591	0.000179146	1.63883	1.3337
TATCTT	2	-37.8065	312.352	307.133	0.000275021	0.000457974	0.600516	0.786052
GTGTGA	9	37.8058	312.34	307.121	0.00064105	0.000458079	1.39943	1.1329
TAGATG	8	-37.8042	312.314	307.095	0.000157462	0.000307339	0.512339	0.613928
CACAAG	2	37.8028	312.292	307.073	0.000240234	0.00013932	1.72434	1.44391
GGGGGC	17	-37.7996	312.24	307.021	0.000193681	0.00035466	0.546103	0.924799
TGGCT	10	37.799	312.228	307.009	0.00158741	0.00128155	1.23866	1.07122
GCTCGG	30	-37.7983	312.218	306.999	0.000149379	0.00029659	0.503655	0.658737
GATGAT	3	-37.797	312.197	306.978	0.00013838	0.000281893	0.490895	0.5708
TGTTG	22	37.796	312.18	306.961	0.00273363	0.00232216	1.17719	1.06227
CACT	17	37.7958	312.177	306.958	0.00292772	0.00250076	1.17073	0.983725
ATAAAT	6	-37.7949	312.162	306.943	0.000169279	0.000322854	0.524321	0.807175
GGGGGC	29	-37.793	312.131	306.912	0.000239671	0.000413445	0.579693	1.15313
ATTATG	29	-37.7919	312.113	306.894	0.000175111	0.000330475	0.529877	0.703936
GGGGGG	1	-37.7918	312.11	306.891	0.000189742	0.000349517	0.542869	0.794576
TGGA	5	37.7896	312.074	306.855	0.0056895	0.00508174	1.11959	1.06265
ATGGGG	4	-37.7889	312.064	306.845	0.000163601	0.000315359	0.518776	0.674458
GATAT	10	-37.7868	312.028	306.809	0.0010457	0.00136076	0.76847	0.994391
GTGTCT	10	37.784	311.983	306.764	0.000582527	0.000409603	1.42217	0.944906
TTTTAT	24	-37.7809	311.932	306.712	0.000499805	0.000730714	0.683996	1.04213
TAAAAA	4	-37.7798	311.913	306.694	0.000130348	0.000270997	0.480995	0.767988
AATGTA	6	-37.7766	311.861	306.642	0.000168154	0.000321279	0.523388	0.858774
AAGCCT	1	37.7763	311.857	306.638	0.000259367	0.000153512	1.68955	1.41682
GAATG	18	-37.7762	311.855	306.636	0.000767102	0.00104288	0.73556	0.83232
TATTCA	3	-37.7742	311.821	306.602	0.000195625	0.000357033	0.547919	0.67462
TGCGAC	1	37.7715	311.778	306.558	0.000263357	0.000156493	1.68287	1.64569
ATGCT	7	-37.7707	311.764	306.545	0.000703616	0.000969485	0.725762	0.81029
TTTGTT	5	-37.7698	311.749	306.53	0.000711289	0.000978366	0.727018	0.885899
AGAATG	5	-37.7688	311.733	306.514	9.46408e-05	0.00022187	0.426559	0.520717
GTTG	26	37.7664	311.693	306.474	0.0078208	0.00710343	1.10099	0.889282
CGTGAG	5	37.765	311.671	306.452	0.000386748	0.000251346	1.53871	1.45538
GGGGGT	24	-37.7631	311.639	306.42	0.000368434	0.000572793	0.643223	0.992143
TCGAAC	3	37.7603	311.594	306.375	0.000267347	0.000159495	1.67621	1.62343
AAGATA	1	-37.7593	311.577	306.358	0.000109527	0.000242508	0.451645	0.540449
GAACT	1	-37.759	311.573	306.354	0.000522468	0.000757419	0.6898	0.650015
ATATGA	1	-37.7585	311.565	306.346	0.000197057	0.000358796	0.549218	0.97026
TAATAA	6	-37.7581	311.558	306.338	0.000189026	0.000348404	0.542547	0.870386
AGATA	31	37.7569	311.538	306.319	0.00115487	0.000898943	1.2847	1.37206
TATTAA	8	-37.7561	311.525	306.306	0.000264176	0.000444097	0.59486	0.963334
TACTAT	2	-37.7553	311.512	306.293	0.00018212	0.000339418	0.536563	0.834532
TTTAAA	9	-37.7532	311.478	306.258	0.000325769	0.000520538	0.625831	1.03642
TCAA	24	37.7526	311.468	306.249	0.00383351	0.0033408	1.14749	1.06822
TAAAAT	7	-37.7498	311.421	306.202	0.00018437	0.000342316	0.538598	0.847416
CGTC	3	37.7492	311.412	306.193	0.0031874	0.002741	1.16286	0.966194
ATACGG	30	-37.7461	311.361	306.142	0.000129479	0.000269654	0.480167	0.502389
CAGA	6	37.7445	311.334	306.115	0.00312314	0.00268165	1.16464	1.08409
CGTTGG	2	37.7441	311.329	306.11	0.000520371	0.000358712	1.45066	1.27993
CCGGT	6	37.7422	311.298	306.078	0.0010169	0.000778771	1.30578	1.14602
CTCC	7	37.7388	311.242	306.023	0.00205892	0.0017066	1.20645	0.997945
GCGCG	29	-37.7383	311.232	306.013	0.000644887	0.00090098	0.715762	1.09879
GGTTTA	1	-37.7369	311.209	305.99	0.000373703	0.000579029	0.645396	0.688374
GTGGGT	4	37.7365	311.204	305.985	0.000748071	0.000548272	1.36442	1.34266
TGTCT	28	37.7361	311.197	305.978	0.00180728	0.00147925	1.22175	1.01451
ATGGGG	22	-37.7343	311.166	305.947	0.00023123	0.000402402	0.574625	0.962521
TACGA	31	37.7336	311.155	305.936	0.00105061	0.0008081	1.3001	1.49242
GAGTA	31	37.7326	311.139	305.92	0.00144713	0.00115701	1.25076	1.37168
CAT	33	37.7317	311.124	305.905	0.0120829	0.0111854	1.08024	0.853585
AAAAT	13	-37.7282	311.067	305.848	0.000758507	0.00103257	0.734579	1.04513
TCGG	8	37.7271	311.048	305.829	0.00458194	0.00404063	1.13397	0.968318
CCTTC	4	37.723	310.982	305.763	0.000785416	0.000579995	1.35418	1.18239
GAATT	31	37.723	310.982	305.762	0.00138288	0.00110005	1.25711	1.13947
ATGTAG	7	-37.7211	310.952	305.732	0.000182068	0.000339166	0.536811	0.945511
TCGGT	6	37.7186	310.909	305.69	0.00170011	0.00138306	1.22924	1.03542
ATTGTT	3	-37.7172	310.886	305.667	0.000466963	0.000691161	0.675621	0.804251
GCAA	6	37.7167	310.879	305.66	0.00328183	0.00282876	1.16017	1.06341
ACACTC	6	37.7122	310.804	305.585	0.00021087	0.000118157	1.78466	1.43667
GTCCAC	5	37.711	310.786	305.567	0.00021972	0.000124539	1.76426	1.28958
CTATAT	2	-37.7109	310.784	305.564	0.000177004	0.000332511	0.532324	0.78158
CTT	29	37.7103	310.774	305.555	0.0178765	0.0167809	1.06529	0.999674
AGGGGG	19	-37.7076	310.729	305.51	0.000248675	0.00042432	0.586055	0.966322
ATGCC	17	-37.7069	310.719	305.5	0.000325973	0.000520496	0.626274	0.630219
GCTTG	5	37.7059	310.701	305.482	0.00151512	0.0012177	1.24425	1.08667
CGCG	28	-37.7057	310.698	305.479	0.00244751	0.00290663	0.842045	1.08654
ATAATG	29	-37.7049	310.685	305.466	0.000113722	0.000248008	0.458543	0.594648
AGGAC	3	37.704	310.671	305.452	0.000951574	0.000722442	1.31716	1.25708
GGAGGG	20	-37.7038	310.667	305.448	0.00023829	0.000411178	0.579531	0.908951
TGATGT	3	-37.7007	310.617	305.398	0.000235835	0.000408049	0.577956	0.590733
ATCA	24	37.6947	310.519	305.3	0.00375018	0.00326389	1.14899	1.12909
GGAGGG	23	-37.6931	310.491	305.272	0.000255479	0.000432802	0.59029	0.976726
TTGGCG	1	37.6913	310.463	305.244	0.000482003	0.000327703	1.47085	1.28242
GATTAT	7	-37.6908	310.454	305.235	0.000259316	0.00043761	0.592573	0.837388
ATGAA	28	-37.6891	310.426	305.207	0.000581452	0.000826407	0.703591	0.815398
GACACT	8	37.6874	310.399	305.18	0.000264329	0.000157396	1.67939	1.27478
TTATT	23	-37.6863	310.38	305.161	0.00184319	0.00224677	0.820374	1.05539
TTATCA	2	-37.685	310.359	305.139	0.000211893	0.00037746	0.561365	0.717409
ACCATT	30	37.6838	310.339	305.12	0.000253228	0.000149145	1.69786	1.28189
GTAATG	11	-37.6831	310.328	305.109	0.000180227	0.000336563	0.535491	0.656309
TTTATC	3	-37.6813	310.299	305.08	0.000293438	0.000480145	0.611144	0.843422
CTGGTG	30	-37.6809	310.292	305.073	0.000238495	0.000411304	0.579851	0.524837
CTAAA	3	-37.6806	310.287	305.068	0.000550553	0.000790003	0.696901	0.800855
TTATGT	21	-37.6799	310.276	305.057	0.000372475	0.00057716	0.645358	0.841147
TCTTA	6	-37.6777	310.24	305.021	0.0010986	0.00141944	0.773968	0.942301
ATAGA	8	-37.6776	310.238	305.019	0.000825523	0.00110918	0.744263	0.976708
GGGA	7	-37.675	310.195	304.976	0.00366628	0.00421858	0.86908	0.843633
CTTT	9	-37.6746	310.189	304.97	0.00493769	0.00557199	0.886163	0.946102
ATTGTT	2	-37.6698	310.11	304.891	0.00043146	0.000648332	0.665492	0.74154
CCCAT	1	37.6689	310.096	304.876	0.000632354	0.000451382	1.40093	1.48979
TATACT	3	-37.6683	310.086	304.866	0.000178129	0.00033375	0.533721	0.710262
ACGT	32	37.6617	309.978	304.759	0.00419959	0.00368355	1.14009	1.06927
TAATAG	4	-37.6572	309.904	304.685	0.000200945	0.000363247	0.553192	0.716401
GTAGTA	1	-37.6566	309.895	304.676	0.00022458	0.0003935	0.570724	0.645729
TGGTC	13	37.656	309.885	304.666	0.00168046	0.0013659	1.23029	1.02384
CCCCAT	3	37.6559	309.882	304.663	0.000148714	7.49714e-05	1.98361	1.63711
TTCTT	9	-37.6555	309.876	304.657	0.0015428	0.00191516	0.80557	0.986492
CCT	26	37.6495	309.777	304.558	0.0103459	0.00951906	1.08686	0.940803
GATGAA	1	-37.6492	309.774	304.555	6.74763e-05	0.000182505	0.369722	0.350701
AGTATG	11	-37.649	309.77	304.551	0.000163652	0.000314687	0.520046	0.614146
ATGAAG	2	-37.6476	309.746	304.527	8.20561e-05	0.000203521	0.403183	0.428616
CTGAAG	30	-37.6467	309.732	304.513	8.69672e-05	0.000210491	0.413163	0.382011
GTATAG	3	-37.6448	309.701	304.482	0.00021706	0.000383843	0.565491	0.617774
GTGAGT	6	37.644	309.687	304.468	0.000605138	0.000428855	1.41105	1.255
CAGTTT	9	37.6427	309.667	304.448	0.000580787	0.0004087	1.42106	1.12514
ATATA	24	-37.6381	309.592	304.373	0.000952546	0.00125379	0.759732	1.06224
TTAGTA	3	-37.6366	309.567	304.348	0.000321932	0.00051508	0.625014	0.847554
GCTGT	6	37.6358	309.554	304.335	0.00149589	0.00120105	1.24548	1.01198
TCGCCC	1	37.6352	309.545	304.326	0.00015961	8.23615e-05	1.93792	1.50277
ATAATG	17	-37.6325	309.499	304.28	0.000137971	0.000280508	0.491861	0.72461
GGGGTG	25	-37.6277	309.422	304.203	0.000417136	0.000630822	0.661257	0.997486
CGTC	9	37.624	309.36	304.141	0.00302774	0.00259482	1.16684	0.916365
CCGTGG	30	-37.6237	309.356	304.137	0.0001481	0.000293986	0.503765	0.629702
AGATAT	3	-37.6232	309.348	304.129	0.000160582	0.000310509	0.517158	0.692309
CAGTG	13	37.6211	309.314	304.095	0.00132686	0.00105113	1.26232	0.932935
TTAATA	9	-37.6204	309.302	304.082	0.000303976	0.000492825	0.616802	1.04835
GTCG	12	37.6139	309.195	303.976	0.00447226	0.00393935	1.13528	0.976668
GTCAGT	1	37.6136	309.192	303.973	0.000495662	0.000339041	1.46195	1.10254
GAATTT	3	-37.6134	309.187	303.968	0.000261004	0.000439268	0.594179	0.690937
TTTATT	19	-37.612	309.164	303.945	0.000544773	0.000782676	0.696039	1.08479
GGGTGA	7	37.6087	309.111	303.892	0.000558278	0.000390267	1.4305	1.53314
TTATGT	24	-37.6064	309.074	303.855	0.000362397	0.000564417	0.642074	0.817747
GCGGGG	16	-37.6062	309.07	303.85	0.000178692	0.000334149	0.534768	0.878475
TTGT	22	37.606	309.067	303.848	0.00930206	0.00852029	1.09175	0.958455
AAACGG	30	-37.606	309.066	303.847	9.03436e-05	0.000215068	0.42007	0.447362
AAGCAA	4	37.6055	309.058	303.839	0.000283718	0.000172134	1.64824	1.44695
TCTTAT	3	-37.6051	309.052	303.833	0.000261311	0.000439604	0.594423	0.811985
GGAGGG	21	-37.6031	309.019	303.8	0.000238802	0.000411241	0.580686	0.910964
GGCGT	3	37.5981	308.938	303.719	0.0013152	0.00104097	1.26344	1.05967
TGGC	29	-37.5951	308.888	303.669	0.00420451	0.00479171	0.877455	0.869657
GGGCGG	22	-37.5906	308.815	303.596	0.000215525	0.000381575	0.56483	0.972948
ATGGAT	30	37.5897	308.801	303.582	0.000514334	0.000354325	1.45159	2.09081
TATCA	1	-37.5893	308.795	303.576	0.000804753	0.0010846	0.741983	0.832171
AAAGG	1	-37.5879	308.772	303.552	0.000696709	0.000959995	0.725742	0.68678
ATATAT	12	-37.5867	308.752	303.533	0.000275277	0.000456967	0.6024	1.12495
GGCTC	3	37.5856	308.733	303.514	0.000950295	0.00072196	1.31627	1.10491
ACAG	12	37.5826	308.685	303.466	0.00344144	0.00297824	1.15553	0.925294
AGGCG	2	37.5825	308.683	303.464	0.00101393	0.00077707	1.30482	1.25844
ACACGC	5	37.582	308.675	303.456	0.000190305	0.000103734	1.83455	1.56919
TCAC	3	37.5781	308.611	303.392	0.00316704	0.00272404	1.16263	1.01491
CTC	23	37.5769	308.592	303.373	0.0105118	0.00967969	1.08597	0.936127
CGGCTT	30	37.5732	308.53	303.311	0.000380865	0.000247252	1.54039	1.34704
TGTCTA	30	37.573	308.528	303.309	0.000487528	0.000332574	1.46592	1.19081
TCAAT	3	-37.5716	308.505	303.286	0.00087755	0.00116778	0.75147	0.848306
GCTA	2	-37.5696	308.472	303.253	0.0028825	0.00337535	0.853985	0.835304
ATTACT	2	-37.569	308.463	303.244	0.00016268	0.000312986	0.519766	0.644742
GGGCTA	30	37.5656	308.407	303.188	0.000519041	0.00035825	1.44882	2.03831
GTCTG	28	37.5654	308.403	303.184	0.00174098	0.00142093	1.22524	1.10865
ATTTTT	9	-37.563	308.364	303.145	0.00060478	0.000852776	0.709189	0.964464
GTTGT	21	37.5607	308.327	303.108	0.00269383	0.00228794	1.17741	0.837032
CATGGT	8	37.5596	308.308	303.089	0.000497555	0.000340762	1.46012	1.39434
ATGGT	13	-37.5588	308.296	303.077	0.0012244	0.00155962	0.78506	0.787706
TCCTGG	2	37.5566	308.26	303.041	0.000388794	0.000253551	1.5334	1.4766
GGTGAA	3	37.5546	308.227	303.008	0.000499805	0.00034261	1.45882	1.18418
TTGAG	3	37.5533	308.206	302.987	0.00199216	0.00164767	1.20908	1.22651
CTTTA	7	-37.5486	308.129	302.91	0.00112198	0.00144453	0.77671	0.988872
ATGGGG	25	-37.5475	308.112	302.893	0.000218083	0.000384599	0.56704	0.906084
ACTTTT	2	-37.5414	308.012	302.793	0.00025952	0.00043698	0.593895	0.751145
GGGCAA	1	37.541	308.005	302.786	0.000363932	0.000234047	1.55495	1.5487
CTATTA	2	-37.5402	307.992	302.773	0.000162987	0.000313238	0.520328	0.697598
TATAAA	7	-37.5392	307.977	302.757	0.00020688	0.000370217	0.558806	0.98567
TAATA	21	-37.5391	307.975	302.756	0.000974237	0.00127752	0.762602	1.01932
GCCT	6	37.5389	307.971	302.752	0.00321154	0.00276565	1.16123	1.00756
AATGGA	4	-37.5384	307.963	302.744	9.91937e-05	0.00022714	0.436708	0.517395
AGAGG	1	37.5357	307.918	302.699	0.00129673	0.00102506	1.26503	1.33785
GGGGTG	24	-37.5336	307.884	302.665	0.000389204	0.000596475	0.652506	0.928555
TTATGG	11	-37.5318	307.854	302.635	0.000288782	0.000473447	0.609956	0.748523
TTATA	24	-37.5302	307.829	302.61	0.00132062	0.0016669	0.792261	1.05908
AAGATT	4	-37.5292	307.813	302.594	0.000193272	0.000352645	0.548063	0.66661
GAC	6	37.5292	307.813	302.594	0.0117242	0.010845	1.08107	1.02489
GGGG	5	-37.5279	307.792	302.573	0.00450869	0.00511414	0.881612	0.983656
CGGTC	5	37.5276	307.786	302.567	0.000968354	0.000737873	1.31236	1.01367
GTATT	9	-37.5249	307.742	302.523	0.0016135	0.00199192	0.810022	0.972045
AAAAA	9	-37.5248	307.741	302.522	0.000572807	0.000815007	0.702824	1.00935
GTTATC	1	-37.5244	307.735	302.516	0.000211023	0.000375445	0.562062	0.571057
AGTC	30	37.5214	307.685	302.466	0.00432339	0.00380116	1.13739	1.08849
TAGCCG	1	37.5195	307.655	302.436	0.000264892	0.000158173	1.6747	1.56486
TCACA	5	37.5189	307.646	302.426	0.000881489	0.000663049	1.32945	1.04448
AAAATG	7	-37.5186	307.639	302.42	8.80415e-05	0.000211415	0.416439	0.561513
CTGG	7	37.5153	307.586	302.367	0.00452035	0.00398573	1.13413	1.00226
GGGGG	5	-37.5091	307.485	302.266	0.00105261	0.00136595	0.770609	0.994989
ATTCAT	3	-37.508	307.468	302.249	0.000191737	0.000350546	0.546968	0.666046
TTTCTT	3	-37.5046	307.411	302.192	0.000420768	0.000634349	0.663306	0.944025
AATC	7	-37.4992	307.323	302.104	0.00286567	0.00335621	0.853843	0.936422
GTGAT	8	37.4975	307.296	302.077	0.00196981	0.00162789	1.21003	1.22841
CTCATT	30	37.4956	307.266	302.047	0.000331294	0.00020877	1.58689	1.23338
ACCACA	1	37.4951	307.257	302.038	0.000170456	9.00035e-05	1.89388	1.70231
GGGCAC	7	37.4937	307.234	302.015	0.000296149	0.000181813	1.62887	1.31759
TGACA	8	37.4917	307.201	301.982	0.00111124	0.000862329	1.28865	1.20367
GGGATA	28	37.491	307.189	301.97	0.00049249	0.000336878	1.46192	1.44779
ATTTA	18	-37.4869	307.123	301.904	0.00143987	0.00179919	0.800288	1.11793
CCCCCT	4	37.4858	307.105	301.886	0.000119401	5.59714e-05	2.13325	1.76275
AAAT	23	-37.4855	307.101	301.882	0.00348749	0.00402425	0.866617	1.05995
CAA	17	37.4814	307.034	301.815	0.0117635	0.0108839	1.08082	1.05623
TACTAT	4	-37.4801	307.013	301.794	0.000166056	0.000316954	0.523912	0.758998
AATTA	13	-37.4777	306.973	301.754	0.00107834	0.00139469	0.773178	1.11654
ATTA	25	-37.4766	306.956	301.736	0.00446796	0.00506999	0.881257	1.05782
TTATTT	19	-37.4759	306.945	301.726	0.000552139	0.000790339	0.698611	1.07305
CTGCCG	30	-37.4753	306.935	301.715	6.09793e-05	0.000172197	0.354125	0.436713
GACGA	1	-37.4744	306.92	301.701	0.000350273	0.000548776	0.638281	0.586668
TTAAG	6	-37.473	306.897	301.678	0.00122046	0.00155435	0.785187	0.865176
GATG	20	37.4727	306.893	301.674	0.00584348	0.00523202	1.11687	1.60639
AAAT	26	-37.4725	306.889	301.669	0.00333913	0.00386503	0.863934	1.01339
TGTC	29	37.4719	306.878	301.659	0.00548456	0.00489315	1.12086	0.938509
ATATA	18	-37.4714	306.871	301.652	0.00100943	0.00131678	0.766594	1.12806
GTCT	25	37.4683	306.82	301.601	0.00539345	0.00480728	1.12193	0.989049
AAGGTA	1	-37.4661	306.785	301.566	0.000152653	0.000299214	0.51018	0.515571
AGGATG	2	-37.464	306.749	301.53	9.63289e-05	0.000222794	0.432368	0.437651
TATTTT	17	-37.463	306.734	301.515	0.000578536	0.000821264	0.704447	1.15606
TTTATC	5	-37.46	306.685	301.466	0.000286634	0.00047034	0.609418	0.823311
TGGTTT	30	37.457	306.636	301.417	0.000841945	0.000629458	1.33757	1.12259
CATGA	19	-37.4568	306.633	301.414	0.000474943	0.000698824	0.679632	0.731925
TTCC	30	37.456	306.62	301.4	0.00353399	0.00306564	1.15277	1.09201
CTGG	9	37.4552	306.607	301.388	0.00444909	0.00391974	1.13505	0.985956
ACAT	10	37.4549	306.602	301.382	0.00414214	0.00363249	1.1403	1.25004
TAGAT	10	-37.4549	306.602	301.383	0.00108213	0.00139874	0.773645	0.988452
ATGGGT	8	-37.4536	306.582	301.362	0.00020161	0.000362974	0.55544	0.734718
ATTTGA	2	-37.4512	306.541	301.322	0.000280853	0.000463097	0.606466	0.735398
GAAGGC	1	37.4503	306.528	301.309	0.000306994	0.000190189	1.61415	1.52415
AGAGTG	30	-37.4497	306.518	301.299	0.0001901	0.00034811	0.546092	0.531659
CTGTGT	7	37.4474	306.479	301.26	0.000580173	0.000408931	1.41876	1.04793
AATTC	5	-37.4425	306.4	301.181	0.000745769	0.0010155	0.734383	0.81632
AAAATG	10	-37.4411	306.377	301.158	0.00010078	0.000228882	0.440312	0.644561
TTTAG	9	-37.4388	306.341	301.122	0.00177879	0.0021731	0.818547	1.04061
CACAGG	9	37.4372	306.314	301.095	0.000271798	0.000163526	1.66211	1.03892
ATGCC	8	-37.4351	306.28	301.061	0.000307966	0.000496604	0.620144	0.594715
CTTTA	31	37.4341	306.264	301.045	0.00139188	0.00110996	1.254	1.23656
TAAC	32	37.434	306.261	301.042	0.00351711	0.00305021	1.15307	1.14201
GTTG	21	37.4313	306.218	300.998	0.00794957	0.00723219	1.09919	0.90435
CAGTTC	30	37.4307	306.209	300.99	0.000323006	0.000202534	1.59482	1.01849
CTTA	8	-37.4296	306.19	300.971	0.00385597	0.00441739	0.872906	0.993532
TACT	9	-37.4269	306.146	300.927	0.0038793	0.00444225	0.873273	1.01379
TGGT	9	37.4236	306.093	300.874	0.00819144	0.00746294	1.09762	0.964842
TGTCAA	10	37.4235	306.092	300.873	0.000464609	0.000314519	1.47721	1.2475
GTGTT	13	37.4203	306.039	300.82	0.00281912	0.00240459	1.17239	1.033
AGAAT	3	-37.4202	306.037	300.818	0.00078915	0.00106524	0.740819	0.962021
GCT	14	37.4183	306.007	300.788	0.0154767	0.0144661	1.06985	0.977152
GTT	21	37.4169	305.985	300.766	0.0284098	0.0270372	1.05077	0.992194
GGGCA	30	-37.4161	305.97	300.751	0.000863635	0.00115052	0.750647	0.845946
TATGAA	10	-37.4152	305.957	300.738	0.00014856	0.000293524	0.506126	0.695155
TGGG	7	37.4131	305.923	300.704	0.00682825	0.00616584	1.10743	1.12396
ATATGG	9	-37.4123	305.908	300.689	0.000174804	0.000328039	0.532875	0.623772
CATGG	10	-37.412	305.904	300.685	0.000582322	0.000825316	0.705575	0.641202
GTGTG	14	37.4112	305.891	300.672	0.00244997	0.00206578	1.18598	0.951278
TTTTAG	6	-37.4101	305.873	300.654	0.000459545	0.000680138	0.675664	0.930771
AGCGCA	4	37.4085	305.848	300.629	0.000239467	0.00013953	1.71624	1.54506
ATGGAG	2	-37.406	305.807	300.588	9.68405e-05	0.000223235	0.433806	0.467415
GTTG	18	37.3976	305.67	300.451	0.00790158	0.00718707	1.09942	0.898733
TATTGT	2	-37.3972	305.663	300.444	0.000494485	0.000721624	0.68524	0.878645
TCATTT	30	37.3965	305.652	300.433	0.000509577	0.000351112	1.45132	1.17605
ATAAC	1	-37.396	305.644	300.425	0.000576644	0.000818534	0.704483	0.834769
TGCTTT	30	37.3948	305.625	300.406	0.000539094	0.000375277	1.43652	1.27021
GTCTGT	29	37.3942	305.615	300.396	0.000616444	0.000439226	1.40348	1.17283
CCAG	9	37.3939	305.611	300.391	0.00237405	0.00199652	1.1891	1.01142
AATGGT	4	-37.3924	305.585	300.366	0.000212456	0.000376537	0.564236	0.611538
GCAAC	2	37.39	305.547	300.328	0.000721367	0.000527235	1.36821	1.24415
GGGGGT	23	-37.3895	305.539	300.319	0.000357026	0.00055646	0.641602	0.960405
TAGTT	4	-37.3878	305.51	300.291	0.00171151	0.00209849	0.815595	0.919547
ATGATG	11	-37.387	305.499	300.279	0.000141808	0.000284392	0.498635	0.600054
GCTGTC	2	37.3869	305.496	300.277	0.0003382	0.000214396	1.57745	1.21878
TCTTT	7	-37.3856	305.474	300.255	0.00156454	0.00193626	0.808021	0.999349
ATGCTT	5	-37.3846	305.459	300.24	0.000149328	0.000294385	0.507253	0.548937
GTAAG	3	-37.3835	305.44	300.221	0.000964722	0.0012653	0.762446	0.779585
TAAG	8	-37.3822	305.42	300.201	0.00435112	0.00494417	0.880051	0.982568
GTGTGA	3	37.3787	305.363	300.144	0.000620178	0.000442397	1.40186	1.09462
TCGGA	2	37.3778	305.349	300.13	0.00122071	0.00095903	1.27286	1.23158
GGGTGG	26	-37.3775	305.344	300.125	0.000477552	0.000701364	0.680891	1.06717
GCAGCG	3	37.3755	305.311	300.092	0.000259623	0.000154541	1.67996	1.69807
CACTG	11	37.3736	305.28	300.06	0.000905175	0.000684148	1.32307	1.08266
GGAACA	5	37.3724	305.26	300.041	0.000282388	0.000171651	1.64512	1.69331
TGTTCT	30	37.3704	305.228	300.009	0.000569635	0.000400512	1.42227	1.19181
GGAGGG	24	-37.3703	305.227	300.008	0.000255274	0.00043064	0.592779	0.975917
TTGTG	14	37.3681	305.192	299.973	0.00279385	0.00238185	1.17297	0.882698
ATGTTA	17	-37.3644	305.131	299.912	0.000227445	0.000395474	0.57512	0.690217
AGCGGA	2	37.3631	305.11	299.89	0.000297735	0.000183324	1.62409	1.70946
TCTGC	29	37.3614	305.082	299.863	0.00114812	0.000895374	1.28228	1.19781
TATTAA	9	-37.3613	305.081	299.862	0.00029001	0.00047393	0.611925	1.06099
AAC	21	37.3581	305.029	299.81	0.0110642	0.0102146	1.08318	1.05699
GACAA	1	-37.3555	304.987	299.768	0.000385674	0.000591017	0.65256	0.590413
CCGCGG	30	-37.3541	304.964	299.745	7.57126e-05	0.000193108	0.392075	0.714928
ATGTT	25	-37.351	304.913	299.694	0.00138769	0.00173975	0.797636	0.95623
CAATG	27	-37.3506	304.907	299.688	0.000510395	0.000740141	0.689592	0.733296
AAACT	2	-37.3499	304.896	299.677	0.000507633	0.000736866	0.688908	0.727512
ATTATG	19	-37.3483	304.87	299.651	0.000227649	0.000395642	0.575393	0.921852
AGCTAT	2	37.3478	304.861	299.642	0.000419284	0.000278366	1.50623	1.88643
AAGATG	2	-37.3463	304.838	299.619	8.42559e-05	0.000205263	0.410477	0.499007
AAGTGA	4	37.346	304.832	299.613	0.000471362	0.000320229	1.47195	1.45024
TATTTC	5	-37.3447	304.811	299.592	0.000278807	0.000459906	0.606225	0.82319
TGGTC	5	37.3442	304.802	299.583	0.00157779	0.00127624	1.23628	0.959281
TTTTA	23	-37.3439	304.797	299.578	0.00196807	0.0023796	0.827057	1.14491
ATTAGG	3	-37.3435	304.791	299.572	0.000231793	0.000400869	0.578226	0.634815
TATGA	21	-37.3432	304.786	299.567	0.000970247	0.0012712	0.763254	1.05979
TAAATG	30	-37.3397	304.73	299.511	0.000164573	0.000314267	0.523671	0.690435
TCCA	15	37.3386	304.712	299.493	0.00298287	0.00255642	1.16682	1.07076
AATGTA	13	-37.3378	304.699	299.48	0.000157001	0.000304295	0.515952	0.800246
ATGTTC	5	-37.3375	304.694	299.475	0.00014989	0.000294889	0.508295	0.543958
AGTCT	30	37.3313	304.594	299.375	0.00137684	0.0010973	1.25476	1.13105
ATGCT	13	-37.3301	304.574	299.355	0.000711801	0.000975363	0.72978	0.819974
GTGATT	30	37.3294	304.562	299.343	0.000600227	0.000426	1.40898	1.14687
GGGCA	8	37.3292	304.56	299.341	0.00121708	0.000956132	1.27292	1.20607
TAATC	6	-37.3271	304.526	299.307	0.000781119	0.00105523	0.740238	0.861294
GT	29	37.3206	304.42	299.201	0.088734	0.0863629	1.02746	0.961367
TATATT	12	-37.3205	304.419	299.2	0.000406648	0.000616105	0.660031	1.14329
GTGTGC	9	37.3188	304.391	299.172	0.000535871	0.000372905	1.43702	1.13459
TGCTCT	1	37.3161	304.347	299.128	0.000394984	0.000259135	1.52424	1.45557
AATGAT	6	-37.3147	304.324	299.105	0.000144826	0.000288045	0.50279	0.69382
TGGCGG	29	-37.3144	304.319	299.1	0.000247703	0.000420793	0.588657	0.819624
GGATG	2	-37.3142	304.317	299.098	0.00087801	0.00116604	0.752988	0.785164
ATGATT	14	-37.3134	304.303	299.084	0.000188207	0.000344919	0.545656	0.666881
TATGAT	12	-37.3118	304.278	299.059	0.000236448	0.00040658	0.581555	0.859124
GTTCCC	1	37.3108	304.261	299.042	0.000275226	0.000166382	1.65418	1.70943
TAATAT	8	-37.3084	304.222	299.003	0.000281109	0.000462551	0.607735	1.1003
CATC	7	37.3076	304.208	298.989	0.0030726	0.00263964	1.16402	1.02339
GCACT	2	37.3071	304.201	298.981	0.000882308	0.000664813	1.32715	1.08475
AGGATT	1	-37.306	304.183	298.964	0.000201968	0.000362617	0.556974	0.558519
AGATGT	6	-37.305	304.166	298.947	0.000157513	0.000304798	0.516777	0.589695
CGTC	24	37.3041	304.153	298.934	0.0034216	0.002963	1.15477	1.03957
ACACTT	6	37.3035	304.143	298.924	0.000335949	0.000212863	1.57824	1.4198
CCCAGT	3	37.3032	304.138	298.919	0.000210768	0.000118808	1.77402	1.52256
GATGC	3	-37.3027	304.129	298.91	0.000527584	0.000760107	0.694092	0.736058
CAGGTG	7	37.3025	304.126	298.907	0.000424553	0.000282712	1.50172	1.16651
TGGAGC	2	37.3004	304.093	298.874	0.000385162	0.000251409	1.53201	1.42845
AGTGG	8	37.298	304.054	298.835	0.0017928	0.00146964	1.21989	1.05298
GTCAGT	11	37.297	304.038	298.819	0.000493002	0.000337949	1.45881	1.0964
GGAG	29	-37.2963	304.025	298.806	0.00453723	0.00514049	0.882646	1.09398
ATCCTT	30	37.296	304.02	298.801	0.000313082	0.000195228	1.60367	1.37127
GGGGCG	24	-37.2959	304.02	298.801	0.000264841	0.000442187	0.598934	1.12807
TTATAT	16	-37.2927	303.968	298.749	0.00037754	0.00058075	0.65009	1.07517
AGGA	1	-37.2911	303.942	298.723	0.00319405	0.0037066	0.861718	0.857927
TTTCTA	2	-37.2908	303.937	298.718	0.000273742	0.000453272	0.603925	0.874016
TTTTTA	20	-37.2854	303.85	298.631	0.000549121	0.000785363	0.699194	1.09757
CCGGTG	4	37.285	303.842	298.623	0.000330117	0.000208392	1.58412	1.37068
TATC	10	-37.2837	303.822	298.603	0.00381658	0.00437301	0.872758	0.974809
AATAAT	7	-37.2825	303.803	298.584	0.00017685	0.000330013	0.535889	0.877549
TGAAAT	3	-37.281	303.778	298.559	0.000160685	0.00030885	0.520267	0.585992
AATGA	27	-37.2808	303.775	298.556	0.000602529	0.000847969	0.710556	0.87882
CCGC	4	37.2807	303.773	298.554	0.00177827	0.00145668	1.22077	1.10711
TATTTC	1	-37.2771	303.715	298.496	0.000277937	0.000458415	0.606299	0.82055
AATTAT	10	-37.2768	303.71	298.491	0.00025374	0.000428162	0.592625	1.00448
TCAGTT	30	37.2741	303.666	298.447	0.000489369	0.000335073	1.46049	0.962882
TACA	4	-37.2733	303.653	298.434	0.00301802	0.00351711	0.858096	0.883693
TACGA	4	-37.2724	303.639	298.42	0.000550042	0.00078635	0.699488	0.763253
TATGTC	1	-37.2708	303.613	298.394	0.000136641	0.000276897	0.493472	0.472844
CTGT	8	37.2702	303.603	298.384	0.00538792	0.00480499	1.12132	0.994046
GCCCA	3	37.2674	303.558	298.339	0.000527072	0.000365871	1.44059	1.30917
GCCTGT	30	37.2656	303.529	298.309	0.000401072	0.000264111	1.51857	1.38286
ATACAG	30	-37.2646	303.513	298.294	6.98807e-05	0.00018429	0.379189	0.291243
ATGTC	20	-37.2627	303.482	298.263	0.000686222	0.000945215	0.725996	0.74461
ACACC	8	37.2611	303.456	298.237	0.000502261	0.000345612	1.45325	1.13053
CAGTCT	3	37.2563	303.378	298.159	0.000351706	0.00022525	1.5614	1.22736
AACTCG	30	-37.2545	303.348	298.129	4.90086e-05	0.000153344	0.319599	0.303698
TTGG	19	37.2519	303.307	298.087	0.00805526	0.00733624	1.09801	0.991484
TGGACG	4	37.2489	303.257	298.038	0.000398207	0.000261886	1.52054	1.28175
TAAGTA	5	-37.2483	303.248	298.029	0.000222892	0.000389028	0.572945	0.769957
TCATG	21	-37.2467	303.222	298.003	0.000745923	0.00101406	0.735583	0.749797
AGCTCG	2	37.2463	303.216	297.997	0.000285866	0.000174569	1.63755	1.57844
TGGGGG	29	-37.2441	303.18	297.961	0.000505586	0.000733675	0.689115	1.40625
ATGATG	14	-37.2436	303.171	297.952	0.000138124	0.000278744	0.495524	0.584154
CGCCTT	30	37.2412	303.133	297.914	0.00026438	0.000158383	1.66925	1.49779
ACT	21	37.2385	303.09	297.871	0.0137543	0.0128073	1.07395	1.04906
TATTCA	2	-37.2375	303.074	297.855	0.000208619	0.000370763	0.562674	0.720543
GCGGTG	4	37.236	303.049	297.83	0.000438212	0.00029386	1.49123	1.32234
CTGGTA	30	37.234	303.017	297.798	0.000474227	0.000322917	1.46857	1.47252
GTTGA	1	-37.2328	302.997	297.778	0.0012313	0.00156409	0.787231	0.661708
CTCA	15	37.2317	302.98	297.761	0.00299438	0.00256818	1.16596	1.0559
CAAGCG	30	-37.2317	302.979	297.76	6.78856e-05	0.000181246	0.37455	0.465896
ACATA	31	37.2303	302.957	297.738	0.000903231	0.000683204	1.32205	1.13405
CATGT	15	-37.229	302.936	297.717	0.000778714	0.00105164	0.740479	0.784378
AACTAT	1	-37.2286	302.929	297.71	9.41292e-05	0.000218616	0.430569	0.541424
CATGG	28	-37.2279	302.918	297.698	0.000744746	0.00101254	0.735519	0.824967
GTGTTG	11	37.2247	302.867	297.648	0.000852534	0.000639661	1.33279	1.09355
ACTCC	31	37.2231	302.841	297.622	0.000578894	0.000408721	1.41635	1.26871
ATTTCT	4	-37.2229	302.838	297.619	0.000269087	0.000447057	0.601906	0.797324
TAGA	30	-37.2227	302.834	297.615	0.00345817	0.00398883	0.866964	0.905623
TGG	11	37.221	302.807	297.588	0.0232274	0.0219927	1.05614	0.950346
CGATA	2	-37.2207	302.802	297.583	0.000531369	0.00076397	0.695537	0.728505
CCTCC	5	37.2199	302.789	297.57	0.000460414	0.00031179	1.47668	1.1867
GAGGGG	20	-37.2199	302.789	297.57	0.000243406	0.000414831	0.586759	0.969853
CTGC	29	37.2197	302.786	297.567	0.00336005	0.00290684	1.15591	1.12595
CCCAG	4	37.2192	302.778	297.559	0.000531165	0.000369399	1.43792	1.41559
TGGTTA	30	37.2178	302.754	297.535	0.000709038	0.000517578	1.36992	1.23793
TGAGA	2	-37.2166	302.735	297.516	0.000798154	0.00107385	0.743265	0.768544
AAAATT	5	-37.2153	302.714	297.495	0.000195778	0.000354157	0.552802	0.797567
ATAAGT	2	-37.2108	302.642	297.423	0.000213121	0.000376369	0.566255	0.667123
ATAA	17	-37.2022	302.503	297.284	0.00360904	0.00414997	0.869654	1.09071
CCCCAC	3	37.2014	302.489	297.27	0.000100984	4.47183e-05	2.25823	1.74085
TCTCCG	30	-37.2002	302.471	297.252	5.70402e-05	0.000165164	0.345355	0.323729
TTGC	2	37.1993	302.455	297.236	0.00537851	0.00479716	1.12119	1.06137
CGCTGG	30	-37.199	302.451	297.232	0.000124721	0.0002605	0.478776	0.616693
CAGG	11	37.1985	302.443	297.224	0.0037511	0.00327072	1.14687	1.03413
GTTTTT	2	-37.1978	302.431	297.212	0.000681618	0.000939358	0.725621	1.08461
TCATG	14	-37.197	302.419	297.2	0.000777742	0.00105025	0.74053	0.782616
ATTCAT	1	-37.1959	302.4	297.181	0.000201968	0.000362009	0.557911	0.702448
GATGTT	7	-37.1941	302.371	297.152	0.000236653	0.00040616	0.58266	0.622155
TCCGAG	30	-37.1933	302.358	297.139	7.00853e-05	0.000184269	0.380343	0.449821
CCCGA	31	37.1921	302.339	297.12	0.000573932	0.000404732	1.41805	1.94113
ATATGA	4	-37.1908	302.319	297.1	0.00019895	0.000358104	0.555566	0.979895
ATGTG	5	-37.1897	302.301	297.082	0.00115431	0.00147738	0.78132	0.827865
ATT	15	-37.1893	302.293	297.074	0.0224322	0.023712	0.946027	1.0977
ATTAAG	4	-37.189	302.289	297.07	0.000206419	0.000367677	0.561414	0.69261
GCCC	5	37.1875	302.264	297.045	0.00181664	0.001492	1.21759	1.07029
GTCAGA	3	37.1864	302.247	297.028	0.000371657	0.00024108	1.54163	1.21576
TACGG	1	37.186	302.241	297.021	0.00120613	0.000947378	1.27313	1.12865
GGGCG	16	-37.1853	302.229	297.01	0.000844247	0.00112636	0.749538	0.913152
TGGCAC	6	37.1837	302.204	296.985	0.000302543	0.000187418	1.61427	1.16571
TCCAA	31	37.1833	302.198	296.978	0.000741625	0.000545291	1.36006	1.17772
GGTGC	6	37.1795	302.136	296.917	0.00139091	0.0011108	1.25217	1.12453
CGCTCG	30	-37.1749	302.061	296.842	6.3486e-05	0.000174569	0.363672	0.428497
CTC	26	37.1748	302.06	296.841	0.0108368	0.0100002	1.08366	0.965943
GCTCG	2	37.1741	302.049	296.83	0.000930037	0.000706613	1.31619	1.17499
ATGTAA	9	-37.1729	302.029	296.81	0.000178334	0.000331357	0.538193	0.971684
GGTTTT	30	37.1724	302.021	296.802	0.000821686	0.000613502	1.33934	1.28195
AATATA	7	-37.1715	302.007	296.788	0.000200536	0.000360035	0.55699	0.976691
GGGAT	8	-37.1715	302.006	296.787	0.000928656	0.00122243	0.759682	0.711781
GCACAT	8	37.1714	302.004	296.785	0.000298962	0.00018471	1.61855	1.35924
GAAAA	30	-37.17	301.982	296.763	0.000440617	0.000655848	0.671828	0.635455
TCAAA	3	-37.1696	301.976	296.757	0.000621662	0.000869446	0.715009	0.749638
TTAGC	4	-37.1683	301.955	296.735	0.000842814	0.00112457	0.749454	0.764758
CTGTCA	30	37.167	301.934	296.715	0.000342088	0.000217986	1.56931	1.28556
TTAGAT	5	-37.1659	301.916	296.697	0.000277783	0.000457555	0.607104	0.787685
TTAAAA	6	-37.1621	301.855	296.636	0.000201917	0.000361757	0.558158	0.846213
TATTCT	5	-37.1619	301.851	296.631	0.000254763	0.000428771	0.594169	0.767069
TATATC	4	-37.1613	301.841	296.622	0.000172707	0.000323966	0.5331	0.671072
TTGCT	3	37.16	301.821	296.602	0.00180907	0.00148538	1.21792	1.18231
TATT	29	-37.1596	301.815	296.595	0.00579882	0.00647282	0.895872	1.00021
CGCTAG	30	-37.1582	301.791	296.572	5.77564e-05	0.000166046	0.347835	0.354121
TATGTG	1	-37.1578	301.785	296.566	0.000258651	0.000433621	0.59649	0.59183
AGCAAA	1	37.1566	301.765	296.546	0.000277835	0.000168691	1.647	1.45432
GTTTCA	30	37.155	301.74	296.521	0.000503693	0.000347144	1.45096	1.27845
ATTCTA	1	-37.1538	301.721	296.502	0.000193579	0.000350986	0.551528	0.799045
ATAAAT	7	-37.1525	301.699	296.48	0.000169944	0.000320313	0.530556	0.810435
TCTTTT	5	-37.1498	301.655	296.436	0.000417647	0.000628177	0.664856	0.938525
TATA	24	-37.1483	301.632	296.413	0.00487697	0.00549828	0.886999	1.17734
GGCGG	15	-37.1462	301.598	296.379	0.000849669	0.00113221	0.75045	0.956911
ATGAGT	5	-37.1441	301.564	296.345	0.000156746	0.000302951	0.517396	0.570028
TTTTTA	23	-37.1436	301.556	296.337	0.000510088	0.000738272	0.690921	1.01681
ACTGAG	30	-37.1432	301.549	296.33	9.12644e-05	0.000214207	0.426057	0.432239
TATGAG	3	-37.142	301.531	296.312	0.00018831	0.000344121	0.547219	0.728901
TAAAAT	5	-37.1379	301.464	296.245	0.000198899	0.000357747	0.555977	0.916303
GATGA	2	-37.1377	301.461	296.242	0.000802144	0.00107775	0.744274	1.01923
TTAAAT	10	-37.1372	301.453	296.234	0.000300906	0.000486044	0.619093	0.992413
TCGC	32	37.1368	301.446	296.227	0.00363236	0.00316087	1.14916	1.22379
ATTCGG	30	-37.1354	301.423	296.204	0.000183552	0.000337928	0.543169	0.558987
CGGTGG	6	37.1349	301.415	296.196	0.000482259	0.000329761	1.46245	1.24312
AACGCA	6	37.134	301.4	296.181	0.000229082	0.000132433	1.72979	1.45173
TTTCT	11	-37.1337	301.397	296.178	0.0014149	0.00176772	0.800413	0.945689
AGGTAT	4	-37.1334	301.392	296.172	0.000235118	0.000403872	0.582161	0.684009
AAGT	6	-37.1297	301.331	296.112	0.00452654	0.00512627	0.883008	0.925543
ACAGTA	5	37.125	301.255	296.036	0.000380149	0.000247945	1.5332	1.30398
GAGCTC	2	37.1237	301.235	296.016	0.000257679	0.000153617	1.67741	1.45016
TTCTT	3	-37.1224	301.214	295.994	0.00153328	0.00189881	0.807498	0.980209
ATTAAG	3	-37.1223	301.213	295.994	0.000204987	0.000365473	0.560881	0.687689
ATGCC	11	-37.1219	301.206	295.987	0.000325053	0.000515667	0.630353	0.628402
ATTTTT	10	-37.1215	301.199	295.98	0.000634093	0.000883554	0.717662	1.01284
TAAAC	2	-37.1214	301.198	295.979	0.000626829	0.000875094	0.716299	0.860675
CGTCAT	23	37.1207	301.187	295.968	0.000342958	0.000218784	1.56756	1.35366
CATA	27	37.1184	301.149	295.93	0.0036759	0.00320162	1.14814	1.08657
GATTTT	6	-37.117	301.127	295.907	0.000396724	0.000602774	0.658164	0.877081
TCAAGG	30	-37.1132	301.066	295.847	0.000146105	0.000288717	0.506049	0.478008
CCTT	29	37.1129	301.061	295.842	0.00346682	0.00300719	1.15284	1.00945
GAGCTG	30	-37.1126	301.056	295.836	0.000137817	0.000277674	0.496329	0.549178
TTATTA	14	-37.1117	301.041	295.822	0.00039698	0.000603047	0.65829	1.11667
TTAGG	2	-37.1088	300.995	295.775	0.00142038	0.00177353	0.800875	0.837729
TTCGCA	1	37.1076	300.975	295.756	0.000346334	0.00022145	1.56394	1.6282
ATATGC	2	-37.1071	300.967	295.748	0.000111471	0.000242025	0.460579	0.570759
GCCTGG	30	-37.1063	300.954	295.735	0.00015562	0.000301271	0.516545	0.679436
CTTTAT	4	-37.1022	300.889	295.669	0.000275021	0.000453734	0.606129	0.883709
CCACGG	2	37.1022	300.888	295.669	0.000201048	0.000112174	1.79229	1.57148
TATTAG	6	-37.1011	300.871	295.652	0.000294768	0.000478234	0.616367	0.875413
AGCA	8	37.101	300.869	295.65	0.00317481	0.00273645	1.1602	0.980785
TCAC	18	37.0981	300.822	295.603	0.00294486	0.00252386	1.16681	0.941549
TACC	4	-37.0957	300.783	295.564	0.00196249	0.00237051	0.827876	0.824302
ATCTAT	1	-37.0952	300.775	295.556	0.000172911	0.000323882	0.53387	0.724175
ATGCG	16	-37.0938	300.752	295.533	0.000618746	0.000865457	0.714935	0.839608
ATAAAG	3	-37.0902	300.694	295.475	0.000143445	0.000285064	0.503202	0.632057
TAAGTT	3	-37.0901	300.693	295.474	0.000333442	0.000525745	0.634229	0.76321
GAC	5	37.0792	300.518	295.298	0.0115713	0.0107081	1.08061	1.0111
TGGTT	19	37.0788	300.51	295.291	0.00274075	0.00233589	1.17332	1.05598
TTTTGA	3	-37.0786	300.507	295.288	0.000436933	0.000650809	0.671369	0.839115
AGTGAC	7	37.0784	300.505	295.286	0.000360914	0.000232934	1.54942	1.3165
GAA	1	37.0781	300.5	295.281	0.0147595	0.0137817	1.07094	1.07452
TCACT	1	37.0774	300.487	295.268	0.00109819	0.000853322	1.28696	1.23116
TCAGTG	4	37.0769	300.48	295.26	0.000482821	0.000330412	1.46127	1.11617
ACAC	19	37.0748	300.446	295.227	0.00231675	0.00194709	1.18985	0.857118
GTTAT	11	-37.0732	300.42	295.201	0.00166424	0.00204285	0.814668	0.988545
AAGCGC	2	37.0691	300.354	295.135	0.000230258	0.00013342	1.72581	1.56748
AACCT	31	37.0675	300.329	295.109	0.000685659	0.000498515	1.3754	1.18557
CTTT	4	-37.0665	300.312	295.093	0.00517751	0.00581496	0.890379	0.993527
TATCA	6	-37.0663	300.309	295.09	0.000796466	0.00107064	0.743918	0.823366
CTC	14	37.0647	300.284	295.065	0.0108369	0.0100027	1.0834	0.965953
TGTCGC	5	37.0632	300.259	295.04	0.00034925	0.000223844	1.56024	1.23905
AGCT	30	37.0619	300.238	295.019	0.00383904	0.00335436	1.14449	1.01564
GCGTTG	30	-37.0611	300.226	295.007	0.000212609	0.000374878	0.567142	0.553401
GCACAC	7	37.0595	300.199	294.98	0.000185598	0.000101257	1.83295	1.28149
CGATAT	1	-37.0552	300.131	294.911	0.000104258	0.000231863	0.449654	0.515091
TGA	28	37.0529	300.093	294.874	0.0189872	0.0178767	1.06212	1.03974
ATTTTG	5	-37.0512	300.066	294.847	0.00044343	0.000658388	0.673509	0.836398
GGATAG	28	37.0486	300.025	294.806	0.000525793	0.000365599	1.43817	1.57984
ATGCTT	1	-37.0483	300.019	294.8	0.000180124	0.000333015	0.54089	0.664742
A	10	-145.268	300	294.781	0.226298	0.240337	0.941585	1.00715
A	1	-223.925	300	294.781	0.218079	0.2397	0.909799	0.96953
A	11	-140.49	300	294.781	0.223429	0.23694	0.942976	0.994011
A	12	-44.4006	300	294.781	0.23939	0.243702	0.982309	1.06725
A	13	-116.316	300	294.781	0.226113	0.237306	0.952836	1.00631
A	14	-118.082	300	294.781	0.226363	0.237733	0.952176	1.00745
A	16	-81.7956	300	294.781	0.228872	0.236737	0.966781	1.01895
A	17	-81.2916	300	294.781	0.226232	0.234016	0.966735	1.00685
A	20	-53.9561	300	294.781	0.228866	0.234033	0.977922	1.01892
A	2	-326.81	300	294.781	0.195465	0.2264	0.863363	0.866434
A	21	43.9866	300	294.781	0.242434	0.238196	1.01779	1.08125
A	22	-50.8111	300	294.781	0.228227	0.233086	0.979154	1.016
A	23	-86.7502	300	294.781	0.22135	0.229603	0.964059	0.984495
A	25	-58.1517	300	294.781	0.22652	0.232073	0.976074	1.00817
A	26	-73.7664	300	294.781	0.22372	0.230749	0.969537	0.995341
A	27	58.2483	300	294.781	0.239603	0.234025	1.02383	1.06823
A	29	-60.749	300	294.781	0.219702	0.225443	0.974532	0.976952
A	3	-171.599	300	294.781	0.223194	0.239764	0.930888	0.992934
A	31	-129.815	300	294.781	0.209258	0.22145	0.944947	0.929245
A	32	-158.254	300	294.781	0.203578	0.218365	0.93228	0.903348
A	33	-69.4497	300	294.781	0.218722	0.225285	0.970871	0.972472
A	34	-206.006	300	294.781	0.193549	0.212614	0.910333	0.857727
A	35	634.488	300	294.781	0.285653	0.225664	1.26583	1.28127
A	4	-312.86	300	294.781	0.207364	0.237476	0.8732	0.920604
A	5	-296.587	300	294.781	0.208263	0.23678	0.879563	0.924703
A	6	-234.277	300	294.781	0.217655	0.240295	0.905782	0.967593
A	7	-242.618	300	294.781	0.21268	0.23598	0.90126	0.94486
A	8	-224.699	300	294.781	0.214125	0.235695	0.908481	0.951459
A	9	-105.671	300	294.781	0.226727	0.236889	0.957103	1.00912
AA	10	-110.941	300	294.781	0.0525565	0.0584427	0.899283	1.01707
AA	1	-259.812	300	294.781	0.0416131	0.0550115	0.756444	0.80016
AA	11	-68.9347	300	294.781	0.0556149	0.0592974	0.937899	1.07819
AA	12	-82.7888	300	294.781	0.0542772	0.058678	0.925001	1.05143
AA	13	-90.0428	300	294.781	0.0532928	0.0580553	0.917966	1.03177
AA	14	-45.7714	300	294.781	0.0556072	0.0580276	0.958289	1.07804
AA	15	-55.7421	300	294.781	0.0541514	0.0570763	0.948756	1.04892
AA	16	-56.3409	300	294.781	0.0540986	0.0570543	0.948194	1.04786
AA	2	-180.816	300	294.781	0.0468942	0.0563228	0.832598	0.904492
AA	22	-45.2018	300	294.781	0.052839	0.0551732	0.957692	1.02271
AA	25	-51.2465	300	294.781	0.0526689	0.0553186	0.952101	1.01931
AA	28	-44.3499	300	294.781	0.0506585	0.0529039	0.957558	0.979252
AA	30	-73.746	300	294.781	0.0480148	0.0517083	0.92857	0.926712
AA	3	-209.18	300	294.781	0.0468645	0.0579158	0.809182	0.903902
AA	31	-117.253	300	294.781	0.0441478	0.0499235	0.884307	0.850154
AA	32	-125.501	300	294.781	0.0443729	0.0505941	0.877036	0.854601
AA	33	-150.735	300	294.781	0.0416683	0.0490301	0.849852	0.801247
AA	34	177.262	300	294.781	0.0597733	0.0509565	1.17303	1.16165
AA	4	-238.361	300	294.781	0.0452941	0.0578839	0.782499	0.872813
AA	5	-185.405	300	294.781	0.0488232	0.0586788	0.832041	0.94276
AA	6	-186.151	300	294.781	0.0478984	0.0577172	0.82988	0.924402
AA	7	-171.671	300	294.781	0.0480852	0.0570943	0.842207	0.928109
AA	8	-115.9	300	294.781	0.0513503	0.0574504	0.89382	0.993027
AA	9	-110.897	300	294.781	0.0519736	0.0578284	0.898756	1.00545
AAA	10	-69.5131	300	294.781	0.0127153	0.0146012	0.870839	1.08651
AAA	1	-182.632	300	294.781	0.00879867	0.0135795	0.647939	0.744053
AAA	11	-77.7225	300	294.781	0.0121909	0.0142762	0.853927	1.04024
AAA	12	-70.2331	300	294.781	0.0125215	0.014415	0.868648	1.06939
AAA	13	-49.1114	300	294.781	0.0129286	0.0142449	0.907596	1.10536
AAA	14	-59.483	300	294.781	0.0123972	0.0139766	0.886997	1.05843
AAA	15	-39.9768	300	294.781	0.012745	0.0137999	0.923563	1.08913
AAA	2	-178.64	300	294.781	0.00885602	0.0135227	0.654901	0.749016
AAA	29	-56.4677	300	294.781	0.0106735	0.0120681	0.884443	0.907094
AAA	30	-64.7887	300	294.781	0.010257	0.0118421	0.86614	0.870728
AAA	3	-182.62	300	294.781	0.00917831	0.0140377	0.653834	0.776936
AAA	31	-82.1911	300	294.781	0.00965141	0.0116458	0.828743	0.818008
AAA	32	-122.961	300	294.781	0.00810688	0.0110088	0.736399	0.684301
AAA	33	58.9331	300	294.781	0.0134131	0.0119638	1.12113	1.14827
AAA	4	-173.164	300	294.781	0.00965658	0.0143078	0.674916	0.818457
AAA	5	-152.903	300	294.781	0.00992505	0.0139863	0.709625	0.84181
AAA	6	-140.584	300	294.781	0.0101751	0.0138974	0.732155	0.863587
AAA	7	-110.693	300	294.781	0.0109616	0.0138919	0.789063	0.932288
AAA	8	-105.793	300	294.781	0.0111379	0.0139436	0.798779	0.947726
AAA	9	-88.4478	300	294.781	0.0117031	0.0140584	0.832468	0.997321
AAAA	10	-57.8461	300	294.781	0.00269982	0.00346909	0.778249	1.03423
AAAA	1	-111.348	300	294.781	0.00183767	0.00327699	0.560779	0.69654
AAAA	11	-53.2584	300	294.781	0.00274642	0.00345305	0.795361	1.05269
AAAA	13	-49.9095	300	294.781	0.00275722	0.00341585	0.807183	1.05697
AAAA	14	-40.4484	300	294.781	0.00279732	0.00332389	0.841581	1.07287
AAAA	2	-112.417	300	294.781	0.00181101	0.00326051	0.555439	0.686214
AAAA	29	-45.6583	300	294.781	0.00218809	0.0027266	0.802499	0.832933
AAAA	30	-49.4506	300	294.781	0.00216415	0.00274986	0.787004	0.823577
AAAA	3	-110.38	300	294.781	0.00201303	0.0034841	0.577777	0.76465
AAAA	31	-80.4446	300	294.781	0.0015848	0.00249194	0.635968	0.598842
AAAA	4	-112.434	300	294.781	0.00190167	0.00337697	0.563128	0.721362
AAAA	5	-93.8091	300	294.781	0.00211709	0.00334155	0.633565	0.805201
AAAA	6	-77.8819	300	294.781	0.00235333	0.00337495	0.697293	0.897655
AAAA	7	-75.1015	300	294.781	0.00235681	0.00333632	0.70641	0.89902
AAAA	8	-68.3019	300	294.781	0.00247887	0.00337481	0.734523	0.947003
AAAA	9	-51.8193	300	294.781	0.00280689	0.00349897	0.802206	1.07667
AAAAA	1	-65.4323	300	294.781	0.000376568	0.000793215	0.474736	0.655992
AAAAA	2	-62.4778	300	294.781	0.000405165	0.000806253	0.502528	0.706983
AAAAA	30	-43.716	300	294.781	0.00032848	0.000563031	0.583414	0.570629
AAAAA	3	-65.112	300	294.781	0.000395854	0.000816498	0.48482	0.690363
AAAAA	4	-63.182	300	294.781	0.000394268	0.000797729	0.494239	0.687534
AAAAA	5	-50.6108	300	294.781	0.000486044	0.000812131	0.59848	0.85212
AAAAA	6	-48.5958	300	294.781	0.000489881	0.000800794	0.611744	0.85904
AAAAA	7	-44.4097	300	294.781	0.000518478	0.000802998	0.645677	0.910708
AAAAA	8	-38.5448	300	294.781	0.000579918	0.000831152	0.697727	1.02231
AAAAAG	30	-42.0196	300	294.781	4.819e-05	0.000173289	0.278091	0.271834
AAAAAT	1	-43.3652	300	294.781	8.87065e-05	0.000240933	0.368179	0.540489
AAAAAT	3	-42.1629	300	294.781	0.0001061	0.000259786	0.408413	0.648838
AAAAAT	4	-41.1167	300	294.781	0.000101956	0.000248554	0.410197	0.622953
AAAACG	30	-49.7773	300	294.781	1.03849e-05	0.000146773	0.070755	0.0674596
AAAAG	1	-46.1139	300	294.781	0.00056278	0.000870349	0.646614	0.717555
AAAAG	2	-47.0846	300	294.781	0.000564468	0.0008803	0.641222	0.719759
AAAAG	3	-47.335	300	294.781	0.000594446	0.000918825	0.646963	0.758951
AAAAG	31	-85.9101	300	294.781	0.000217981	0.000749882	0.290687	0.273915
AAAAG	4	-48.7648	300	294.781	0.000585954	0.000920421	0.636616	0.747839
AAAAGG	30	-40.5883	300	294.781	0.00011229	0.000260416	0.431195	0.4651
AAAAT	10	-46.3852	300	294.781	0.00073431	0.0010787	0.680737	1.01066
AAAAT	1	-77.4479	300	294.781	0.000454327	0.00101103	0.449369	0.617381
AAAAT	11	-44.1464	300	294.781	0.000723669	0.00104651	0.691505	0.995533
AAAAT	2	-77.8737	300	294.781	0.000422098	0.000970556	0.434903	0.572749
AAAAT	3	-69.3269	300	294.781	0.000598181	0.00112346	0.532446	0.818194
AAAAT	31	-43.3279	300	294.781	0.000375647	0.000619485	0.606386	0.508651
AAAAT	4	-75.2195	300	294.781	0.000491262	0.0010395	0.472594	0.668691
AAAAT	5	-67.8941	300	294.781	0.000539759	0.00103308	0.522477	0.736323
AAAAT	6	-49.4577	300	294.781	0.000712875	0.00108036	0.659851	0.980199
AAAAT	7	-54.8402	300	294.781	0.000616597	0.00101074	0.610046	0.844093
AAAAT	8	-54.3176	300	294.781	0.000637981	0.00103255	0.617868	0.874219
AAAATA	1	-40.1427	300	294.781	0.000111113	0.000256511	0.433172	0.638066
AAAATA	2	-40.0494	300	294.781	9.91426e-05	0.000239233	0.414419	0.567978
AAAATA	3	-40.099	300	294.781	0.000116434	0.000263691	0.441553	0.669324
AAAATG	1	-43.581	300	294.781	7.18247e-05	0.00021702	0.330958	0.456457
AAAATG	2	-44.5771	300	294.781	6.22583e-05	0.000207468	0.300086	0.394834
AAAATG	4	-43.7556	300	294.781	7.48941e-05	0.0002225	0.336603	0.476284
AAAATG	5	-41.3367	300	294.781	7.86286e-05	0.000216034	0.363964	0.500443
AAAATG	8	-41.1984	300	294.781	8.58929e-05	0.000225943	0.380153	0.547551
AAAATT	1	-42.0808	300	294.781	0.000168154	0.000344877	0.487576	0.68238
AAAATT	2	-43.1052	300	294.781	0.000156746	0.00033522	0.467591	0.635071
AAAATT	3	-43.7027	300	294.781	0.00017685	0.000365893	0.48334	0.718546
AAAATT	4	-44.1567	300	294.781	0.000174855	0.000365851	0.477942	0.710241
AAAC	1	-48.5232	300	294.781	0.00191466	0.00245812	0.778911	0.800612
AAAC	3	-42.4472	300	294.781	0.00209929	0.00258697	0.811486	0.880004
AAAC	4	-48.1406	300	294.781	0.00204567	0.00260017	0.786745	0.856909
AAAC	5	-40.4396	300	294.781	0.00211213	0.00257573	0.820009	0.885541
AAACAC	2	55.1047	300	294.781	0.000277374	0.00013342	2.07895	1.97726
AAACAC	3	51.3672	300	294.781	0.000272617	0.000136758	1.99342	1.94108
AAACG	31	-100.34	300	294.781	3.9391e-05	0.000590912	0.0666614	0.059483
AAACT	1	-44.3653	300	294.781	0.00049336	0.000772074	0.639006	0.706575
AAACT	3	-40.407	300	294.781	0.00054421	0.000803103	0.677634	0.781298
AAACT	4	-38.5615	300	294.781	0.000539759	0.000783851	0.688599	0.774744
AAAG	1	-70.5331	300	294.781	0.00259868	0.00354713	0.732615	0.759723
AAAG	2	-64.7904	300	294.781	0.00270724	0.00358282	0.755616	0.79227
AAAG	3	-70.5425	300	294.781	0.00277077	0.0037454	0.73978	0.811351
AAAG	31	-46.1615	300	294.781	0.00287447	0.00349021	0.82358	0.842541
AAAG	32	-172.689	300	294.781	0.00104325	0.00327473	0.318576	0.300584
AAAG	4	-75.2125	300	294.781	0.00270944	0.0037491	0.722691	0.792931
AAAG	5	-62.3534	300	294.781	0.00290143	0.00376518	0.770596	0.85066
AAAG	6	-51.2824	300	294.781	0.00297837	0.00368078	0.809168	0.873854
AAAG	7	-41.9503	300	294.781	0.00306784	0.00363919	0.843002	0.900868
AAAGA	1	-46.5901	300	294.781	0.000482975	0.000776503	0.621987	0.686478
AAAGA	2	-46.3987	300	294.781	0.000493615	0.000788113	0.626326	0.701956
AAAGA	3	-49.5119	300	294.781	0.000488756	0.000806693	0.605875	0.694885
AAAGA	4	-49.3641	300	294.781	0.00049249	0.000810158	0.607894	0.700319
AAAGA	5	-38.7876	300	294.781	0.000567589	0.000818471	0.693474	0.809992
AAAGAG	30	-41.9636	300	294.781	6.83971e-05	0.00020392	0.335412	0.341252
AAAGCG	30	-45.099	300	294.781	6.72205e-05	0.000217713	0.308757	0.378175
AAAGG	31	-84.4215	300	294.781	0.000458112	0.00108743	0.421279	0.44807
AAAGGG	30	-44.6705	300	294.781	0.000161657	0.000350881	0.460716	0.587915
AAAGT	1	-47.9565	300	294.781	0.000788076	0.00115678	0.681269	0.708132
AAAGT	2	-43.983	300	294.781	0.000816366	0.00115413	0.707342	0.734174
AAAGT	3	-39.4032	300	294.781	0.000914537	0.00122646	0.745673	0.824888
AAAGT	4	-39.8248	300	294.781	0.000899548	0.00121308	0.741537	0.811003
AAAT	10	-48.3496	300	294.781	0.00388733	0.00462969	0.839652	1.18613
AAAT	1	-125.018	300	294.781	0.00244767	0.00429731	0.569582	0.736412
AAAT	11	-68.2032	300	294.781	0.00342753	0.00445485	0.769393	1.04112
AAAT	12	-73.1024	300	294.781	0.00330414	0.00439827	0.751236	1.00243
AAAT	14	-55.1738	300	294.781	0.00345761	0.00427146	0.809468	1.05056
AAAT	15	-53.2456	300	294.781	0.00331652	0.00408463	0.811951	1.0063
AAAT	2	-135.369	300	294.781	0.00222836	0.00421102	0.529173	0.669005
AAAT	21	-41.9803	300	294.781	0.00341607	0.00401663	0.850482	1.03752
AAAT	24	-48.4277	300	294.781	0.0032715	0.00395936	0.826271	0.992206
AAAT	27	-45.5476	300	294.781	0.00312596	0.00375615	0.832224	0.946717
AAAT	29	-52.6325	300	294.781	0.0028229	0.00352882	0.799956	0.852411
AAAT	30	-49.0412	300	294.781	0.00268596	0.00332444	0.807942	0.809978
AAAT	3	-131.344	300	294.781	0.00229522	0.00422126	0.543728	0.689525
AAAT	32	-48.0955	300	294.781	0.00225644	0.00283481	0.795977	0.677621
AAAT	4	-103.561	300	294.781	0.0029998	0.00458166	0.654743	0.907392
AAAT	5	-101.951	300	294.781	0.00279441	0.00430394	0.649268	0.843573
AAAT	6	-106.849	300	294.781	0.00276279	0.00435397	0.634546	0.833772
AAAT	7	-72.605	300	294.781	0.00333816	0.00442856	0.753779	1.01308
AAAT	8	-84.6221	300	294.781	0.00300364	0.00424854	0.706983	0.908587
AAAT	9	-84.2794	300	294.781	0.00304994	0.00429678	0.70982	0.923009
AAATA	10	-38.5489	300	294.781	0.000803423	0.0010913	0.736211	1.05612
AAATA	1	-78.9891	300	294.781	0.000445016	0.00101349	0.439093	0.575941
AAATA	2	-74.1004	300	294.781	0.000507121	0.00104989	0.483021	0.658081
AAATA	3	-72.6702	300	294.781	0.000511674	0.00104196	0.49107	0.66412
AAATA	4	-67.0665	300	294.781	0.00057695	0.00107374	0.537326	0.750966
AAATA	5	-53.4667	300	294.781	0.000674916	0.00107034	0.630561	0.882229
AAATA	6	-56.5548	300	294.781	0.000676298	0.00110039	0.614601	0.884088
AAATA	7	-49.7404	300	294.781	0.000679776	0.0010429	0.651812	0.88877
AAATA	8	-40.3856	300	294.781	0.000779993	0.00108002	0.722202	1.02427
AAATA	9	-44.0465	300	294.781	0.000744337	0.00107005	0.69561	0.975925
AAATAA	1	-43.4467	300	294.781	9.25945e-05	0.000247022	0.374844	0.524528
AAATAA	2	-41.3841	300	294.781	0.000102007	0.000249982	0.408059	0.578914
AAATAA	3	-39.2136	300	294.781	0.000109783	0.000250003	0.439128	0.623994
AAATAG	30	-44.7706	300	294.781	6.29233e-05	0.000209462	0.300404	0.275168
AAATAT	1	-51.2634	300	294.781	0.000103849	0.000306961	0.338314	0.502527
AAATAT	2	-46.7398	300	294.781	0.000146156	0.000341476	0.428013	0.712279
AAATAT	3	-47.9815	300	294.781	0.000129428	0.000325058	0.398168	0.628986
AAATAT	4	-43.7491	300	294.781	0.000153727	0.000334737	0.459248	0.750131
AAATAT	6	-39.8092	300	294.781	0.00017685	0.000343764	0.514452	0.866334
AAATC	1	-46.1418	300	294.781	0.000471567	0.000758973	0.621322	0.642314
AAATC	2	-44.3204	300	294.781	0.000502875	0.000783327	0.641974	0.685934
AAATC	3	-42.8844	300	294.781	0.000528198	0.000802935	0.657833	0.721305
AAATCG	30	-45.3374	300	294.781	5.35616e-05	0.000197747	0.270858	0.261126
AAATG	1	-42.7842	300	294.781	0.000794727	0.00111813	0.710766	1.06744
AAATG	11	-60.1374	300	294.781	0.000572602	0.0010032	0.570774	0.761522
AAATG	12	-67.9814	300	294.781	0.000479445	0.00095418	0.502468	0.635007
AAATG	14	-57.0556	300	294.781	0.000585494	0.000991676	0.590408	0.779112
AAATG	15	-60.8858	300	294.781	0.000501698	0.000918972	0.545934	0.665134
AAATG	17	-47.3419	300	294.781	0.000667345	0.00100696	0.662732	0.891267
AAATG	18	-54.0799	300	294.781	0.000593474	0.000975279	0.608517	0.790011
AAATG	20	-42.7935	300	294.781	0.000701007	0.00100818	0.69532	0.937628
AAATG	2	-72.943	300	294.781	0.000454122	0.000966882	0.469677	0.600796
AAATG	21	-53.7978	300	294.781	0.000584061	0.000961108	0.607696	0.777157
AAATG	23	-42.8656	300	294.781	0.000689445	0.00099514	0.692812	0.921689
AAATG	24	-54.5245	300	294.781	0.000580685	0.00096325	0.60284	0.772548
AAATG	26	-43.7391	300	294.781	0.000649389	0.000954957	0.680019	0.866593
AAATG	27	-52.888	300	294.781	0.00055705	0.000919644	0.605724	0.740329
AAATG	29	-49.6213	300	294.781	0.00054994	0.000883365	0.62255	0.730648
AAATG	30	-50.6545	300	294.781	0.000517301	0.000851475	0.607536	0.686293
AAATG	3	-72.2851	300	294.781	0.000436268	0.000936314	0.465942	0.576721
AAATG	31	-61.6293	300	294.781	0.000593525	0.0010436	0.568731	0.790081
AAATG	5	-56.964	300	294.781	0.000574546	0.000977085	0.588021	0.764173
AAATG	6	-68.7551	300	294.781	0.000471874	0.000951283	0.496039	0.62477
AAATG	8	-58.6396	300	294.781	0.000538583	0.000946412	0.569078	0.7152
AAATG	9	-68.8364	300	294.781	0.000469674	0.000949099	0.494863	0.621797
AAATGA	2	-39.4978	300	294.781	8.07772e-05	0.000210323	0.384062	0.512301
AAATGA	3	-39.5576	300	294.781	7.88843e-05	0.000207867	0.379495	0.500089
AAATGG	30	-48.6164	300	294.781	8.94739e-05	0.000270199	0.33114	0.404538
AAATGT	12	-39.9932	300	294.781	0.000147895	0.000306142	0.483094	0.631313
AAATGT	2	-40.178	300	294.781	0.000156336	0.000318487	0.490872	0.668175
AAATGT	3	-38.9756	300	294.781	0.000152346	0.000306709	0.496712	0.650738
AAATGT	6	-40.7747	300	294.781	0.00014897	0.00031179	0.477789	0.635999
AAATGT	9	-41.2941	300	294.781	0.000147947	0.000313217	0.472345	0.631536
AAATT	1	-79.084	300	294.781	0.000736356	0.00140678	0.523434	0.664586
AAATT	2	-76.177	300	294.781	0.000764237	0.00141098	0.541636	0.690328
AAATT	3	-72.4071	300	294.781	0.000819077	0.00144012	0.568757	0.741089
AAATT	4	-68.7597	300	294.781	0.000872485	0.00146789	0.594379	0.790685
AAATT	5	-60.6301	300	294.781	0.000945487	0.00147107	0.642723	0.858736
AAATT	6	-58.0257	300	294.781	0.000968968	0.00147216	0.658196	0.880689
AAATT	7	-49.6428	300	294.781	0.000995212	0.00141768	0.702002	0.905261
AAATT	8	-48.3366	300	294.781	0.00102749	0.00144241	0.712345	0.935539
AAATT	9	-40.5884	300	294.781	0.00110904	0.0014595	0.759876	1.01229
AAATTA	1	-49.9375	300	294.781	0.00013173	0.000339943	0.387505	0.574485
AAATTA	2	-46.9586	300	294.781	0.000136743	0.000329509	0.41499	0.596799
AAATTA	3	-44.5956	300	294.781	0.000151016	0.000335828	0.449682	0.66051
AAATTA	4	-40.8012	300	294.781	0.000177208	0.000349769	0.506645	0.778144
AAATTT	1	-44.6138	300	294.781	0.000237574	0.000452075	0.525519	0.701905
AAATTT	2	-45.5243	300	294.781	0.000244685	0.000467191	0.523736	0.723438
AAATTT	3	-43.7181	300	294.781	0.000257679	0.000472587	0.545252	0.762867
AAATTT	4	-42.2592	300	294.781	0.000277528	0.000488794	0.56778	0.823299
AAATTT	5	-39.8448	300	294.781	0.000292056	0.000491881	0.593754	0.867688
AAATTT	6	-38.9211	300	294.781	0.000289191	0.000482517	0.599339	0.858925
AAC	1	-62.9375	300	294.781	0.00864142	0.0100621	0.858804	0.819607
AAC	2	-42.452	300	294.781	0.00916813	0.0101296	0.905083	0.870923
AAC	32	-50.4157	300	294.781	0.00832839	0.00943051	0.883132	0.789185
AAC	33	59.7313	300	294.781	0.011153	0.00982073	1.13566	1.06575
AACA	3	79.5009	300	294.781	0.00371017	0.00276582	1.34144	1.34024
AACA	32	41.2214	300	294.781	0.00265495	0.0022165	1.19782	0.947407
AACA	4	80.8225	300	294.781	0.00374286	0.0027803	1.34621	1.35256
AACA	5	66.8566	300	294.781	0.00355844	0.00276447	1.2872	1.28316
AACA	6	67.079	300	294.781	0.0035435	0.00274911	1.28897	1.27755
AACA	7	44.8413	300	294.781	0.00316637	0.00264541	1.19693	1.13659
AACA	9	39.5508	300	294.781	0.00322096	0.0027523	1.17028	1.15692
AACAA	1	-38.929	300	294.781	0.00036828	0.000580331	0.634605	0.614331
AACAC	1	78.8797	300	294.781	0.000910546	0.000508382	1.79107	1.32211
AACAC	2	104.7	300	294.781	0.00109221	0.000541365	2.0175	1.59995
AACAC	3	169.959	300	294.781	0.00149338	0.000573255	2.60509	2.23133
AACAC	4	162.714	300	294.781	0.00146872	0.000581506	2.52572	2.19179
AACAC	5	122.471	300	294.781	0.001196	0.000547831	2.18316	1.76092
AACAC	6	98.6593	300	294.781	0.00104422	0.000530427	1.96864	1.52608
AACAC	7	72.2086	300	294.781	0.000892693	0.000520265	1.71584	1.29507
AACAC	8	54.5168	300	294.781	0.000762549	0.000489739	1.55705	1.09934
AACAC	9	45.7699	300	294.781	0.000743518	0.000509831	1.45836	1.07093
AACACA	1	83.887	300	294.781	0.000368997	0.000142511	2.58925	1.9305
AACACA	2	98.1972	300	294.781	0.000414782	0.000146227	2.83657	2.18811
AACACA	3	117.526	300	294.781	0.000474278	0.000149397	3.17462	2.52934
AACACA	4	109.713	300	294.781	0.000461489	0.000153785	3.00087	2.45536
AACACA	5	76.8419	300	294.781	0.000356054	0.000146038	2.43809	1.85844
AACACA	6	57.4106	300	294.781	0.000288731	0.000136842	2.10995	1.48901
AACACA	7	42.6562	300	294.781	0.00024934	0.00013659	1.82546	1.27692
AACACC	3	45.9778	300	294.781	0.000193937	9.34256e-05	2.07584	1.68903
AACACC	4	50.3647	300	294.781	0.000206624	9.53781e-05	2.16637	1.80641
AACACC	5	40.3787	300	294.781	0.000176083	8.96256e-05	1.96465	1.52536
AACACG	1	46.1678	300	294.781	0.000260595	0.000137955	1.88898	1.43077
AACACG	2	64.0847	300	294.781	0.000313338	0.000141146	2.21995	1.73771
AACACG	30	-39.576	300	294.781	2.90061e-05	0.000131741	0.220176	0.152566
AACACG	3	94.2574	300	294.781	0.000425576	0.000157795	2.69702	2.41193
AACACG	4	84.5763	300	294.781	0.000388385	0.000152315	2.54988	2.18527
AACACG	5	62.9011	300	294.781	0.000313542	0.000143267	2.18852	1.73891
AACACG	6	56.181	300	294.781	0.000294	0.000142385	2.06483	1.62446
AACACG	7	41.8872	300	294.781	0.000249135	0.000137892	1.80674	1.3649
AACACT	3	76.3393	300	294.781	0.000399589	0.000172701	2.31376	2.04837
AACACT	4	76.4852	300	294.781	0.000412224	0.000180091	2.28898	2.11787
AACACT	5	61.692	300	294.781	0.000350324	0.000168964	2.07337	1.78033
AACACT	6	47.4974	300	294.781	0.000298656	0.000161952	1.8441	1.50413
AACAG	31	-70.0585	300	294.781	0.000220539	0.00061262	0.359992	0.288524
AACAGT	1	68.9989	300	294.781	0.000496634	0.00024994	1.98701	1.85203
AACAGT	2	46.4056	300	294.781	0.000406444	0.000242886	1.6734	1.49832
AACAGT	3	39.4048	300	294.781	0.000377284	0.000239401	1.57595	1.38569
AACAT	1	-42.7808	300	294.781	0.000519603	0.000791766	0.656258	0.669683
AACCG	31	-73.4406	300	294.781	0.000138482	0.000515541	0.268616	0.27529
AACG	31	-38.9591	300	294.781	0.00242326	0.00289684	0.836518	0.865368
AACG	32	-205.97	300	294.781	0.000344237	0.00281047	0.122483	0.120055
AACGC	4	53.2529	300	294.781	0.000819845	0.000540021	1.51817	1.43394
AACGC	5	47.8968	300	294.781	0.00078603	0.000535423	1.46805	1.3721
AACGC	6	43.9034	300	294.781	0.000756666	0.000528453	1.43185	1.31858
AACGCA	3	54.1295	300	294.781	0.000283053	0.000138816	2.03905	1.81517
AACGCA	4	54.3765	300	294.781	0.000282848	0.000138249	2.04593	1.81377
AACGCA	5	39.6145	300	294.781	0.000248368	0.000141713	1.75261	1.58062
AACGCG	30	-39.5532	300	294.781	5.77564e-05	0.000176648	0.326958	0.386616
AACGG	31	-78.0517	300	294.781	0.000385469	0.000920967	0.418549	0.460788
AACGGG	30	-44.1641	300	294.781	0.000118122	0.000287457	0.41092	0.576405
AACT	1	-72.7473	300	294.781	0.00221301	0.00313247	0.706475	0.729234
AACT	2	-63.4122	300	294.781	0.0023563	0.00316146	0.74532	0.777636
AACT	3	-52.2626	300	294.781	0.00247744	0.00313864	0.789336	0.818671
AACT	32	49.634	300	294.781	0.00320336	0.00262856	1.21868	1.06681
AACT	4	-46.6918	300	294.781	0.00267864	0.00328272	0.815981	0.88706
AACTA	1	-53.232	300	294.781	0.000395752	0.000718328	0.550935	0.618346
AACTA	2	-46.004	300	294.781	0.000459852	0.000743458	0.618531	0.720906
AACTA	3	-41.9983	300	294.781	0.000465019	0.000719776	0.64606	0.729203
AACTA	4	-40.2418	300	294.781	0.000506354	0.000756622	0.66923	0.79574
AACTG	31	-53.0594	300	294.781	0.000447625	0.00078339	0.571395	0.514462
AACTT	1	-49.9224	300	294.781	0.000669545	0.00103211	0.648714	0.720518
AACTT	2	-46.5647	300	294.781	0.000676758	0.00101156	0.669026	0.728469
AACTT	31	47.2372	300	294.781	0.00111558	0.000811375	1.37493	1.22004
AACTT	4	-38.5156	300	294.781	0.000769046	0.00105136	0.731474	0.830559
AAG	2	88.5496	300	294.781	0.017348	0.0149199	1.16274	1.17332
AAG	31	-39.7415	300	294.781	0.0137146	0.0148	0.926662	0.920513
AAG	32	-83.9416	300	294.781	0.0126981	0.0150063	0.846181	0.85047
AAG	33	-351.63	300	294.781	0.00493227	0.0144105	0.342269	0.325061
AAG	4	-55.9313	300	294.781	0.0138722	0.0154316	0.898952	0.931399
AAG	5	-62.9484	300	294.781	0.0135219	0.0152676	0.885657	0.907208
AAG	6	-63.2166	300	294.781	0.0136643	0.0154265	0.885771	0.917041
AAG	7	-53.4018	300	294.781	0.0135715	0.0150417	0.90226	0.910632
AAGA	1	-84.3824	300	294.781	0.00206501	0.00313133	0.659467	0.681724
AAGA	2	-44.7195	300	294.781	0.00268212	0.00325856	0.8231	0.891308
AAGA	3	-63.5227	300	294.781	0.00255371	0.00338866	0.753605	0.847471
AAGA	31	-57.364	300	294.781	0.00212307	0.00280986	0.755579	0.701326
AAGA	4	-85.9446	300	294.781	0.00221004	0.0033299	0.663696	0.730732
AAGA	5	-76.2544	300	294.781	0.00231558	0.00330555	0.700513	0.76649
AAGA	6	-61.8275	300	294.781	0.00256175	0.00337248	0.759604	0.85021
AAGA	7	-58.1562	300	294.781	0.00257607	0.00333435	0.772585	0.855095
AAGA	8	-45.5504	300	294.781	0.00269562	0.00328516	0.820546	0.895926
AAGAAG	30	-42.9021	300	294.781	6.21048e-05	0.000198965	0.312139	0.286876
AAGACG	30	-49.1324	300	294.781	3.63727e-05	0.000189224	0.192221	0.226902
AAGAG	1	-38.8922	300	294.781	0.000575109	0.00082815	0.69445	0.690655
AAGAG	31	-89.4867	300	294.781	0.000271645	0.000867536	0.313122	0.322306
AAGAG	4	-41.3449	300	294.781	0.000625857	0.000907425	0.689706	0.753129
AAGAGG	30	-45.7611	300	294.781	0.000124363	0.000305134	0.407568	0.52853
AAGAT	1	-72.4633	300	294.781	0.000450848	0.000957854	0.470686	0.526579
AAGAT	2	-53.106	300	294.781	0.000601097	0.000976203	0.61575	0.706196
AAGAT	3	-51.7782	300	294.781	0.000705253	0.00109205	0.645806	0.831957
AAGAT	4	-64.6948	300	294.781	0.000545949	0.00101097	0.540025	0.640024
AAGAT	5	-61.7517	300	294.781	0.000573779	0.00101951	0.562796	0.673382
AAGAT	6	-42.536	300	294.781	0.000756563	0.00107129	0.706219	0.89429
AAGAT	7	-46.5592	300	294.781	0.000671489	0.0010052	0.668018	0.791077
AAGAT	8	-41.4459	300	294.781	0.000688473	0.000982103	0.701019	0.811627
AAGATG	1	-42.0661	300	294.781	7.45871e-05	0.00021364	0.349125	0.440874
AAGATG	4	-40.5703	300	294.781	8.03679e-05	0.000214858	0.374051	0.475603
AAGATG	5	-42.6983	300	294.781	7.26943e-05	0.000213934	0.339798	0.42952
AAGATT	1	-41.3303	300	294.781	0.000150044	0.000316261	0.47443	0.514867
AAGC	1	252.93	300	294.781	0.00601342	0.00292433	2.05634	1.98635
AAGC	2	175.39	300	294.781	0.00483077	0.00275242	1.7551	1.57584
AAGC	3	144.6	300	294.781	0.00463811	0.00288421	1.60811	1.50993
AAGC	4	64.6028	300	294.781	0.00364439	0.00286359	1.27266	1.17417
AAGCA	1	198.52	300	294.781	0.00197124	0.00074562	2.64376	2.54108
AAGCA	2	127.03	300	294.781	0.00145916	0.000699516	2.08595	1.84047
AAGCA	3	108.973	300	294.781	0.0013747	0.000715598	1.92104	1.7278
AAGCA	4	60.1985	300	294.781	0.00106924	0.000707263	1.51179	1.3269
AAGCA	5	42.0334	300	294.781	0.000946714	0.000695989	1.36024	1.16893
AAGCAA	1	115.138	300	294.781	0.000516739	0.000173625	2.97618	2.74795
AAGCAA	2	72.0754	300	294.781	0.000368843	0.000161616	2.28222	1.90967
AAGCAA	3	58.0226	300	294.781	0.000345464	0.000172911	1.99793	1.78119
AAGCAC	1	95.0295	300	294.781	0.000393041	0.000139341	2.82072	2.51291
AAGCAC	2	61.213	300	294.781	0.000291954	0.000132559	2.20244	1.82592
AAGCAC	3	57.5451	300	294.781	0.000287452	0.000135793	2.11685	1.79602
AAGCAG	1	97.9892	300	294.781	0.000515562	0.000201211	2.56229	2.53188
AAGCAG	2	57.6552	300	294.781	0.000351859	0.000177929	1.97753	1.68134
AAGCAG	3	53.0943	300	294.781	0.000352831	0.000188132	1.87544	1.68625
AAGCAT	1	91.3663	300	294.781	0.000545898	0.000231507	2.35802	2.40536
AAGCAT	2	64.2127	300	294.781	0.0004465	0.000227476	1.96285	1.93811
AAGCAT	3	50.8517	300	294.781	0.000388948	0.000218826	1.77743	1.67388
AAGCC	1	61.91	300	294.781	0.000801479	0.000491209	1.63165	1.41782
AAGCC	2	63.8367	300	294.781	0.000801275	0.000483777	1.65629	1.41744
AAGCC	3	45.5813	300	294.781	0.000748071	0.000514324	1.45448	1.31919
AAGCCG	30	-38.8805	300	294.781	5.12595e-05	0.000163799	0.312941	0.350168
AAGCCT	2	39.4933	300	294.781	0.000264892	0.000154037	1.71967	1.4485
AAGCG	1	110.102	300	294.781	0.00144867	0.00076166	1.90199	1.87441
AAGCG	2	76.2392	300	294.781	0.00119831	0.000731953	1.63713	1.5339
AAGCG	3	60.6271	300	294.781	0.0011275	0.000751688	1.49996	1.43893
AAGCG	31	-90.535	300	294.781	0.000275532	0.000884142	0.311638	0.339338
AAGCGA	1	71.6149	300	294.781	0.000383986	0.000171735	2.23592	2.26895
AAGCGA	2	40.6388	300	294.781	0.000274509	0.000158719	1.72954	1.58667
AAGCGC	1	51.6947	300	294.781	0.000274867	0.000137682	1.99639	1.89096
AAGCGG	1	43.86	300	294.781	0.000347715	0.000205515	1.69192	1.63925
AAGCGG	30	-42.3399	300	294.781	0.000123851	0.000285693	0.433512	0.563376
AAGCGT	1	54.9743	300	294.781	0.0004421	0.000246791	1.7914	1.67905
AAGCGT	2	44.9193	300	294.781	0.000397389	0.000240009	1.65572	1.50045
AAGCT	1	125.907	300	294.781	0.00179204	0.0009259	1.93545	1.94372
AAGCT	2	81.7505	300	294.781	0.00137204	0.00083724	1.63876	1.46591
AAGCT	3	71.431	300	294.781	0.00138784	0.000902659	1.5375	1.48363
AAGCTA	1	53.7653	300	294.781	0.000400561	0.000220149	1.8195	1.9702
AAGCTC	1	52.3818	300	294.781	0.000324848	0.000170266	1.90789	1.8518
AAGCTC	2	40.7373	300	294.781	0.000267808	0.000153617	1.74335	1.50971
AAGCTG	1	77.3462	300	294.781	0.000508502	0.000238414	2.13286	2.03004
AAGCTG	2	50.2659	300	294.781	0.000375187	0.000210323	1.78386	1.47083
AAGCTG	3	45.1097	300	294.781	0.000392273	0.000235663	1.66455	1.54137
AAGCTT	1	66.9509	300	294.781	0.000558125	0.000297135	1.87835	1.92353
AAGCTT	2	42.1449	300	294.781	0.000434171	0.000275868	1.57384	1.47461
AAGCTT	3	40.5875	300	294.781	0.000441077	0.000285882	1.54286	1.49928
AAGG	1	-65.9291	300	294.781	0.0029244	0.00384758	0.760062	0.693857
AAGG	32	-170.925	300	294.781	0.00204291	0.00468201	0.436332	0.481463
AAGG	4	-47.0057	300	294.781	0.00350524	0.00419216	0.83614	0.835384
AAGG	5	-40.2118	300	294.781	0.00364208	0.00423254	0.860496	0.868911
AAGGA	31	39.6693	300	294.781	0.00122081	0.00094511	1.29172	1.36289
AAGGAG	30	-47.138	300	294.781	9.44873e-05	0.000269486	0.350621	0.37954
AAGGCG	30	-52.0408	300	294.781	8.64556e-05	0.000285211	0.303129	0.425904
AAGGG	1	-44.3258	300	294.781	0.000701262	0.00102153	0.686482	0.625335
AAGGG	31	-93.2695	300	294.781	0.000677832	0.0014921	0.45428	0.604021
AAGGGG	30	-57.685	300	294.781	0.000192965	0.000478213	0.403512	0.680168
AAGGT	1	-42.2918	300	294.781	0.000930293	0.00127111	0.731873	0.652027
AAGGTG	30	-39.6639	300	294.781	0.000228877	0.000410632	0.557378	0.535844
AAGT	1	-50.9639	300	294.781	0.0039768	0.00477111	0.833518	0.810201
AAGT	2	70.244	300	294.781	0.00602074	0.00491018	1.22618	1.24332
AAGTA	1	-40.9736	300	294.781	0.000827314	0.00114004	0.725685	0.811288
AAGTA	4	-50.8605	300	294.781	0.000774775	0.00116763	0.663544	0.758465
AAGTA	5	-46.5656	300	294.781	0.000790839	0.00114739	0.689249	0.774596
AAGTA	6	-46.48	300	294.781	0.000842712	0.00120786	0.697692	0.826804
AAGTA	7	-39.6538	300	294.781	0.000831815	0.00113362	0.733769	0.815823
AAGTAG	30	-48.3695	300	294.781	8.69672e-05	0.000265056	0.328109	0.304673
AAGTAT	1	-38.7293	300	294.781	0.000183705	0.000346808	0.529703	0.650223
AAGTAT	4	-38.6309	300	294.781	0.00020161	0.000369546	0.545563	0.71516
AAGTC	31	41.5468	300	294.781	0.00113078	0.000855968	1.32105	1.21407
AAGTCG	30	-48.4042	300	294.781	7.14666e-05	0.000241626	0.295774	0.290758
AAGTG	2	62.3277	300	294.781	0.00180181	0.00129486	1.39151	1.25231
AAGTG	3	48.8971	300	294.781	0.00172318	0.00132142	1.30404	1.19548
AAGTG	31	-72.8547	300	294.781	0.000722953	0.00132161	0.547027	0.490221
AAGTGG	30	-45.3376	300	294.781	0.000212456	0.000423417	0.501764	0.523
AAGTT	4	-39.4254	300	294.781	0.00122777	0.00158219	0.775996	0.822235
AAGTT	5	-39.4063	300	294.781	0.00125309	0.00161049	0.778083	0.839668
AAGTTA	1	-39.1482	300	294.781	0.000200331	0.000370805	0.540261	0.619529
AAGTTG	2	42.2893	300	294.781	0.000616546	0.000420457	1.46637	1.37959
AAGTTT	1	-40.6934	300	294.781	0.000273077	0.000473258	0.577014	0.627995
AAT	10	-134.754	300	294.781	0.0137797	0.017811	0.773666	0.957469
AAT	1	-258.877	300	294.781	0.00919335	0.0166956	0.550645	0.63249
AAT	11	-61.1814	300	294.781	0.0168022	0.0186755	0.89969	1.17519
AAT	12	-95.896	300	294.781	0.015254	0.0181494	0.840469	1.06331
AAT	13	-113.537	300	294.781	0.014252	0.0176316	0.808318	0.991298
AAT	15	-75.1369	300	294.781	0.0151657	0.017387	0.872243	1.05695
AAT	16	-87.3639	300	294.781	0.0143314	0.0168766	0.849184	0.996993
AAT	18	-46.1145	300	294.781	0.0161021	0.0174686	0.921777	1.12451
AAT	19	-66.2656	300	294.781	0.0151665	0.0171102	0.886403	1.05701
AAT	2	-208.551	300	294.781	0.0115221	0.0177506	0.649111	0.796696
AAT	21	-40.2588	300	294.781	0.0160441	0.017229	0.931228	1.12031
AAT	22	-75.377	300	294.781	0.0141184	0.0162756	0.867456	0.981723
AAT	24	-46.293	300	294.781	0.0155501	0.0168997	0.92014	1.08465
AAT	25	-81.1877	300	294.781	0.013827	0.016141	0.856635	0.960849
AAT	27	-45.3107	300	294.781	0.0148951	0.0161884	0.920107	1.03748
AAT	28	-83.3027	300	294.781	0.0131534	0.0154794	0.849738	0.912709
AAT	30	-75.0993	300	294.781	0.0129291	0.0149933	0.862323	0.896704
AAT	3	-233.002	300	294.781	0.0109655	0.0179655	0.610367	0.7573
AAT	31	-87.1573	300	294.781	0.0117096	0.014028	0.834731	0.809988
AAT	4	-231.841	300	294.781	0.010552	0.0174107	0.606067	0.728093
AAT	5	-151.915	300	294.781	0.0140276	0.0186796	0.750957	0.975216
AAT	6	-166.499	300	294.781	0.0127053	0.0176663	0.719184	0.880757
AAT	7	-174.706	300	294.781	0.0126294	0.0178633	0.707001	0.875351
AAT	8	-98.0886	300	294.781	0.0152245	0.0181893	0.837004	1.06119
AAT	9	-123.906	300	294.781	0.0139666	0.0176576	0.790968	0.970848
AATA	10	-70.9716	300	294.781	0.00339095	0.00446066	0.76019	1.01778
AATA	1	-146.131	300	294.781	0.00208123	0.00422506	0.492591	0.616849
AATA	11	-60.2946	300	294.781	0.00353568	0.00444263	0.795852	1.06271
AATA	12	-44.1643	300	294.781	0.00388477	0.0045576	0.852373	1.1716
AATA	13	-56.2198	300	294.781	0.00355982	0.00440159	0.808759	1.07021
AATA	14	-45.1022	300	294.781	0.00362668	0.00429369	0.844654	1.09102
AATA	16	-40.1656	300	294.781	0.0035985	0.00418496	0.859863	1.08225
AATA	2	-141.1	300	294.781	0.00211929	0.00417774	0.507281	0.628358
AATA	22	-39.5046	300	294.781	0.00342318	0.00398619	0.858761	1.02777
AATA	25	-39.1093	300	294.781	0.00337197	0.00392507	0.859086	1.0119
AATA	28	-46.8127	300	294.781	0.00299024	0.00362672	0.824502	0.894038
AATA	29	-48.3159	300	294.781	0.00290552	0.00355603	0.817069	0.868
AATA	30	-45.7648	300	294.781	0.00302375	0.00364778	0.828929	0.904349
AATA	3	-130.581	300	294.781	0.00251084	0.00448418	0.559934	0.747252
AATA	31	-67.5093	300	294.781	0.0022966	0.00315258	0.728482	0.682087
AATA	4	-123.962	300	294.781	0.00247038	0.00430631	0.573665	0.734923
AATA	5	-105.466	300	294.781	0.00282209	0.0044011	0.641222	0.842397
AATA	6	-86.8759	300	294.781	0.00307102	0.00436663	0.703292	0.918906
AATA	7	-89.5881	300	294.781	0.0031654	0.00452543	0.699469	0.948011
AATA	8	-78.4656	300	294.781	0.0031696	0.00433564	0.731056	0.949306
AATA	9	-60.7794	300	294.781	0.00357481	0.00449434	0.795403	1.07488
AATAA	10	-40.9989	300	294.781	0.00078603	0.00109234	0.71958	1.0389
AATAA	1	-79.3628	300	294.781	0.000458215	0.00103555	0.442482	0.597002
AATAA	2	-76.2451	300	294.781	0.000475762	0.00102854	0.462559	0.620336
AATAA	30	-39.0222	300	294.781	0.00054155	0.000789436	0.685996	0.708141
AATAA	3	-75.5948	300	294.781	0.000503898	0.00106037	0.47521	0.657827
AATAA	4	-71.8652	300	294.781	0.000509116	0.00103068	0.493959	0.66479
AATAA	5	-58.2118	300	294.781	0.000642994	0.00107431	0.598518	0.844526
AATAA	6	-53.2875	300	294.781	0.000664583	0.00105605	0.629313	0.873707
AATAA	7	-50.3068	300	294.781	0.000714819	0.00109033	0.655599	0.941824
AATAA	8	-41.3321	300	294.781	0.000781323	0.00108976	0.716967	1.03246
AATAAA	1	-44.5847	300	294.781	9.52546e-05	0.000256847	0.370861	0.542639
AATAAA	2	-42.1205	300	294.781	9.55104e-05	0.000244439	0.390733	0.544123
AATAAA	3	-41.1347	300	294.781	0.000108504	0.000257897	0.420728	0.619732
AATAAG	30	-47.7576	300	294.781	6.59416e-05	0.000229596	0.287207	0.287358
AATAAT	1	-50.1339	300	294.781	0.000112853	0.000313637	0.359819	0.553921
AATAAT	2	-46.3223	300	294.781	0.000140222	0.000330727	0.423981	0.691461
AATAAT	3	-47.6337	300	294.781	0.000128507	0.00032172	0.399437	0.632432
AATAAT	4	-47.6498	300	294.781	0.000134083	0.000329761	0.406606	0.6605
AATAC	1	-44.9593	300	294.781	0.000489114	0.000771444	0.634024	0.674956
AATAC	2	-42.5471	300	294.781	0.000508656	0.000776755	0.654847	0.702555
AATACG	30	-52.3321	300	294.781	3.42241e-05	0.000202744	0.168805	0.169041
AATAG	1	-61.8315	300	294.781	0.00061363	0.00107108	0.572909	0.639593
AATAG	2	-61.9509	300	294.781	0.000635884	0.00110045	0.57784	0.663301
AATAG	3	-61.6975	300	294.781	0.000678293	0.00115157	0.589015	0.708584
AATAG	31	-93.8321	300	294.781	0.000264124	0.000900812	0.293207	0.271997
AATAG	4	-56.6493	300	294.781	0.00069896	0.0011293	0.618935	0.7307
AATAG	5	-48.0775	300	294.781	0.000773957	0.00114107	0.678271	0.811222
AATAG	6	-39.7727	300	294.781	0.000810585	0.00111015	0.730159	0.850703
AATAG	7	-39.4889	300	294.781	0.000885377	0.00119379	0.741652	0.931634
AATAGG	30	-41.9508	300	294.781	0.000150709	0.000320565	0.470135	0.521693
AATAT	10	-54.4618	300	294.781	0.000935665	0.00139551	0.670484	1.05044
AATAT	1	-99.6641	300	294.781	0.000520268	0.00134705	0.386228	0.575149
AATAT	11	-57.0738	300	294.781	0.00089259	0.00137008	0.651487	1.00047
AATAT	13	-47.9244	300	294.781	0.000962164	0.00136191	0.706479	1.08127
AATAT	14	-47.3764	300	294.781	0.000891209	0.00127334	0.699899	0.998872
AATAT	16	-41.9779	300	294.781	0.000968201	0.00131186	0.738034	1.0883
AATAT	17	-41.8652	300	294.781	0.000932493	0.00126969	0.734428	1.04676
AATAT	20	-42.2146	300	294.781	0.000912593	0.00124995	0.730103	1.02366
AATAT	2	-95.8935	300	294.781	0.000498987	0.00127206	0.392267	0.551191
AATAT	23	-42.2995	300	294.781	0.000862612	0.00119285	0.723155	0.965789
AATAT	25	-39.0572	300	294.781	0.000882615	0.00118676	0.74372	0.988922
AATAT	26	-38.6273	300	294.781	0.000834476	0.0011277	0.73998	0.933307
AATAT	28	-42.7588	300	294.781	0.000765516	0.00108372	0.70638	0.853984
AATAT	29	-42.5243	300	294.781	0.000710675	0.00101729	0.698597	0.791193
AATAT	3	-86.0268	300	294.781	0.000708169	0.00144806	0.489048	0.788329
AATAT	31	-44.3491	300	294.781	0.000541652	0.000830627	0.6521	0.599261
AATAT	4	-89.3442	300	294.781	0.000593986	0.00133063	0.446394	0.658431
AATAT	5	-80.3959	300	294.781	0.000700342	0.00137388	0.509754	0.779389
AATAT	6	-62.987	300	294.781	0.000876527	0.00141136	0.621053	0.981878
AATAT	7	-70.1733	300	294.781	0.000809511	0.00140376	0.576675	0.904544
AATAT	8	-66.7121	300	294.781	0.000783421	0.0013342	0.587183	0.874541
AATAT	9	-42.6714	300	294.781	0.00107128	0.00143686	0.745569	1.20883
AATATA	1	-52.2373	300	294.781	0.000122112	0.000339901	0.359258	0.587004
AATATA	2	-49.8536	300	294.781	0.000116024	0.000316639	0.366425	0.557177
AATATA	3	-50.3651	300	294.781	0.000134236	0.000346137	0.387813	0.646585
AATATA	4	-44.4533	300	294.781	0.00014457	0.000326108	0.44332	0.697558
AATATA	5	-42.3161	300	294.781	0.000177567	0.000358838	0.494837	0.861497
AATATG	10	-42.6781	300	294.781	0.000134083	0.000301733	0.444376	0.691173
AATATG	1	-53.8996	300	294.781	8.97297e-05	0.000301313	0.297795	0.458922
AATATG	11	-44.4828	300	294.781	0.000120629	0.000292748	0.412057	0.620335
AATATG	13	-40.1462	300	294.781	0.000147026	0.000305785	0.480814	0.759638
AATATG	14	-41.4481	300	294.781	0.000123851	0.00028097	0.4408	0.637273
AATATG	20	-38.4988	300	294.781	0.000141296	0.000289409	0.488222	0.729291
AATATG	2	-53.1228	300	294.781	7.36152e-05	0.000271606	0.271036	0.375437
AATATG	30	-38.8842	300	294.781	0.000155211	0.000310047	0.500604	0.8031
AATATG	4	-49.8403	300	294.781	9.9603e-05	0.000292307	0.340748	0.510308
AATATG	5	-48.499	300	294.781	9.85799e-05	0.000283132	0.348176	0.504974
AATATG	7	-45.0499	300	294.781	0.000125182	0.000302321	0.414068	0.644269
AATATG	8	-45.1779	300	294.781	0.000114029	0.000287163	0.397089	0.585713
AATATT	1	-55.6585	300	294.781	0.000183245	0.000450332	0.40691	0.600597
AATATT	2	-54.8257	300	294.781	0.00018304	0.000444391	0.41189	0.599912
AATATT	3	-51.4104	300	294.781	0.000211791	0.000461544	0.458875	0.696404
AATATT	4	-52.4788	300	294.781	0.000211074	0.000467716	0.451288	0.693992
AATATT	5	-44.6296	300	294.781	0.000254456	0.000474224	0.536573	0.840761
AATATT	6	-41.5135	300	294.781	0.000257934	0.000459066	0.561868	0.852593
AATC	1	-77.6042	300	294.781	0.00218334	0.00317003	0.688744	0.708359
AATC	2	-74.3439	300	294.781	0.00220165	0.00314284	0.70053	0.714438
AATC	3	-75.1055	300	294.781	0.00233558	0.00331151	0.705292	0.758962
AATC	32	54.5232	300	294.781	0.00351741	0.00285897	1.23031	1.15734
AATC	4	-72.2821	300	294.781	0.00234064	0.00327466	0.714774	0.760648
AATC	5	-56.2029	300	294.781	0.00261055	0.00334447	0.780557	0.850768
AATC	6	-42.544	300	294.781	0.00264017	0.00318212	0.829689	0.860689
AATCA	1	-45.6335	300	294.781	0.00049162	0.000779715	0.630512	0.645927
AATCA	2	-40.1274	300	294.781	0.000533825	0.000788596	0.676931	0.702678
AATCA	3	-41.8154	300	294.781	0.000542573	0.000811963	0.668224	0.714467
AATCA	4	-40.9072	300	294.781	0.000548354	0.000811879	0.675413	0.722262
AATCCG	30	-38.6249	300	294.781	4.70646e-05	0.000156262	0.30119	0.315471
AATCG	31	-92.0524	300	294.781	0.000221664	0.000816267	0.271558	0.259511
AATCT	1	-52.6048	300	294.781	0.000629847	0.00100728	0.625298	0.694583
AATCT	2	-51.8	300	294.781	0.000611789	0.000978009	0.625545	0.674221
AATCT	3	-49.7383	300	294.781	0.000684892	0.00104908	0.652853	0.756817
AATCT	4	-50.6862	300	294.781	0.000656858	0.00102342	0.641826	0.725091
AATCT	5	-40.9488	300	294.781	0.000760809	0.00106255	0.71602	0.843065
AATG	10	-121.987	300	294.781	0.00226831	0.00401254	0.565306	0.685178
AATG	1	-160.831	300	294.781	0.00135173	0.00350004	0.386203	0.404696
AATG	12	-101.429	300	294.781	0.00268749	0.00416494	0.645266	0.815128
AATG	13	-121.48	300	294.781	0.00219239	0.00390632	0.561242	0.661757
AATG	15	-95.4209	300	294.781	0.00271946	0.00409828	0.663563	0.825084
AATG	16	-113.489	300	294.781	0.00228606	0.00388235	0.588834	0.69066
AATG	18	-74.1924	300	294.781	0.00313721	0.00422576	0.742403	0.955737
AATG	19	-95.9726	300	294.781	0.00265541	0.00403078	0.658784	0.805147
AATG	2	-63.8433	300	294.781	0.00366009	0.00464159	0.788542	1.12079
AATG	21	-67.2573	300	294.781	0.00322398	0.00420879	0.76601	0.983007
AATG	22	-99.8631	300	294.781	0.00255141	0.00397212	0.64233	0.772826
AATG	24	-70.984	300	294.781	0.00319702	0.00424026	0.753966	0.974528
AATG	25	-99.3598	300	294.781	0.00259561	0.00401711	0.646139	0.786554
AATG	27	-68.7303	300	294.781	0.00308611	0.00407663	0.757024	0.939696
AATG	28	-99.7378	300	294.781	0.00248486	0.0038889	0.638962	0.752177
AATG	30	-87.6785	300	294.781	0.00263644	0.0038673	0.681726	0.799244
AATG	3	-124.899	300	294.781	0.00241365	0.00425175	0.567683	0.730114
AATG	31	-97.4875	300	294.781	0.00235159	0.00368821	0.637597	0.710913
AATG	32	-121.553	300	294.781	0.00260554	0.00443169	0.587933	0.789638
AATG	4	-136.325	300	294.781	0.00198817	0.00391323	0.508064	0.598924
AATG	6	-97.2791	300	294.781	0.00270877	0.00411776	0.657827	0.821754
AATG	7	-125.588	300	294.781	0.00217883	0.00396362	0.549708	0.657578
AATG	9	-99.6757	300	294.781	0.00260738	0.00403689	0.645888	0.790211
AATGA	10	-61.8357	300	294.781	0.000479445	0.000898482	0.533617	0.695135
AATGA	1	-83.4265	300	294.781	0.000249647	0.000774614	0.322286	0.357981
AATGA	12	-51.4004	300	294.781	0.000583345	0.000939526	0.620893	0.850046
AATGA	13	-60.0024	300	294.781	0.000459647	0.000856702	0.536531	0.665794
AATGA	15	-45.9155	300	294.781	0.000591377	0.000903373	0.654632	0.862086
AATGA	16	-58.5765	300	294.781	0.000471976	0.000860439	0.548529	0.684059
AATGA	19	-49.3093	300	294.781	0.000523645	0.000848347	0.617253	0.760845
AATGA	2	-48.3916	300	294.781	0.000689292	0.0010425	0.661189	1.00963
AATGA	22	-50.1529	300	294.781	0.00051858	0.000848955	0.610845	0.753301
AATGA	25	-50.4911	300	294.781	0.00050886	0.000839634	0.60605	0.738834
AATGA	28	-51.7752	300	294.781	0.000454838	0.000782235	0.58146	0.658676
AATGA	30	-44.9434	300	294.781	0.000501443	0.000786392	0.63765	0.727803
AATGA	3	-72.7215	300	294.781	0.000423172	0.00092252	0.458713	0.611883
AATGA	4	-76.1801	300	294.781	0.000354315	0.000859138	0.412407	0.510624
AATGA	6	-57.8219	300	294.781	0.000525333	0.000922331	0.569571	0.76336
AATGA	7	-66.0123	300	294.781	0.000428697	0.000868522	0.493594	0.620037
AATGA	9	-53.4384	300	294.781	0.000532495	0.000893653	0.595863	0.774036
AATGAG	1	-41.8131	300	294.781	6.56346e-05	0.000199049	0.329741	0.337066
AATGAG	30	-49.2091	300	294.781	7.03923e-05	0.000244355	0.288073	0.361803
AATGAT	1	-51.6152	300	294.781	6.40488e-05	0.000247798	0.258471	0.302799
AATGAT	3	-45.0839	300	294.781	0.000113774	0.000286281	0.397419	0.542275
AATGAT	4	-46.8047	300	294.781	9.93472e-05	0.000274818	0.361501	0.472395
AATGAT	7	-40.0269	300	294.781	0.000123903	0.000273643	0.45279	0.591538
AATGC	10	-44.4245	300	294.781	0.000451411	0.000721141	0.625968	0.671398
AATGC	1	-66.5702	300	294.781	0.000244787	0.000619401	0.395199	0.360388
AATGC	13	-48.6397	300	294.781	0.000425116	0.000720259	0.590227	0.631465
AATGC	16	-43.3527	300	294.781	0.000446756	0.000707473	0.63148	0.66432
AATGC	3	-44.6007	300	294.781	0.000499294	0.000781122	0.639201	0.744383
AATGC	4	-47.7944	300	294.781	0.000421433	0.000709216	0.594223	0.62588
AATGC	7	-40.7178	300	294.781	0.000476631	0.000724416	0.657953	0.709796
AATGCG	30	-52.9209	300	294.781	6.52254e-05	0.000257141	0.253656	0.357969
AATGCT	1	-38.8277	300	294.781	6.79879e-05	0.000188573	0.360539	0.32838
AATGG	10	-62.7124	300	294.781	0.000606571	0.00107038	0.566685	0.657672
AATGG	1	-79.0785	300	294.781	0.00038859	0.000935348	0.41545	0.418034
AATGG	12	-51.3637	300	294.781	0.000731854	0.00112052	0.653138	0.79712
AATGG	13	-62.4771	300	294.781	0.000604524	0.00106556	0.567332	0.655405
AATGG	15	-51.2234	300	294.781	0.000736407	0.00112474	0.654736	0.802212
AATGG	16	-58.5038	300	294.781	0.000636088	0.00106837	0.595382	0.690413
AATGG	18	-41.1925	300	294.781	0.000834987	0.00115088	0.725522	0.912869
AATGG	19	-52.3496	300	294.781	0.000724999	0.00112125	0.646597	0.789458
AATGG	21	-40.3328	300	294.781	0.000868546	0.00118199	0.734816	0.950721
AATGG	22	-56.0368	300	294.781	0.000690315	0.0011129	0.620285	0.750744
AATGG	24	-42.1151	300	294.781	0.000849414	0.00117586	0.722376	0.929129
AATGG	25	-55.9765	300	294.781	0.000698295	0.00112218	0.622268	0.759643
AATGG	27	-38.5289	300	294.781	0.00085545	0.00115092	0.743275	0.935938
AATGG	28	-56.7591	300	294.781	0.000710982	0.00114517	0.620855	0.773801
AATGG	30	-59.0715	300	294.781	0.000688575	0.00113929	0.604391	0.748805
AATGG	3	-63.1678	300	294.781	0.000655119	0.0011365	0.576437	0.711559
AATGG	31	-99.7581	300	294.781	0.000384804	0.00114928	0.334821	0.413905
AATGG	4	-71.7569	300	294.781	0.000535257	0.00106451	0.502822	0.578859
AATGG	6	-53.099	300	294.781	0.000689854	0.00108529	0.63564	0.750231
AATGG	7	-68.3745	300	294.781	0.000565849	0.0010719	0.527896	0.612619
AATGG	9	-53.7341	300	294.781	0.000693333	0.00109535	0.63298	0.754109
AATGGG	1	-42.1388	300	294.781	9.98076e-05	0.000250696	0.398123	0.436015
AATGGG	30	-56.7053	300	294.781	0.000126051	0.000374059	0.336982	0.552847
AATGGT	1	-44.0686	300	294.781	0.000132446	0.000307087	0.431298	0.378232
AATGT	10	-71.983	300	294.781	0.000730882	0.00132259	0.552614	0.696292
AATGT	1	-90.7676	300	294.781	0.000468702	0.00117074	0.400347	0.442833
AATGT	12	-61.3935	300	294.781	0.000837494	0.00134674	0.62187	0.800568
AATGT	13	-69.7834	300	294.781	0.000703104	0.00126387	0.55631	0.669238
AATGT	15	-56.9507	300	294.781	0.00085013	0.00131734	0.645337	0.812974
AATGT	16	-64.5282	300	294.781	0.00073124	0.00124613	0.586809	0.696641
AATGT	18	-42.5598	300	294.781	0.00102754	0.00138562	0.741578	0.988222
AATGT	19	-53.4069	300	294.781	0.000881233	0.00131978	0.667713	0.843554
AATGT	21	-39.5966	300	294.781	0.00101931	0.00134789	0.756224	0.980042
AATGT	22	-53.6847	300	294.781	0.000844093	0.00127787	0.660545	0.807046
AATGT	24	-41.6073	300	294.781	0.000992756	0.00133657	0.742762	0.953702
AATGT	25	-55.6723	300	294.781	0.000838057	0.00129003	0.649642	0.80112
AATGT	27	-39.4479	300	294.781	0.000974391	0.0012953	0.752251	0.935509
AATGT	28	-54.9786	300	294.781	0.00078782	0.0012223	0.644539	0.751894
AATGT	3	-67.7821	300	294.781	0.000836062	0.00141167	0.592249	0.799162
AATGT	4	-74.5858	300	294.781	0.000677167	0.00128043	0.528857	0.64402
AATGT	6	-55.361	300	294.781	0.00089126	0.00135123	0.659593	0.853426
AATGT	7	-72.5733	300	294.781	0.000707657	0.00129885	0.544835	0.673669
AATGT	9	-59.9938	300	294.781	0.000825421	0.00131766	0.62643	0.788724
AATGTA	10	-40.6647	300	294.781	0.000158587	0.000324155	0.489232	0.808555
AATGTA	1	-52.8005	300	294.781	7.62242e-05	0.000273811	0.278383	0.383081
AATGTA	2	-42.1241	300	294.781	0.000155211	0.00032764	0.473723	0.790871
AATGTA	3	-50.69	300	294.781	0.000120219	0.000327745	0.366807	0.60883
AATGTA	4	-46.4735	300	294.781	0.000115155	0.00029596	0.389089	0.582666
AATGTA	7	-42.9924	300	294.781	0.000145849	0.000319684	0.456229	0.741948
AATGTG	30	-46.5656	300	294.781	0.00016401	0.000365263	0.449019	0.513992
AATGTT	10	-43.9471	300	294.781	0.000218543	0.000422914	0.516757	0.657398
AATGTT	1	-56.4129	300	294.781	0.000126767	0.00037322	0.339659	0.377732
AATGTT	13	-41.5508	300	294.781	0.000203861	0.000389238	0.523744	0.612301
AATGTT	16	-39.8494	300	294.781	0.00021752	0.00039709	0.547785	0.654251
AATGTT	3	-47.9514	300	294.781	0.000215934	0.000444559	0.485727	0.649374
AATGTT	4	-50.9137	300	294.781	0.00017859	0.000412395	0.433054	0.534997
AATGTT	7	-45.6708	300	294.781	0.000202838	0.000412626	0.491578	0.609163
AATGTT	9	-38.867	300	294.781	0.000250619	0.000433642	0.57794	0.756401
AATT	10	-58.496	300	294.781	0.00497534	0.00599683	0.829662	1.04304
AATT	1	-129.453	300	294.781	0.00357706	0.00580055	0.616676	0.742877
AATT	11	-47.6043	300	294.781	0.0051924	0.00602568	0.861712	1.09014
AATT	12	-41.6318	300	294.781	0.0053405	0.00607201	0.879527	1.12236
AATT	13	-44.1708	300	294.781	0.00520192	0.00597164	0.871104	1.09221
AATT	2	-130.981	300	294.781	0.0035411	0.00578853	0.611745	0.735231
AATT	3	-127.543	300	294.781	0.00370547	0.00591812	0.626122	0.770206
AATT	32	55.4449	300	294.781	0.00520882	0.00438063	1.18906	1.09371
AATT	4	-124.737	300	294.781	0.00375284	0.00591653	0.634297	0.780301
AATT	5	-104.922	300	294.781	0.00412623	0.00595155	0.693304	0.860092
AATT	6	-98.1561	300	294.781	0.00428533	0.00599981	0.714244	0.894212
AATT	7	-91.3853	300	294.781	0.00441947	0.0060181	0.734363	0.923035
AATT	8	-72.1151	300	294.781	0.00456255	0.00580129	0.786472	0.953839
AATT	9	-64.2902	300	294.781	0.00477967	0.0058926	0.811131	1.00069
AATTA	10	-46.866	300	294.781	0.00102478	0.00142458	0.719355	1.05912
AATTA	1	-93.9235	300	294.781	0.000562831	0.00133993	0.420044	0.57258
AATTA	12	-41.5309	300	294.781	0.00108919	0.00144614	0.753166	1.12819
AATTA	2	-88.4587	300	294.781	0.000638595	0.00138182	0.462141	0.65133
AATTA	3	-87.5998	300	294.781	0.000643608	0.00137882	0.466784	0.656555
AATTA	4	-82.7595	300	294.781	0.000687501	0.00138318	0.497043	0.702379
AATTA	5	-68.9495	300	294.781	0.000821738	0.00140611	0.584406	0.843376
AATTA	6	-65.588	300	294.781	0.000868444	0.00142878	0.607821	0.892739
AATTA	7	-60.8215	300	294.781	0.000896887	0.00141377	0.634394	0.922878
AATTA	8	-51.2258	300	294.781	0.000984264	0.00142066	0.692823	1.01583
AATTA	9	-49.2246	300	294.781	0.000967433	0.00138087	0.700596	0.997882
AATTAA	1	-47.9572	300	294.781	0.000135873	0.000334107	0.406677	0.586171
AATTAA	2	-47.4211	300	294.781	0.000140733	0.000337844	0.416563	0.607576
AATTAA	3	-45.9264	300	294.781	0.000151323	0.000343932	0.439979	0.654325
AATTAA	4	-41.9674	300	294.781	0.000168051	0.0003441	0.488379	0.728476
AATTAA	5	-38.7844	300	294.781	0.000188923	0.000353926	0.533794	0.821517
AATTAG	1	-42.2262	300	294.781	0.000174344	0.00035401	0.492483	0.607849
AATTAG	2	-40.6751	300	294.781	0.000181864	0.000355227	0.511964	0.634642
AATTAG	30	-51.8809	300	294.781	7.87309e-05	0.000272362	0.289067	0.271376
AATTAT	1	-60.7951	300	294.781	0.000132088	0.000410695	0.32162	0.514353
AATTAT	2	-54.756	300	294.781	0.000188156	0.000451151	0.417058	0.738242
AATTAT	3	-57.9829	300	294.781	0.000155978	0.000426882	0.36539	0.609338
AATTAT	4	-57.5369	300	294.781	0.000166158	0.00043866	0.378787	0.649999
AATTAT	5	-42.3322	300	294.781	0.000242434	0.000444181	0.5458	0.958242
AATTAT	6	-47.4251	300	294.781	0.00021752	0.00044332	0.490662	0.856859
AATTAT	7	-46.2858	300	294.781	0.000217162	0.000435615	0.498518	0.855407
AATTAT	9	-40.7821	300	294.781	0.000246117	0.000439436	0.560075	0.973289
AATTC	1	-56.0156	300	294.781	0.000617979	0.001023	0.604085	0.673301
AATTC	2	-51.6977	300	294.781	0.000649491	0.00102336	0.634668	0.708445
AATTC	3	-48.6752	300	294.781	0.000685097	0.00103994	0.658783	0.748251
AATTC	4	-48.0098	300	294.781	0.000707606	0.00106115	0.666831	0.773469
AATTCG	30	-48.6346	300	294.781	7.57126e-05	0.000249415	0.303561	0.292219
AATTG	2	-47.4725	300	294.781	0.00108878	0.00150501	0.723434	0.783097
AATTG	3	-43.2539	300	294.781	0.00115503	0.00153846	0.750769	0.832067
AATTG	31	-74.2424	300	294.781	0.000618132	0.00119931	0.515405	0.439627
AATTG	4	-42.9164	300	294.781	0.00114858	0.00152769	0.751843	0.827295
AATTGG	30	-42.6933	300	294.781	0.000200383	0.00039138	0.51199	0.480096
AATTT	1	-74.4857	300	294.781	0.0012091	0.00195287	0.61914	0.798535
AATTT	2	-72.9222	300	294.781	0.00116423	0.0018784	0.619801	0.768146
AATTT	3	-73.879	300	294.781	0.00122174	0.00196097	0.623025	0.807105
AATTT	4	-73.8066	300	294.781	0.00120915	0.00194458	0.621807	0.79857
AATTT	5	-65.4215	300	294.781	0.00134073	0.00200216	0.669639	0.888041
AATTT	6	-63.2649	300	294.781	0.00134426	0.00198041	0.678776	0.890448
AATTT	7	-58.4793	300	294.781	0.00138058	0.00196656	0.702028	0.915242
AATTT	8	-47.9085	300	294.781	0.00142196	0.00189297	0.751181	0.943541
AATTT	9	-42.8439	300	294.781	0.0014985	0.00192304	0.779235	0.996009
AATTTA	1	-56.1545	300	294.781	0.000190254	0.000463685	0.410308	0.636503
AATTTA	2	-54.1852	300	294.781	0.000184575	0.00044225	0.417355	0.617101
AATTTA	3	-54.3548	300	294.781	0.000203043	0.000469312	0.43264	0.680294
AATTTA	4	-49.8652	300	294.781	0.000222227	0.000465511	0.477382	0.746224
AATTTA	5	-44.7726	300	294.781	0.000259981	0.000482328	0.539012	0.876832
AATTTA	6	-42.835	300	294.781	0.000262999	0.000473846	0.55503	0.887324
AATTTA	7	-38.9383	300	294.781	0.000288015	0.000481152	0.598594	0.97456
AATTTG	30	-44.3605	300	294.781	0.000188463	0.000385396	0.489011	0.446682
AC	10	92.8643	300	294.781	0.0485453	0.0442269	1.09764	1.0667
AC	1	134.006	300	294.781	0.0498859	0.0436905	1.1418	1.09713
AC	11	66.7971	300	294.781	0.0456641	0.0426125	1.07161	1.00146
AC	12	71.6217	300	294.781	0.0468371	0.0435316	1.07593	1.02799
AC	13	62.2244	300	294.781	0.0456183	0.0427706	1.06658	1.00043
AC	14	47.7151	300	294.781	0.0452448	0.0430542	1.05088	0.991994
AC	15	58.4834	300	294.781	0.0452801	0.0426085	1.0627	0.992791
AC	16	59.8009	300	294.781	0.0465928	0.043824	1.06318	1.02246
AC	17	41.3457	300	294.781	0.0443031	0.0424184	1.04443	0.970739
AC	18	62.9785	300	294.781	0.045792	0.0429054	1.06728	1.00435
AC	19	62.2738	300	294.781	0.0459616	0.0431012	1.06637	1.00819
AC	20	44.654	300	294.781	0.0436887	0.0416704	1.04843	0.956886
AC	21	62.4602	300	294.781	0.0451565	0.0423127	1.06721	0.989998
AC	22	64.2163	300	294.781	0.0456042	0.0426687	1.0688	1.00011
AC	23	39.8517	300	294.781	0.0437874	0.0419797	1.04306	0.95911
AC	24	56.6175	300	294.781	0.0439458	0.0413949	1.06162	0.962681
AC	25	55.1909	300	294.781	0.04444	0.0419378	1.05966	0.973828
AC	27	57.9826	300	294.781	0.0458733	0.0432068	1.06171	1.00619
AC	28	57.7138	300	294.781	0.0454528	0.0428104	1.06172	0.996692
AC	30	51.3347	300	294.781	0.0440742	0.0417518	1.05562	0.965577
AC	3	73.4039	300	294.781	0.046843	0.043458	1.07789	1.02813
AC	31	42.0996	300	294.781	0.0436485	0.0417441	1.04562	0.955981
AC	34	217.192	300	294.781	0.0523971	0.0424886	1.2332	1.15429
AC	4	69.3003	300	294.781	0.0464183	0.0432306	1.07374	1.01852
AC	5	72.7062	300	294.781	0.0471343	0.04377	1.07686	1.03472
AC	6	85.532	300	294.781	0.0477728	0.0438132	1.09038	1.04918
AC	7	92.2298	300	294.781	0.047798	0.043541	1.09777	1.04975
AC	8	86.1914	300	294.781	0.0461962	0.0422737	1.09279	1.01349
AC	9	97.6313	300	294.781	0.0470801	0.0426196	1.10466	1.03349
ACA	10	92.1389	300	294.781	0.0136684	0.0114511	1.19363	1.11326
ACA	1	282.605	300	294.781	0.0184146	0.0115771	1.59062	1.51817
ACA	11	54.296	300	294.781	0.0120012	0.0107356	1.11789	0.973342
ACA	12	47.1812	300	294.781	0.0120697	0.0109587	1.10138	0.979063
ACA	13	54.5197	300	294.781	0.0119725	0.0107036	1.11855	0.970944
ACA	15	39.1427	300	294.781	0.0113972	0.010495	1.08597	0.922937
ACA	16	57.1422	300	294.781	0.0123436	0.0109958	1.12257	1.00198
ACA	18	44.669	300	294.781	0.0116479	0.0106126	1.09755	0.943839
ACA	19	60.098	300	294.781	0.0122	0.0107953	1.13012	0.989964
ACA	2	115.982	300	294.781	0.0134945	0.0107849	1.25123	1.09861
ACA	22	54.2099	300	294.781	0.0119206	0.0106614	1.11811	0.96661
ACA	25	54.0266	300	294.781	0.0116065	0.0103687	1.11938	0.940392
ACA	28	49.277	300	294.781	0.0113807	0.0102577	1.10948	0.921565
ACA	3	162.83	300	294.781	0.015173	0.0112831	1.34476	1.24055
ACA	33	145.2	300	294.781	0.0131854	0.00992921	1.32794	1.0726
ACA	4	170.796	300	294.781	0.0154536	0.0113597	1.36038	1.26441
ACA	5	155.566	300	294.781	0.0149705	0.0112582	1.32974	1.22337
ACA	6	136.862	300	294.781	0.0144954	0.011233	1.29042	1.18311
ACA	7	139.651	300	294.781	0.0144464	0.0111324	1.2977	1.17896
ACA	8	105.482	300	294.781	0.0134037	0.0109238	1.22702	1.09097
ACA	9	91.7954	300	294.781	0.0129346	0.0107896	1.1988	1.05153
ACAA	1	-41.1711	300	294.781	0.00209115	0.00256188	0.816257	0.814703
ACAA	2	-56.6841	300	294.781	0.00181874	0.00245294	0.741454	0.706155
ACAA	32	59.659	300	294.781	0.00284879	0.0022145	1.28642	1.12054
ACAACG	30	-43.699	300	294.781	1.6933e-05	0.000129326	0.130933	0.120269
ACAAG	31	-71.6489	300	294.781	0.000222124	0.000628156	0.353613	0.304846
ACAAT	1	-40.1726	300	294.781	0.000548763	0.000806735	0.680227	0.755066
ACAAT	2	-47.8558	300	294.781	0.00044916	0.000744361	0.603417	0.615208
ACAC	10	74.1402	300	294.781	0.00285923	0.00209288	1.36617	1.06471
ACAC	1	146.438	300	294.781	0.00366684	0.00213726	1.71567	1.37882
ACAC	11	56.8125	300	294.781	0.00254251	0.00197239	1.28905	0.943181
ACAC	12	45.3844	300	294.781	0.00247851	0.00201787	1.22828	0.918736
ACAC	13	40.6681	300	294.781	0.00236433	0.00195774	1.20768	0.875216
ACAC	14	38.9247	300	294.781	0.00240357	0.00200932	1.19621	0.890158
ACAC	2	154.049	300	294.781	0.00367528	0.0020857	1.76213	1.38213
ACAC	3	186.263	300	294.781	0.00423095	0.00223951	1.88923	1.6019
ACAC	32	57.6856	300	294.781	0.00242521	0.00186263	1.30203	0.898404
ACAC	4	216.763	300	294.781	0.0045315	0.00222267	2.03877	1.72201
ACAC	5	207.482	300	294.781	0.00441005	0.00220757	1.99769	1.67337
ACAC	6	164.563	300	294.781	0.00381924	0.00211094	1.80926	1.43878
ACAC	7	135.71	300	294.781	0.00348754	0.00208681	1.67123	1.30855
ACAC	8	108.862	300	294.781	0.00319666	0.00207596	1.53985	1.1952
ACAC	9	89.315	300	294.781	0.00289033	0.00199005	1.45239	1.07669
ACACA	10	43.318	300	294.781	0.000753801	0.0005286	1.42603	0.978606
ACACA	1	147.841	300	294.781	0.00139132	0.00058369	2.38367	1.8575
ACACA	2	167.263	300	294.781	0.00149113	0.000580163	2.57019	1.99963
ACACA	3	178.836	300	294.781	0.00157723	0.000592738	2.66092	2.12326
ACACA	31	42.0407	300	294.781	0.000642841	0.000442795	1.45178	0.830566
ACACA	4	175.043	300	294.781	0.00153973	0.000583585	2.6384	2.0693
ACACA	5	156.894	300	294.781	0.00144074	0.000583669	2.46842	1.92771
ACACA	6	117.433	300	294.781	0.00117539	0.000551694	2.13051	1.55428
ACACA	7	86.2422	300	294.781	0.00099337	0.000540147	1.83907	1.30313
ACACA	8	73.1475	300	294.781	0.000923387	0.000539286	1.71224	1.20763
ACACA	9	54.5415	300	294.781	0.000781886	0.000504792	1.54893	1.0163
ACACAA	2	44.9831	300	294.781	0.000245964	0.000129977	1.89236	1.52273
ACACAA	3	56.5834	300	294.781	0.000285048	0.000135877	2.09784	1.77954
ACACAA	4	68.5254	300	294.781	0.000318556	0.000137094	2.32363	2.00318
ACACAA	5	52.7944	300	294.781	0.000278039	0.00013785	2.01697	1.73318
ACACAA	6	42.691	300	294.781	0.000236193	0.000127269	1.85586	1.4592
ACACAC	1	56.5255	300	294.781	0.000234249	0.000103923	2.25406	1.7172
ACACAC	2	60.7778	300	294.781	0.000241871	0.000102621	2.35693	1.7765
ACACAC	3	72.9775	300	294.781	0.000268831	0.000102075	2.63365	1.98809
ACACAC	4	65.4481	300	294.781	0.000251335	0.000101907	2.46631	1.85045
ACACAC	5	59.5851	300	294.781	0.000239313	0.000102726	2.32962	1.75657
ACACAC	6	46.3711	300	294.781	0.00020468	9.98709e-05	2.04944	1.48931
ACACAG	1	174.573	300	294.781	0.000673791	0.000165647	4.06764	2.73005
ACACAG	2	174.359	300	294.781	0.000673433	0.000165752	4.0629	2.72847
ACACAG	3	169.577	300	294.781	0.000672359	0.000170937	3.93336	2.7237
ACACAG	4	152.553	300	294.781	0.00059373	0.000158866	3.73731	2.37905
ACACAG	5	128.336	300	294.781	0.000524156	0.000158614	3.30461	2.08028
ACACAG	6	101.827	300	294.781	0.000432022	0.000149985	2.88044	1.69326
ACACAG	7	71.5888	300	294.781	0.000342293	0.000146395	2.33815	1.3255
ACACAG	8	53.9831	300	294.781	0.000297019	0.000148326	2.00247	1.14327
ACACAG	9	40.7122	300	294.781	0.000241155	0.000134407	1.79421	0.921411
ACACAT	2	48.5198	300	294.781	0.000329861	0.000181876	1.81367	1.61101
ACACAT	3	54.4752	300	294.781	0.000350989	0.000183912	1.90846	1.72032
ACACAT	4	61.7429	300	294.781	0.000376107	0.000185781	2.02447	1.85129
ACACAT	5	69.8793	300	294.781	0.000399231	0.000184542	2.16336	1.97285
ACACAT	6	42.7816	300	294.781	0.000302492	0.000174632	1.73217	1.47057
ACACC	31	45.2313	300	294.781	0.000544619	0.000352561	1.54475	1.22978
ACACC	4	44.428	300	294.781	0.000561808	0.000368853	1.52312	1.27024
ACACC	5	54.9336	300	294.781	0.000589893	0.000355626	1.65875	1.33657
ACACC	6	47.244	300	294.781	0.000543852	0.000345318	1.57493	1.22798
ACACC	7	41.5654	300	294.781	0.000533723	0.000356298	1.49797	1.20419
ACACG	1	98.5769	300	294.781	0.00108995	0.000561687	1.9405	1.56247
ACACG	2	89.1637	300	294.781	0.00104555	0.000565928	1.8475	1.49564
ACACG	3	107.04	300	294.781	0.00117963	0.000591164	1.99544	1.6983
ACACG	31	-83.3927	300	294.781	0.000133367	0.000592255	0.225184	0.182827
ACACG	4	121.423	300	294.781	0.0012733	0.000600506	2.12038	1.84143
ACACG	5	111.401	300	294.781	0.00118516	0.000579029	2.0468	1.70671
ACACG	6	85.3025	300	294.781	0.00102018	0.000562653	1.81315	1.45758
ACACG	7	75.8823	300	294.781	0.000961499	0.00055667	1.72723	1.36992
ACACG	8	57.846	300	294.781	0.000851051	0.000545543	1.56001	1.20623
ACACG	9	44.0737	300	294.781	0.000765567	0.000535045	1.43084	1.0807
ACACGA	5	38.7052	300	294.781	0.000215576	0.000119774	1.79986	1.63484
ACACGG	1	122.654	300	294.781	0.000536894	0.000172533	3.11184	2.33035
ACACGG	2	117.032	300	294.781	0.000512799	0.000168859	3.03685	2.21777
ACACGG	3	112.506	300	294.781	0.00051991	0.000179251	2.90046	2.25091
ACACGG	4	104.668	300	294.781	0.000489318	0.000175619	2.78625	2.10883
ACACGG	5	87.2195	300	294.781	0.000425628	0.000169111	2.51686	1.81714
ACACGG	6	65.3517	300	294.781	0.000347818	0.000160545	2.16648	1.46813
ACACGG	7	52.0054	300	294.781	0.00030193	0.000155338	1.94369	1.26598
ACACGG	8	42.3002	300	294.781	0.000275328	0.000155884	1.76623	1.15002
ACACGT	3	48.3296	300	294.781	0.000331345	0.000183345	1.80722	1.45866
ACACGT	4	58.7558	300	294.781	0.000383525	0.000197013	1.9467	1.70185
ACACGT	5	54.1319	300	294.781	0.000353649	0.000186473	1.89652	1.56214
ACACGT	6	45.8461	300	294.781	0.000321881	0.000182002	1.76856	1.41496
ACACGT	7	43.6851	300	294.781	0.000309399	0.000177698	1.74115	1.35752
ACACT	10	38.9043	300	294.781	0.000880875	0.000655638	1.34354	1.14437
ACACT	3	52.7505	300	294.781	0.000995212	0.000683414	1.45624	1.29934
ACACT	31	49.7091	300	294.781	0.000785825	0.000527634	1.48934	1.01671
ACACT	4	83.2035	300	294.781	0.00115666	0.000669788	1.72691	1.52082
ACACT	5	85.0624	300	294.781	0.00119426	0.000689313	1.73254	1.57285
ACACT	6	74.2555	300	294.781	0.00107983	0.000651334	1.65787	1.41503
ACACT	7	64.1555	300	294.781	0.000998946	0.000633762	1.57622	1.30443
ACACT	8	47.7596	300	294.781	0.000919959	0.000645582	1.42501	1.19717
ACACT	9	45.4768	300	294.781	0.000868956	0.000614132	1.41493	1.12831
ACACTC	5	39.8983	300	294.781	0.000223352	0.000123196	1.81298	1.52619
ACACTG	3	47.4833	300	294.781	0.000326025	0.000181393	1.79734	1.49222
ACACTG	4	58.6199	300	294.781	0.000350427	0.000175031	2.00208	1.61011
ACACTG	5	52.2598	300	294.781	0.000338609	0.000180028	1.88087	1.5529
ACACTG	6	48.3801	300	294.781	0.000312621	0.000169972	1.83926	1.42785
ACACTG	7	38.8699	300	294.781	0.000279267	0.000166004	1.68229	1.26884
ACACTT	4	41.1929	300	294.781	0.000361681	0.000222668	1.62431	1.5343
ACACTT	5	43.5397	300	294.781	0.000371248	0.000223907	1.65805	1.57709
ACAG	10	64.7994	300	294.781	0.00385367	0.00304601	1.26515	1.03985
ACAG	1	467.625	300	294.781	0.009494	0.00336706	2.81967	2.69406
ACAG	11	49.1685	300	294.781	0.00339714	0.0028086	1.20955	0.913032
ACAG	2	201.639	300	294.781	0.00541949	0.00294723	1.83884	1.48256
ACAG	3	207.77	300	294.781	0.00569921	0.00309071	1.84398	1.56294
ACAG	32	-143.13	300	294.781	0.00102867	0.00271239	0.379248	0.270907
ACAG	4	167.645	300	294.781	0.0050754	0.00300125	1.6911	1.38423
ACAG	5	136.082	300	294.781	0.00472907	0.00303579	1.55777	1.28586
ACAG	6	120.529	300	294.781	0.00447093	0.00298399	1.4983	1.21292
ACAG	7	108.445	300	294.781	0.00424272	0.00291937	1.4533	1.14871
ACAG	8	90.5498	300	294.781	0.00403809	0.00293094	1.37775	1.09136
ACAG	9	77.6381	300	294.781	0.00379612	0.00285859	1.32797	1.0238
ACAGA	1	117.538	300	294.781	0.00144279	0.000726494	1.98596	2.05833
ACAGA	2	39.1251	300	294.781	0.000845628	0.000624545	1.35399	1.17309
ACAGA	3	50.6829	300	294.781	0.000963699	0.000667605	1.44352	1.34422
ACAGA	4	40.9182	300	294.781	0.000875146	0.000640921	1.36545	1.2157
ACAGAA	1	60.4706	300	294.781	0.000364444	0.000180637	2.01755	2.17476
ACAGAC	1	65.2416	300	294.781	0.000295637	0.000128423	2.30205	2.14029
ACAGAG	1	57.913	300	294.781	0.000369917	0.000189581	1.95124	1.95827
ACAGAT	1	54.1472	300	294.781	0.000412787	0.000227917	1.81113	2.00372
ACAGC	1	149.413	300	294.781	0.00137086	0.000566642	2.41927	2.09982
ACAGC	2	58.4269	300	294.781	0.000821124	0.000519887	1.57943	1.22342
ACAGC	3	68.7675	300	294.781	0.000906045	0.000543527	1.66697	1.35567
ACAGC	4	53.4787	300	294.781	0.000804344	0.000526795	1.52686	1.19742
ACAGC	5	40.4999	300	294.781	0.000734668	0.000524863	1.39973	1.08993
ACAGC	6	45.867	300	294.781	0.000771348	0.000532106	1.44961	1.14642
ACAGC	7	39.5878	300	294.781	0.00073032	0.000525178	1.39061	1.08324
ACAGCA	1	60.5252	300	294.781	0.000300958	0.000139362	2.15954	1.85044
ACAGCC	1	55.7464	300	294.781	0.000228263	0.000101341	2.25244	1.89672
ACAGCG	1	61.9232	300	294.781	0.000317533	0.000147466	2.15327	2.00268
ACAGCT	1	114.355	300	294.781	0.000524105	0.000178537	2.93555	2.47914
ACAGCT	2	43.6781	300	294.781	0.000292261	0.000165269	1.7684	1.33209
ACAGCT	3	47.8407	300	294.781	0.000309961	0.000169216	1.83175	1.4167
ACAGG	1	196.015	300	294.781	0.00222216	0.000895815	2.48061	2.39627
ACAGG	2	61.4658	300	294.781	0.00117099	0.000782298	1.49686	1.21676
ACAGG	3	79.4312	300	294.781	0.00131888	0.00080831	1.63165	1.37749
ACAGG	31	-69.7357	300	294.781	0.000440565	0.000918321	0.479751	0.44649
ACAGG	4	62.7422	300	294.781	0.00120946	0.000806589	1.49947	1.25841
ACAGG	5	47.8836	300	294.781	0.00112372	0.000814713	1.37928	1.16573
ACAGG	6	45.1906	300	294.781	0.00109282	0.00080325	1.3605	1.13247
ACAGG	7	47.9758	300	294.781	0.00109533	0.000790381	1.38582	1.13516
ACAGG	8	39.4001	300	294.781	0.00103783	0.000787798	1.31737	1.07344
ACAGGA	1	87.6461	300	294.781	0.000483486	0.000201862	2.39513	2.41933
ACAGGC	1	87.4495	300	294.781	0.000416215	0.0001634	2.54721	2.32826
ACAGGG	1	84.5386	300	294.781	0.000532802	0.00023791	2.23951	2.21043
ACAGGG	30	-39.2861	300	294.781	0.000136794	0.000287415	0.475947	0.537089
ACAGGT	1	128.444	300	294.781	0.000789662	0.000292706	2.6978	2.43361
ACAGGT	2	43.5391	300	294.781	0.000421228	0.000261886	1.60844	1.24925
ACAGGT	3	58.7778	300	294.781	0.00047525	0.000260647	1.82335	1.41729
ACAGGT	4	45.8147	300	294.781	0.000442663	0.000271837	1.62841	1.3157
ACAGT	10	56.6337	300	294.781	0.0014124	0.00100627	1.4036	0.989338
ACAGT	1	422.742	300	294.781	0.00445819	0.00117817	3.784	3.3619
ACAGT	2	216.173	300	294.781	0.00258175	0.00102056	2.52973	1.85919
ACAGT	3	194.517	300	294.781	0.00251059	0.00107133	2.34343	1.80486
ACAGT	4	160.042	300	294.781	0.00218646	0.00102701	2.12895	1.55973
ACAGT	5	135.854	300	294.781	0.00203795	0.00104511	1.94999	1.44867
ACAGT	6	113.104	300	294.781	0.00180206	0.000995371	1.81044	1.27388
ACAGT	7	96.5009	300	294.781	0.00165519	0.000974251	1.69894	1.16602
ACAGT	8	76.7114	300	294.781	0.00151461	0.000973516	1.55581	1.06347
ACAGT	9	64.0526	300	294.781	0.00138247	0.000938791	1.47261	0.967699
ACAGTA	1	183.3	300	294.781	0.000991528	0.000288024	3.44252	3.66626
ACAGTA	2	57.1894	300	294.781	0.000425781	0.000229743	1.85329	1.46844
ACAGTA	3	52.5424	300	294.781	0.000427725	0.000242634	1.76284	1.47548
ACAGTA	4	45.6423	300	294.781	0.000390585	0.000233018	1.6762	1.34144
ACAGTC	1	179.265	300	294.781	0.000793192	0.000208203	3.80971	3.37587
ACAGTC	2	61.7956	300	294.781	0.000367769	0.000180175	2.04118	1.47326
ACAGTC	3	62.767	300	294.781	0.000370429	0.000179986	2.0581	1.48446
ACAGTC	4	51.6975	300	294.781	0.000323467	0.000170706	1.89487	1.28791
ACAGTC	5	47.4722	300	294.781	0.000322699	0.000179041	1.80237	1.28472
ACAGTG	1	224.406	300	294.781	0.00120184	0.000309312	3.88551	3.28263
ACAGTG	2	108.528	300	294.781	0.000652714	0.000258275	2.52721	1.69512
ACAGTG	3	99.5994	300	294.781	0.000667806	0.000286533	2.33064	1.73666
ACAGTG	4	85.1492	300	294.781	0.000587131	0.000270451	2.17093	1.5159
ACAGTG	5	75.0576	300	294.781	0.000547689	0.000269192	2.03457	1.40911
ACAGTG	6	69.4534	300	294.781	0.000515101	0.000261235	1.97179	1.32145
ACAGTG	7	55.9089	300	294.781	0.00045755	0.000255461	1.79107	1.16786
ACAGTG	8	43.8357	300	294.781	0.000419131	0.00025945	1.61546	1.06619
ACAGTG	9	38.588	300	294.781	0.000376363	0.000240912	1.56224	0.953823
ACAGTT	1	251.725	300	294.781	0.00147164	0.000372695	3.94864	3.17854
ACAGTT	2	184.448	300	294.781	0.00113548	0.000352435	3.22183	2.39259
ACAGTT	3	158.548	300	294.781	0.00104463	0.000362239	2.88381	2.18672
ACAGTT	4	125.32	300	294.781	0.000885275	0.000352897	2.50859	1.83207
ACAGTT	5	103.778	300	294.781	0.000787411	0.000348992	2.25624	1.61824
ACAGTT	6	82.9418	300	294.781	0.000668522	0.000328543	2.03481	1.36242
ACAGTT	7	65.0128	300	294.781	0.000586108	0.000322203	1.81906	1.18759
ACAGTT	8	52.257	300	294.781	0.000522673	0.000313448	1.66749	1.05438
ACAGTT	9	39.9137	300	294.781	0.000472436	0.000312797	1.51036	0.949722
ACAT	2	-55.3714	300	294.781	0.00258098	0.00329914	0.782319	0.767245
ACAT	31	45.8071	300	294.781	0.00356964	0.00300276	1.18879	1.0713
ACAT	7	38.9477	300	294.781	0.00404766	0.00352553	1.1481	1.22041
ACATC	31	54.8291	300	294.781	0.000865886	0.000569917	1.51932	1.21871
ACATG	12	-42.3761	300	294.781	0.000479189	0.000739784	0.647742	0.637244
ACATG	15	-39.341	300	294.781	0.00048543	0.00072492	0.669633	0.645723
ACATG	31	-51	300	294.781	0.000531779	0.000872322	0.609613	0.708832
ACATGG	30	-42.5804	300	294.781	7.92424e-05	0.000223067	0.355241	0.351946
ACATGG	4	42.2249	300	294.781	0.000423479	0.000267344	1.58402	1.98551
ACATT	31	58.4423	300	294.781	0.00126875	0.000877382	1.44606	1.15437
ACC	33	117.635	300	294.781	0.0103123	0.00794947	1.29723	1.30012
ACCA	32	67.4032	300	294.781	0.00244214	0.00179654	1.35936	1.23763
ACCAG	31	-58.4001	300	294.781	0.000210409	0.000508067	0.414137	0.36757
ACCAGT	4	41.4872	300	294.781	0.000296916	0.000173373	1.71259	1.4311
ACCC	32	42.8706	300	294.781	0.00181424	0.00144581	1.25483	1.33005
ACCCG	31	-63.6941	300	294.781	0.000141194	0.000445042	0.31726	0.414387
ACCG	32	-152.23	300	294.781	0.000661616	0.00231708	0.285538	0.312462
ACCGA	31	46.2318	300	294.781	0.000715638	0.00048533	1.47454	1.72666
ACCGG	31	-63.5026	300	294.781	0.000382758	0.000785027	0.487573	0.632278
ACCGT	31	38.5142	300	294.781	0.000916327	0.000687927	1.33201	1.29334
ACCT	31	54.965	300	294.781	0.00284229	0.00225288	1.26163	1.14489
ACCT	32	83.6616	300	294.781	0.00306437	0.00218152	1.40469	1.23791
ACCTA	31	50.248	300	294.781	0.000752573	0.000498809	1.50874	1.46347
ACCTC	31	41.6966	300	294.781	0.000624271	0.000428981	1.45524	1.32989
ACCTG	31	-41.9252	300	294.781	0.000416317	0.000659816	0.630959	0.602003
ACCTT	31	65.8064	300	294.781	0.00104913	0.000665337	1.57684	1.3314
ACG	10	52.0909	300	294.781	0.0129098	0.0116457	1.10854	1.08408
ACG	1	48.3902	300	294.781	0.0124126	0.0112579	1.10257	1.04097
ACG	11	40.615	300	294.781	0.0124075	0.0114309	1.08543	1.04052
ACG	12	38.5203	300	294.781	0.0124094	0.0114813	1.08084	1.0407
ACG	3	51.8044	300	294.781	0.0125482	0.0113092	1.10956	1.05271
ACG	32	-46.9623	300	294.781	0.0115188	0.0127086	0.906378	0.963751
ACG	33	-404.189	300	294.781	0.00259735	0.0129221	0.201001	0.212362
ACG	4	38.4842	300	294.781	0.0123525	0.0114274	1.08096	1.03577
ACG	6	44.0187	300	294.781	0.0127253	0.0116567	1.09168	1.06807
ACG	7	47.5357	300	294.781	0.012534	0.011393	1.10015	1.05149
ACG	8	44.8653	300	294.781	0.0122031	0.0111382	1.09561	1.02284
ACG	9	55.8616	300	294.781	0.0127468	0.0114052	1.11763	1.06993
ACGA	1	-46.7939	300	294.781	0.00186243	0.00237792	0.783216	0.783802
ACGA	2	-46.5972	300	294.781	0.00181424	0.00232145	0.781511	0.763022
ACGA	32	52.7564	300	294.781	0.00323554	0.00262499	1.23259	1.38754
ACGA	4	-42.0915	300	294.781	0.00196684	0.00243616	0.807352	0.828919
ACGA	5	-38.9195	300	294.781	0.00200424	0.00243839	0.821951	0.845109
ACGACG	30	-42.4933	300	294.781	3.4838e-05	0.000154163	0.225982	0.293203
ACGAG	31	-75.9962	300	294.781	0.000277835	0.000747657	0.371607	0.437468
ACGAGG	30	-40.7947	300	294.781	9.7966e-05	0.000241269	0.406045	0.571659
ACGAT	1	-46.4816	300	294.781	0.0004399	0.000722358	0.608978	0.63925
ACGAT	2	-45.7123	300	294.781	0.000412122	0.000682049	0.604241	0.598079
ACGC	4	38.9136	300	294.781	0.00248337	0.00208217	1.19268	1.08554
ACGC	5	48.3525	300	294.781	0.00260595	0.00210474	1.23813	1.1411
ACGC	6	46.7367	300	294.781	0.00255883	0.00207751	1.23168	1.11972
ACGC	7	46.9864	300	294.781	0.00255847	0.00207489	1.23306	1.11956
ACGCA	1	58.6203	300	294.781	0.000811762	0.000511867	1.58588	1.3184
ACGCA	2	67.8032	300	294.781	0.000866295	0.000517515	1.67395	1.41113
ACGCA	3	62.6335	300	294.781	0.000841024	0.000518523	1.62196	1.36809
ACGCA	4	63.5804	300	294.781	0.000860464	0.000529608	1.62472	1.40119
ACGCA	5	61.3636	300	294.781	0.00085458	0.000533954	1.60048	1.39116
ACGCA	6	50.9763	300	294.781	0.000800149	0.000533828	1.49889	1.29872
ACGCA	7	47.2234	300	294.781	0.000756103	0.000514009	1.47099	1.22431
ACGCAG	1	101.661	300	294.781	0.000425525	0.000146878	2.89714	2.22445
ACGCAG	2	95.2481	300	294.781	0.000406955	0.000146353	2.78065	2.12028
ACGCAG	3	93.1775	300	294.781	0.000415192	0.000153827	2.69908	2.1664
ACGCAG	4	87.1081	300	294.781	0.000396622	0.000152966	2.59287	2.06261
ACGCAG	5	68.9048	300	294.781	0.000345464	0.000152819	2.26061	1.78024
ACGCAG	6	56.4093	300	294.781	0.000303413	0.000148137	2.04819	1.55195
ACGCAG	7	43.2738	300	294.781	0.00025374	0.000138543	1.83149	1.28659
ACGCG	31	-81.3762	300	294.781	0.000276146	0.000794853	0.347418	0.482395
ACGCGG	30	-38.5287	300	294.781	9.89891e-05	0.000231591	0.427432	0.604525
ACGCT	31	40.5407	300	294.781	0.000886809	0.000652636	1.35881	1.31249
ACGG	1	138.701	300	294.781	0.00505811	0.00326773	1.5479	1.40692
ACGG	2	57.102	300	294.781	0.00370199	0.00299611	1.2356	1.01733
ACGG	3	102.64	300	294.781	0.00456122	0.00324162	1.40708	1.26308
ACGG	32	-154.57	300	294.781	0.00182068	0.00403769	0.450922	0.492129
ACGG	4	72.6439	300	294.781	0.00414573	0.00321552	1.28929	1.14377
ACGG	5	47.821	300	294.781	0.00388221	0.00326517	1.18898	1.06857
ACGG	6	48.4576	300	294.781	0.00385848	0.00323601	1.19236	1.06181
ACGG	7	43.5772	300	294.781	0.00373166	0.003177	1.17459	1.02576
ACGGAG	30	-41.5075	300	294.781	8.02656e-05	0.000219267	0.366064	0.442371
ACGGCG	30	-47.2219	300	294.781	7.77077e-05	0.000244796	0.317439	0.471008
ACGGG	31	-87.5864	300	294.781	0.000571681	0.00127997	0.446635	0.645781
ACGGGG	30	-54.5721	300	294.781	0.000141245	0.000382646	0.369127	0.635721
ACGGT	10	38.7923	300	294.781	0.00137214	0.00108349	1.26641	0.988347
ACGGT	1	202.725	300	294.781	0.00272913	0.00116501	2.34259	2.03199
ACGGT	2	101.812	300	294.781	0.00175955	0.00102329	1.7195	1.2793
ACGGT	3	120.185	300	294.781	0.00198362	0.00108762	1.82381	1.45009
ACGGT	4	97.397	300	294.781	0.00178677	0.00106742	1.6739	1.29994
ACGGT	5	69.5096	300	294.781	0.00165447	0.00112699	1.46805	1.19985
ACGGT	6	63.6885	300	294.781	0.00154004	0.00106925	1.44029	1.11377
ACGGT	7	56.214	300	294.781	0.00144995	0.00104011	1.39403	1.04635
ACGGT	8	47.2723	300	294.781	0.0013793	0.00103543	1.3321	0.993677
ACGGT	9	43.6276	300	294.781	0.001353	0.00103562	1.30647	0.974119
ACGGTA	1	50.3474	300	294.781	0.00046154	0.000273307	1.68873	1.66256
ACGGTC	1	55.9479	300	294.781	0.000382604	0.000202534	1.88909	1.52922
ACGGTG	1	91.7274	300	294.781	0.00065343	0.000296338	2.20502	1.789
ACGGTG	2	56.1116	300	294.781	0.000467065	0.00026176	1.78433	1.25665
ACGGTG	3	65.7641	300	294.781	0.000546307	0.000292118	1.87016	1.48074
ACGGTG	4	64.0599	300	294.781	0.000528249	0.000284077	1.85953	1.42938
ACGGTG	5	52.7699	300	294.781	0.000500215	0.000295183	1.69459	1.34999
ACGGTG	6	50.8436	300	294.781	0.000476324	0.000282922	1.68359	1.28267
ACGGTG	7	38.575	300	294.781	0.00042926	0.000282607	1.51893	1.1509
ACGGTT	1	187.105	300	294.781	0.00123156	0.000392891	3.1346	2.71745
ACGGTT	2	97.1927	300	294.781	0.000749606	0.000342715	2.18726	1.59551
ACGGTT	3	98.021	300	294.781	0.000767102	0.000351511	2.1823	1.63485
ACGGTT	4	80.1141	300	294.781	0.000703206	0.000359636	1.95533	1.49167
[truncated: 163,613 more rows]
