# Supplementary material for: Combinatorial optimization of mRNA structure, stability, and translation for RNA-based therapeutics
Source: Nat Commun. 2022 Mar 22;13:1536. doi: 10.1038/s41467-022-28776-w (PMC8940940; doi:10.1038/s41467-022-28776-w)
Supplement: Supplementary file 4 — Supplementary Data 1-9 [file 41467_2022_28776_MOESM4_ESM.zip › Supplementary Data 6 - Attributes for 24 CDS designs_hkws_update_ESM.xlsx]

## Sheet: Attributes for 24 CDS designs
Sequence ID	Eterna ID	Title	Designer	Category	Sequence	sequence_with_UTRs	k_deg per hour	k_deg_err per hour	half_life	half_life_err	Nluc_Fluc_24h_mean	Nluc_Fluc_24h_sd	Nluc_Fluc_6h_mean	Nluc_Fluc_6h_sd	half_life_norm_to_START	Nluc_Fluc_6h_mean_norm_to_START	Nluc_Fluc_24h_mean_norm_to_START	half_life_err_norm_to_START	Nluc_Fluc_6h_sd_norm_to_START	Nluc_Fluc_24h_sd_norm_to_START	CAI	GC content	CDS_sequence	MFE Struct EternaFold CDS	bprna_string CDS	degscore_vec CDS	degscore CDS	MFE Struct Vienna CDS	dG(MFE) Vienna CDS	dG(ensemble) Vienna CDS	n_unpaired_nts_MFE Vienna CDS	SUP Vienna CDS	AUP Vienna CDS	SUP CDS first 14 Vienna CDS	SUP CDS first 30 Vienna CDS	punp_vec Vienna CDS	mean bp prox Vienna CDS	dG(MFE) EternaFold CDS	dG(ensemble) EternaFold CDS	n_unpaired_nts_MFE EternaFold CDS	SUP EternaFold CDS	AUP EternaFold CDS	SUP CDS first 14 EternaFold CDS	SUP CDS first 30 EternaFold CDS	punp_vec EternaFold CDS	mean bp prox EternaFold CDS	degscore_normalized CDS	MLD CDS	n_hairpins CDS
1220183B1	10383581	START reference	rhiju	Control	AUGGCCGUUUACCCAUACGAUGUUCCUGACUAUGCGGGCUAUCCCUAUGACGUCCCGGACUAUGCAGGCUCCUAUCCAUAUGACGUUCCAGAUUACGCUGGAUCUGGCGUCUUCACACUCGAAGAUUUCGUUGGGGACUGGCGACAGACAGCCGGCUACAACCUGGACCAAGUCCUUGAACAGGGAGGUGUGUCCAGUUUGUUUCAGAAUCUCGGGGUGUCCGUAACUCCGAUCCAAAGGAUUGUCCUGAGCGGUGAAAAUGGGCUGAAGAUCGACAUCCAUGUCAUCAUCCCGUAUGAAGGUCUGAGCGGCGACCAAAUGGGCCAGAUCGAAAAAAUUUUUAAGGUGGUGUACCCUGUGGAUGAUCAUCACUUUAAGGUGAUCCUGCACUAUGGCACA…	GGGACAUUUGCUUCUGACACAACUGUGUUCACUAGCAACCUCAAACAGACACCAUGGCCGUUUACCCAUACGAUGUUCCUGACUAUGCGGGCUAUCCCUAUGACGUCCCGGACUAUGCAGGCUCCUAUCCAUAUGACGUUCCAGAUUACGCUGGAUCUGGCGUCUUCACACUCGAAGAUUUCGUUGGGGACUGGCGACAGACAGCCGGCUACAACCUGGACCAAGUCCUUGAACAGGGAGGUGUGUCCAGUUUGUUUCAGAAUCUCGGGGUGUCCGUAACUCCGAUCCAAAGGAUUGUCCUGAGCGGUGAAAAUGGGCUGAAGAUCGACAUCCAUGUCAUCAUCCCGUAUGAAGGUCUGAGCGGCGACCAAAUGGGCCAGAUCGAAAAAAUUUUUAAGG…	0.54516	0.00914	1.27146	0.0213169	785.057	28.5154	188.091	9.7516	1	1	1	0.0167657	0.0518452	0.0363227	0.775619	52.818	AUGGCCGUUUACCCAUACGAUGUUCCUGACUAUGCGGGCUAUCCCUAUGACGUCCCGGACUAUGCAGGCUCCUAUCCAUAUGACGUUCCAGAUUACGCUGGAUCUGGCGUCUUCACACUCGAAGAUUUCGUUGGGGACUGGCGACAGACAGCCGGCUACAACCUGGACCAAGUCCUUGAACAGGGAGGUGUGUCCAGUUUGUUUCAGAAUCUCGGGGUGUCCGUAACUCCGAUCCAAAGGAUUGUCCUGAGCGGUGAAAAUGGGCUGAAGAUCGACAUCCAUGUCAUCAUCCCGUAUGAAGGUCUGAGCGGCGACCAAAUGGGCCAGAUCGAAAAAAUUUUUAAGGUGGUGUACCCUGUGGAUGAUCAUCACUUUAAGGUGAUCCUGCACUAUGGCACA…	((((((((...((((.((((....((((......((((...((.....))...)))).......))))..((.(((((.....(((........))).)))))..)).((((((......)))))).))))))))..(((....))).(((((((.(((.....((((...)))).....(((((((....(((..(.(((..((((...((((..............(((.((((.(((...(((((..(((((((..(((((.....(((.((((....)))))))..)))))......(((...(((((((((.....((((.(.((((((.............((((((((((((.((((((((((.......)))))))...............…	SSSSSSSSMMMSSSSBSSSSMMMMSSSSIIIIIISSSSIIISSHHHHHSSIIISSSSIIIIIIISSSSMMSSISSSSSIIIIISSSHHHHHHHHSSSISSSSSIISSMSSSSSSHHHHHHSSSSSSMSSSSSSSSMMSSSHHHHSSSMSSSSSSSISSSMMMMMSSSSHHHSSSSMMMMMSSSSSSSIIIISSSIISISSSIISSSSIIISSSSIIIIIIIIIIIIIISSSISSSSISSSBBBSSSSSIISSSSSSSMMSSSSSIIIIISSSBSSSSHHHHSSSSSSSIISSSSSMMMMMMSSSIIISSSSSSSSSIIIIISSSSBSISSSSSSIIIIIIIIIIIIISSSSSSSSSSSSISSSSSSSSSSHHHHHHHSSSSSSSBBBBBBBBBBBBBBB…	[0.445, 0.109, 0.145, 0.156, -0.069, 0.08, 0.448, 0.551, 0.758, 0.629, 0.34600000000000003, 0.193, 0.163, 0.20500000000000002, 0.368, 0.515, 0.11, 0.197, 0.275, 0.463, 0.54, 0.772, 0.717, 0.514, 0.21, 0.314, 0.126, 0.343, 0.299, 0.739, 0.528, 0.654, 0.5, 0.327, 0.109, 0.034, 0.106, 0.203, 0.613, 0.41400000000000003, 0.53, 0.324, 0.211, 0.291, 0.657, 0.648, 0.751, 0.558, 0.5750000000000001, 0.198,…	219.009	...((((((...(((((....(((((((....(((((((.(((((...((((((..(((...............)))....))))))(((((((......))))))).((((((......))))))...((((.((.(((((........))))))).))))((((((((..(((((....)))))..)).))))))................))))))))))))....((((((...))))))......(((((((..(((((.(((.(((..........))).))).)))))..((..((((..(((((..((((((((....(((((...............(((((((((((((.((((((((((.......))))))).(((......)))..…	-203.3	-214.23	259	251.372	0.404785	4.15537	10.5808	[0.9569743513000001, 0.7998006292000001, 0.49125604720000005, 0.0066934078000000004, 0.0022779776000000002, 0.0015654691000000001, 0.0046650902, 0.5042857095000001, 0.1479022767, 0.413835858, 0.434128828, 0.27697822440000003, 0.0827221908, 0.0322826072, 0.5519053831, 0.5862179993000001, 0.5066879962, 0.7677367192, 0.12075408550000001, 0.3561563448, 0.4777216274, 0.0897399095, 0.3510912489, 0.3888…	135.105	-112.441	-156.404	285	309.198	0.497904	6.76066	14.7454	[0.82691379, 0.6789912, 0.54881821, 0.18365113, 0.22477791, 0.18725236, 0.27731046, 0.47013408, 0.74104842, 0.87714134, 0.94466041, 0.32935823000000003, 0.24528273, 0.22531762, 0.35605921, 0.82886945, 0.37272006, 0.39369046, 0.26876689, 0.3846077, 0.83474669, 0.48448909, 0.73030922, 0.71030665, 0.23422452, 0.27077833, 0.42362158, 0.26961615, 0.73414223, 0.6878109, 0.80718329, 0.76983511, 0.757924…	126.232	0.352671	110	8
1220190B1	10405622	Eli Fisker's Yellowstone	rhiju	Neg. Control	AUGGCCGUCUACCCAUACGAUGUACCAGACUACGCCGGCUACCCCUACGACGUCCCAGACUACGCAGGCUCCUACCCAUACGACGUCCCAGACUACGCAGGAUCAGGCGUCUUCACACUCGAAGACUUCGUUGGAGACUGGCGACAGACAGCCGGAUACAACCUAGACCAAGUCCUAGAGCAAGGAGGAGUAUCCAGUUUGUUCCAAAACCUCGGAGUCUCCGUAACACCAAUCCAAAGAAUAGUCCUAUCCGGAGAGAACGGAUUGAAGAUCGACAUCCACGUCAUCAUCCCGUACGAAGGCCUCAGCGGCGACCAAAUGGGCCAAAUCGAAAAGAUAUUCAAAGUAGUAUACCCAGUAGACGACCACCACUUCAAGGUAAUCCUCCACUACGGCACA…	GGGACAUUUGCUUCUGACACAACUGUGUUCACUAGCAACCUCAAACAGACACCAUGGCCGUCUACCCAUACGAUGUACCAGACUACGCCGGCUACCCCUACGACGUCCCAGACUACGCAGGCUCCUACCCAUACGACGUCCCAGACUACGCAGGAUCAGGCGUCUUCACACUCGAAGACUUCGUUGGAGACUGGCGACAGACAGCCGGAUACAACCUAGACCAAGUCCUAGAGCAAGGAGGAGUAUCCAGUUUGUUCCAAAACCUCGGAGUCUCCGUAACACCAAUCCAAAGAAUAGUCCUAUCCGGAGAGAACGGAUUGAAGAUCGACAUCCACGUCAUCAUCCCGUACGAAGGCCUCAGCGGCGACCAAAUGGGCCAAAUCGAAAAGAUAUUCAAAG…	0.61079	0.03035	1.13484	0.0563898	360.2	45.3412	168.439	9.84379	0.892549	0.895517	0.45882	0.0443505	0.0523353	0.0577554	0.699242	52.3349	AUGGCCGUCUACCCAUACGAUGUACCAGACUACGCCGGCUACCCCUACGACGUCCCAGACUACGCAGGCUCCUACCCAUACGACGUCCCAGACUACGCAGGAUCAGGCGUCUUCACACUCGAAGACUUCGUUGGAGACUGGCGACAGACAGCCGGAUACAACCUAGACCAAGUCCUAGAGCAAGGAGGAGUAUCCAGUUUGUUCCAAAACCUCGGAGUCUCCGUAACACCAAUCCAAAGAAUAGUCCUAUCCGGAGAGAACGGAUUGAAGAUCGACAUCCACGUCAUCAUCCCGUACGAAGGCCUCAGCGGCGACCAAAUGGGCCAAAUCGAAAAGAUAUUCAAAGUAGUAUACCCAGUAGACGACCACCACUUCAAGGUAAUCCUCCACUACGGCACA…	..(((((((......((((((((.((......(((((.((...(((.(((((((...........................))))))...(((((....((((..((.((.........((.((((((((..((....(((.(((((((....((((((..(((.........(((......)))))).)))))).))))))))))...)).)))))))).))..)).)).))))......)))))..(((((.......))))).((.(((.(((......)))))).))......).)))....)))))))......((((..............................))))((((..((..(((.......)))..)).....)))))).)))…	EESSSSSSSMMMMMMSSSSSSSSISSMMMMMMSSSSSBSSIIISSSISSSSSSSHHHHHHHHHHHHHHHHHHHHHHHHHHHSSSSSSMMMSSSSSIIIISSSSIISSISSIIIIIIIIISSISSSSSSSSIISSIIIISSSBSSSSSSSIIIISSSSSSIISSSBBBBBBBBBSSSHHHHHHSSSSSSISSSSSSISSSSSSSSSSIIISSISSSSSSSSISSIISSISSISSSSIIIIIISSSSSMMSSSSSHHHHHHHSSSSSMSSISSSBSSSHHHHHHSSSSSSISSMMMMMMSISSSIIIISSSSSSSMMMMMMSSSSHHHHHHHHHHHHHHHHHHHHHHHHHHHHHHSSSSSSSSIISSIISSSHHHHHHHSSSIISSIIIIISSSSSSISSS…	[0.661, 0.325, 0.277, 0.137, -0.227, -0.025, 0.343, 0.126, 0.528, 0.603, 0.337, 0.47300000000000003, 0.526, 0.5760000000000001, 0.716, 0.40800000000000003, 0.152, 0.145, 0.218, 0.265, 0.209, 0.459, 0.217, 0.271, 0.245, 0.233, 0.356, 0.725, 0.511, 0.849, 0.657, 0.363, 0.203, 0.12, -0.068, -0.039, 0.121, 0.419, 0.529, 0.353, 0.245, 0.342, 0.376, 0.212, 0.5650000000000001, 0.486, 0.278, 0.331, 0.429…	228.93	..((((...........((((...(((.....(((((.((...(((.(((((........((((.(((((((........((..(((...)))..)).(((((..((.((((((......))))))...((((....(((((........)))))...)))).....))..))))).(((((((..(((...)))..))))))).........))))))).))))....((((((.........(((.....)))......))))))..(((.(((......))))))....))).)).)))....)))))))......))).....))))....(((((((...((((.......(((.((.((..(((.......)))..)).)).)))..(((..(…	-157.6	-168.78	281	295.873	0.476445	6.44099	15.2511	[0.9902321136000001, 0.8530512017, 0.0216542001, 0.0177222176, 0.18813052230000002, 0.5127262411, 0.06281344800000001, 0.1032002357, 0.1158434849, 0.2633222396, 0.8546276274, 0.8918097165000001, 0.9713643824, 0.5944963235, 0.5823914213, 0.5680006454000001, 0.8478223761, 0.7794975842, 0.6749299037000001, 0.5036623376, 0.3222284453, 0.17453811860000001, 0.7045025453, 0.8184204318, 0.7739333094, 0.7…	116.161	-87.3249	-132.461	313	349.04	0.562062	6.77979	17.2481	[0.9715750999999999, 0.71257421, 0.28851486, 0.16610185, 0.44056968, 0.26918178, 0.17259825, 0.22309489999999998, 0.2452182, 0.43184749, 0.6855754900000001, 0.68011258, 0.78033669, 0.71248984, 0.71694258, 0.73990329, 0.71029618, 0.64158895, 0.56835618, 0.67952331, 0.6821629300000001, 0.38843063, 0.62295151, 0.83834633, 0.73351828, 0.76852357, 0.6768211, 0.55340199, 0.56467515, 0.58288251, 0.82028…	88.5897	0.368647	75	9
1220188B1	10388767	Genewiz_1	wayment	Commercial	AUGGCCGUGUACCCCUACGACGUGCCCGACUACGCCGGCUACCCCUACGAUGUGCCCGACUACGCUGGCAGCUACCCUUACGACGUGCCCGACUAUGCCGGCUCCGGAGUGUUCACACUGGAGGACUUUGUGGGCGACUGGAGACAGACCGCCGGCUACAAUCUGGACCAAGUGCUGGAGCAAGGCGGCGUGAGCUCUCUGUUCCAGAAUCUGGGCGUGAGCGUGACCCCCAUCCAGAGGAUCGUGCUGAGCGGCGAGAAUGGACUGAAGAUCGACAUCCACGUGAUCAUCCCCUACGAGGGACUGAGCGGCGACCAGAUGGGCCAGAUCGAGAAGAUCUUCAAGGUGGUGUACCCCGUGGAUGACCACCACUUCAAGGUGAUCCUCCACUACGGCACA…	GGGACAUUUGCUUCUGACACAACUGUGUUCACUAGCAACCUCAAACAGACACCAUGGCCGUCUAUCCAUACGACGUACCCGAUUACGCUGGCUAUCCAUACGAUGUGCCUGAUUAUGCAGGAUCAUACCCCUACGACGUACCGGAUUAUGCCGGCAGUGGAGUGUUCACCCUCGAAGAUUUCGUGGGUGAUUGGAGGCAGACUGCGGGCUAUAACCUGGACCAGGUUCUUGAACAGGGUGGAGUGAGCUCCCUGUUCCAAAAUCUGGGAGUAAGUGUCACACCCAUACAGAGGAUUGUGCUCUCUGGAGAGAACGGACUGAAGAUAGACAUCCAUGUUAUCAUUCCUUACGAAGGUCUUAGCGGAGAUCAGAUGGGCCAGAUAGAAAAGAUUUUUAAGG…	0.57979	0.02516	1.19551	0.0518794	1057.68	61.6928	239.513	16.4185	0.940271	1.27339	1.34726	0.0408031	0.0872902	0.0785839	0.72031	58.4541	AUGGCCGUGUACCCCUACGACGUGCCCGACUACGCCGGCUACCCCUACGAUGUGCCCGACUACGCUGGCAGCUACCCUUACGACGUGCCCGACUAUGCCGGCUCCGGAGUGUUCACACUGGAGGACUUUGUGGGCGACUGGAGACAGACCGCCGGCUACAAUCUGGACCAAGUGCUGGAGCAAGGCGGCGUGAGCUCUCUGUUCCAGAAUCUGGGCGUGAGCGUGACCCCCAUCCAGAGGAUCGUGCUGAGCGGCGAGAAUGGACUGAAGAUCGACAUCCACGUGAUCAUCCCCUACGAGGGACUGAGCGGCGACCAGAUGGGCCAGAUCGAGAAGAUCUUCAAGGUGGUGUACCCCGUGGAUGACCACCACUUCAAGGUGAUCCUCCACUACGGCACA…	..(((((((((....))).))).))).....(((((((((.((....((..((.....))..))..)).)))...((((.((.((..........(((((..((((.(((((((....((((((((((((.(((((.(((....)))..))))((((.(.((((((.((.((..((((((((.((.(((....))))).))))))))...)).))(((.(((((((.((.........)).)))))))..))).......((((.((........))))))(((..(((((((......)))).))))))....)))))))))))(((((.....)))))....((((((...((....))...)))))).)..))))))...))))))...(((..((…	EESSSSSSSSSHHHHSSSBSSSBSSSMMMMMSSSSSSSSSISSIIIISSIISSHHHHHSSIISSIISSISSSMMMSSSSISSISSIIIIIIIIIISSSSSIISSSSISSSSSSSMMMMSSSSSSSSSSSSISSSSSISSSHHHHSSSIISSSSSSSSBSBSSSSSSMSSISSIISSSSSSSSISSBSSSHHHHSSSSSISSSSSSSSIIISSISSSSSISSSSSSSISSHHHHHHHHHSSISSSSSSSIISSSMMMMMMMSSSSBSSHHHHHHHHSSSSSSSSSBBSSSSSSSHHHHHHSSSSBSSSSSSMMMMSSSSSSSSSSSSSSSSHHHHHSSSSSMMMMSSSSSSIIISSHHHHSSIIISSSSSSMSIISSSSSSBBBSSSSSSMMMSSSIISS…	[0.715, 0.399, 0.374, 0.188, -0.159, 0.079, 0.331, 0.177, 0.5740000000000001, 0.385, 0.024, 0.14300000000000002, 0.341, 0.368, 0.712, 0.442, 0.201, 0.267, 0.47500000000000003, 0.023, 0.152, 0.402, 0.35100000000000003, 0.231, 0.201, 0.075, 0.389, 0.672, 0.502, 0.845, 0.673, 0.136, 0.189, 0.148, -0.08, -0.023, 0.097, 0.193, 0.461, 0.28800000000000003, 0.147, 0.232, 0.23600000000000002, 0.3460000000…	202.963	..(((((((((....))).))).)))...(((.(((((.(((.((...((((.(....(((.(...((((((...........(((....((((.(((((..((((.(((((((....((((((((((((..((((.(((....)))..))))((((...((((((........((((((((.((.(((....))).))))))))))..(((.(.(((.(((((((.((.(.....).)).)))))))..))).).))).((((.((........))))))(((..(((((((......)))).)))...))).)))))).))))(((((.....)))))....((((((...((....))...))))))....)))))...)))))))...((((((.…	-207.9	-220.7	227	239.657	0.385922	5.77402	12.4647	[0.9966889387000001, 0.9899791282, 0.0072197196000000005, 0.0008755369, 0.0023372535000000002, 0.0019424485, 0.038835915900000004, 0.2404774284, 0.1408199775, 0.20788619590000001, 0.38813174110000004, 0.9313173704000001, 0.9309223218, 0.8965898872, 0.883257669, 0.19463486030000002, 0.110673194, 0.0871726225, 0.6527937856, 0.3645218277, 0.0756068644, 0.0192239618, 0.8059995802000001, 0.21730910280…	142.164	-115.227	-161.36	257	312.026	0.502458	7.57189	17.2312	[0.97945412, 0.92788989, 0.22102434, 0.11250672, 0.15601277, 0.14338262000000002, 0.25458367, 0.52122275, 0.44143663, 0.5511515, 0.69240373, 0.83675592, 0.8711890999999999, 0.86288084, 0.81670674, 0.67740143, 0.5921153, 0.51563978, 0.80519183, 0.57449393, 0.42282361, 0.3318549, 0.73161329, 0.34223356, 0.32380226, 0.35611252, 0.73973075, 0.73944248, 0.9531509100000001, 0.73700836, 0.74697538, 0.68…	125.262	0.326833	74	12
1220187B1	10388774	Twist_1	wayment	Commercial	AUGGCCGUCUAUCCAUACGACGUACCCGAUUACGCUGGCUAUCCAUACGAUGUGCCUGAUUAUGCAGGAUCAUACCCCUACGACGUACCGGAUUAUGCCGGCAGUGGAGUGUUCACCCUCGAAGAUUUCGUGGGUGAUUGGAGGCAGACUGCGGGCUAUAACCUGGACCAGGUUCUUGAACAGGGUGGAGUGAGCUCCCUGUUCCAAAAUCUGGGAGUAAGUGUCACACCCAUACAGAGGAUUGUGCUCUCUGGAGAGAACGGACUGAAGAUAGACAUCCAUGUUAUCAUUCCUUACGAAGGUCUUAGCGGAGAUCAGAUGGGCCAGAUAGAAAAGAUUUUUAAGGUUGUCUACCCCGUGGAUGAUCACCAUUUUAAAGUGAUCCUGCAUUACGGCACC…	GGGACAUUUGCUUCUGACACAACUGUGUUCACUAGCAACCUCAAACAGACACCAUGGCCGUGUACCCCUACGACGUGCCCGACUACGCCGGCUACCCCUACGAUGUGCCCGACUACGCUGGCAGCUACCCUUACGACGUGCCCGACUAUGCCGGCUCCGGAGUGUUCACACUGGAGGACUUUGUGGGCGACUGGAGACAGACCGCCGGCUACAAUCUGGACCAAGUGCUGGAGCAAGGCGGCGUGAGCUCUCUGUUCCAGAAUCUGGGCGUGAGCGUGACCCCCAUCCAGAGGAUCGUGCUGAGCGGCGAGAAUGGACUGAAGAUCGACAUCCACGUGAUCAUCCCCUACGAGGGACUGAGCGGCGACCAGAUGGGCCAGAUCGAGAAGAUCUUCAAGG…	0.55437	0.02428	1.25033	0.0547614	646.637	54.108	213.485	19.3185	0.983387	1.13501	0.823682	0.0430698	0.102708	0.0689225	0.803309	49.1143	AUGGCCGUCUAUCCAUACGACGUACCCGAUUACGCUGGCUAUCCAUACGAUGUGCCUGAUUAUGCAGGAUCAUACCCCUACGACGUACCGGAUUAUGCCGGCAGUGGAGUGUUCACCCUCGAAGAUUUCGUGGGUGAUUGGAGGCAGACUGCGGGCUAUAACCUGGACCAGGUUCUUGAACAGGGUGGAGUGAGCUCCCUGUUCCAAAAUCUGGGAGUAAGUGUCACACCCAUACAGAGGAUUGUGCUCUCUGGAGAGAACGGACUGAAGAUAGACAUCCAUGUUAUCAUUCCUUACGAAGGUCUUAGCGGAGAUCAGAUGGGCCAGAUAGAAAAGAUUUUUAAGGUUGUCUACCCCGUGGAUGAUCACCAUUUUAAAGUGAUCCUGCAUUACGGCACC…	((((((.(((((((....(((....(((.(((((.(((((.((((...((.(((((((.((((....((((...((.((.(((((((..(((....(((.(((((.......((((((.(((.....))).))))))..........))))).))).(((((.(((((((((((...((((((((.(.......).))))))))...))))))).......((((.........((((((.......))))))....................)))))))).)))))...))).))))..(((((......))))).....((((((((((....((((....(((..(((.(((((((....((((((((.......(((..((........))))).…	SSSSSSBSSSSSSSIIIISSSIIIISSSISSSSSBSSSSSMSSSSIIISSBSSSSSSSBSSSSIIIISSSSIIISSISSISSSSSSSIISSSMMMMSSSISSSSSIIIIIIISSSSSSISSSHHHHHSSSISSSSSSIIIIIIIIIISSSSSISSSMSSSSSISSSSSSSSSSSIIISSSSSSSSISHHHHHHHSISSSSSSSSIIISSSSSSSMMMMMMMSSSSIIIIIIIIISSSSSSHHHHHHHSSSSSSIIIIIIIIIIIIIIIIIIIISSSSSSSSISSSSSMMMSSSISSSSMMSSSSSHHHHHHSSSSSMMMMMSSSSSSSSSSIIIISSSSIIIISSSIISSSBSSSSSSSIIIISSSSSSSSIIIIIIISSSBBSSHHHHHHHHSSSSSI…	[0.451, 0.127, 0.145, 0.186, -0.028, 0.125, 0.62, 0.193, 0.513, 0.269, 0.366, 0.274, 0.305, 0.32, 0.611, 0.622, 0.368, 0.28, 0.30000000000000004, 0.075, 0.233, 0.5690000000000001, 0.438, 0.331, 0.326, 0.099, 0.184, 0.352, 0.548, 0.593, 0.39, 0.055, 0.183, 0.17, 0.438, 0.067, 0.134, 0.217, 0.514, 0.201, 0.541, 0.224, 0.241, 0.299, 0.49, 0.499, 0.297, 0.375, 0.331, 0.457, 0.389, 0.315, 0.0430000000…	210.299	((((((.(((((((....((((...(((.(((((.(((((.((((...((.(((((((.((((....((((................((((.(((((((.(((((...((.(((((((.((((...)))).))))))....).))..))))).))).)))).)))).(((((((...((((((((.(.......).))))))))...)))))))......(((...)))((((.(((((.((((((.((((....))))..(((.(((.((((........)))).))).))).......((((((....)))))).....((((((((((....((((....(((..(((.(((((((...(((((((((.......(((((.....)))))......…	-211.4	-219.93	223	222.521	0.358327	1.78644	9.89169	[0.3665204542, 0.3141258912, 0.0367978158, 0.0011746598, 0.0023551282000000002, 0.0041036307, 0.9999530545, 0.0518062415, 0.0005035284, 0.0033941176, 0.0018919703, 0.0005943485, 0.0001581838, 0.0030647160000000003, 0.9998556388000001, 0.9035550893000001, 0.9991925009, 0.9988570743, 0.010974765400000001, 0.0090280648, 0.0128844023, 0.13355276530000001, 0.9913081408000001, 0.9428600447000001, 0.942…	172.95	-116.026	-156.772	257	299.01	0.481498	3.07951	12.6109	[0.57665151, 0.47821898, 0.19600386, 0.04088122, 0.03879131, 0.05193156, 0.9795562, 0.28157423, 0.06996001, 0.12475865, 0.10684689, 0.04733571, 0.02545371, 0.06154404, 0.96220374, 0.86004628, 0.96615143, 0.9329573800000001, 0.2522159, 0.28354406, 0.27807012000000003, 0.63387324, 0.8349230200000001, 0.67933811, 0.6333615, 0.17008549, 0.28882691, 0.27134675, 0.96272778, 0.52172742, 0.48672283, 0.57…	169.151	0.338646	97	7
1220189B1	10388753	IDT_1	wayment	Commercial	AUGGCAGUUUAUCCUUACGAUGUUCCAGAUUAUGCAGGAUAUCCCUACGACGUUCCGGACUAUGCAGGCUCUUAUCCCUACGACGUGCCCGAUUACGCCGGCUCAGGAGUAUUUACUCUUGAGGACUUCGUCGGCGAUUGGCGGCAAACCGCAGGCUAUAAUCUCGACCAGGUGCUGGAGCAAGGUGGGGUCAGUAGUUUGUUCCAAAAUCUCGGGGUAAGUGUAACACCUAUACAGAGAAUAGUGCUCAGCGGGGAAAACGGCUUGAAAAUCGAUAUACACGUAAUCAUUCCAUACGAGGGUCUUUCUGGCGAUCAGAUGGGUCAAAUCGAAAAAAUUUUCAAAGUAGUCUAUCCGGUCGAUGACCAUCACUUCAAGGUUAUUCUUCAUUAUGGGACA…	GGGACAUUUGCUUCUGACACAACUGUGUUCACUAGCAACCUCAAACAGACACCAUGGCAGUUUAUCCUUACGAUGUUCCAGAUUAUGCAGGAUAUCCCUACGACGUUCCGGACUAUGCAGGCUCUUAUCCCUACGACGUGCCCGAUUACGCCGGCUCAGGAGUAUUUACUCUUGAGGACUUCGUCGGCGAUUGGCGGCAAACCGCAGGCUAUAAUCUCGACCAGGUGCUGGAGCAAGGUGGGGUCAGUAGUUUGUUCCAAAAUCUCGGGGUAAGUGUAACACCUAUACAGAGAAUAGUGCUCAGCGGGGAAAACGGCUUGAAAAUCGAUAUACACGUAAUCAUUCCAUACGAGGGUCUUUCUGGCGAUCAGAUGGGUCAAAUCGAAAAAAUUUUCAAAG…	0.47788	0.06114	1.45046	0.185572	328.911	31.1813	121.13	1.7851	1.14079	0.643995	0.418965	0.145953	0.00949064	0.0397185	0.737096	46.6989	AUGGCAGUUUAUCCUUACGAUGUUCCAGAUUAUGCAGGAUAUCCCUACGACGUUCCGGACUAUGCAGGCUCUUAUCCCUACGACGUGCCCGAUUACGCCGGCUCAGGAGUAUUUACUCUUGAGGACUUCGUCGGCGAUUGGCGGCAAACCGCAGGCUAUAAUCUCGACCAGGUGCUGGAGCAAGGUGGGGUCAGUAGUUUGUUCCAAAAUCUCGGGGUAAGUGUAACACCUAUACAGAGAAUAGUGCUCAGCGGGGAAAACGGCUUGAAAAUCGAUAUACACGUAAUCAUUCCAUACGAGGGUCUUUCUGGCGAUCAGAUGGGUCAAAUCGAAAAAAUUUUCAAAGUAGUCUAUCCGGUCGAUGACCAUCACUUCAAGGUUAUUCUUCAUUAUGGGACA…	.........((((((....................))))))..(((((...((((((((((...............(((.((...((((......(((((.(((((((((....)))))))))........)))))......))))...)).)))...............))).)))))))...)))))(((((((....((((((((.((((......(((...(((((.............(((...(((((((((..(((........((((((.....((..((((((((...(((((((((((((.(((...(((((.((..(((((..........................))))))))))))........((((((((((((...(((...…	EEEEEEEEESSSSSSHHHHHHHHHHHHHHHHHHHHSSSSSSMMSSSSSIIISSSSSSSSSSIIIIIIIIIIIIIIISSSISSIIISSSSIIIIIISSSSSISSSSSSSSSHHHHSSSSSSSSSIIIIIIIISSSSSIIIIIISSSSIIISSISSSIIIIIIIIIIIIIIISSSBSSSSSSSIIISSSSSSSSSSSSIIIISSSSSSSSISSSSIIIIIISSSIIISSSSSIIIIIIIIIIIIISSSIIISSSSSSSSSIISSSIIIIIIIISSSSSSIIIIISSIISSSSSSSSBBBSSSSSSSSSSSSSISSSMMMSSSSSBSSBBSSSSSHHHHHHHHHHHHHHHHHHHHHHHHHHSSSSSSSSSSSSMMMMMMMMSSSSSSSSSSSSIIISSSIII…	[0.5690000000000001, 0.305, 0.627, 0.446, 0.325, 0.429, 0.671, 0.761, 0.763, 0.388, 0.371, 0.073, 0.147, 0.431, 0.397, 0.5750000000000001, 0.362, 0.492, 0.456, 0.619, 0.489, 0.7030000000000001, 0.713, 0.47100000000000003, 0.456, 0.391, 0.41500000000000004, 0.655, 0.806, 0.856, 0.643, 0.6900000000000001, 0.52, 0.459, 0.44, 0.139, 0.185, 0.35100000000000003, 0.487, 0.381, 0.468, 0.429, 0.4740000000…	239.241	.............(((((..((((((((.......(((.....)))........((((..((..(.(((.................))).)..))..))))(((((((((....))))))))).((((.(((((.(((((((((....))))......)))))))))).)))).))))))))..)))))(((((((...(((((((((.((((.(....(((...(((((.........(((.(((...(((((((((..(((((((....((((((.....((..((((((((...((((((...((((.((((..((....))..)))).........(((..((.((((.(((.(((((.(((............((((((((((((...(((.(.…	-175	-185.63	251	249.464	0.401713	9.56319	13.8315	[0.6132627665, 0.5546877708, 0.5297076227, 0.9597222467000001, 0.5310029683, 0.5532454709, 0.5477592022000001, 0.5780796180000001, 0.9805790185000001, 0.8921062112, 0.9140631360000001, 0.8938726495, 0.6413942751, 0.37370719010000003, 0.1223679865, 0.1365316221, 0.0682100726, 0.0684400845, 0.5923694099, 0.5953271231, 0.3694464266, 0.0569047574, 0.056971020600000005, 0.0595905945, 0.0549196892, 0.0…	144.406	-83.7225	-130.907	315	321.653	0.51796	10.6284	20.6185	[0.9355769500000001, 0.89759964, 0.78948485, 0.81846924, 0.87259506, 0.8779513600000001, 0.78845634, 0.8760941999999999, 0.94800131, 0.76329986, 0.69029392, 0.61054643, 0.38527198, 0.37472749, 0.58388846, 0.81483343, 0.74302676, 0.6473186, 0.77679994, 0.74463528, 0.5672853999999999, 0.50796655, 0.59229341, 0.53061592, 0.40287792, 0.41672575, 0.57805373, 0.52152632, 0.77252547, 0.78976382, 0.75748…	144.666	0.385251	121	3
1220185B1	10383653	GC_rich_24x_2	wayment	GC-rich	AUGGCGGUCUACCCCUACGACGUGCCCGACUACGCCGGCUACCCCUACGACGUCCCGGACUACGCGGGCAGCUACCCGUACGACGUGCCGGACUACGCGGGCAGCGGCGUCUUCACGCUGGAGGACUUCGUCGGCGACUGGCGCCAGACCGCGGGCUACAACCUCGACCAGGUGCUGGAGCAGGGGGGCGUGAGCUCCCUGUUCCAGAACCUCGGCGUCUCGGUCACGCCGAUCCAGCGGAUCGUGCUGUCCGGCGAGAACGGGCUGAAGAUCGACAUCCACGUGAUCAUCCCGUACGAGGGCCUGUCCGGGGACCAGAUGGGCCAGAUCGAGAAGAUCUUCAAGGUCGUCUACCCGGUGGACGACCACCACUUCAAGGUGAUCCUCCACUACGGGACG…	GGGACAUUUGCUUCUGACACAACUGUGUUCACUAGCAACCUCAAACAGACACCAUGGCCGUGUACCCCUACGAUGUCCCCGACUACGCCGGAUACCCGUAUGAUGUGCCAGAUUAUGCGGGUUCCUACCCGUAUGAUGUGCCAGAUUAUGCGGGAUCCGGCGUAUUCACGUUGGAGGACUUCGUAGGGGACUGGAGACAGACUGCUGGCUACAACCUGGACCAGGUGCUGGAACAGGGGGGAGUCAGCAGUCUGUUCCAGAACCUUGGAGUCUCGGUCACCCCCAUCCAGCGGAUAGUCCUCUCGGGGGAGAAUGGCUUGAAGAUCGACAUUCAUGUCAUUAUCCCCUACGAGGGACUGUCCGGUGACCAGAUGGGGCAGAUCGAGAAGAUCUUCAAGG…	0.55478	0.01134	1.24941	0.0255386	914.035	29.6449	214.138	17.5325	0.98266	1.13848	1.16429	0.0200861	0.0932129	0.0377615	0.773512	65.0564	AUGGCGGUCUACCCCUACGACGUGCCCGACUACGCCGGCUACCCCUACGACGUCCCGGACUACGCGGGCAGCUACCCGUACGACGUGCCGGACUACGCGGGCAGCGGCGUCUUCACGCUGGAGGACUUCGUCGGCGACUGGCGCCAGACCGCGGGCUACAACCUCGACCAGGUGCUGGAGCAGGGGGGCGUGAGCUCCCUGUUCCAGAACCUCGGCGUCUCGGUCACGCCGAUCCAGCGGAUCGUGCUGUCCGGCGAGAACGGGCUGAAGAUCGACAUCCACGUGAUCAUCCCGUACGAGGGCCUGUCCGGGGACCAGAUGGGCCAGAUCGAGAAGAUCUUCAAGGUCGUCUACCCGGUGGACGACCACCACUUCAAGGUGAUCCUCCACUACGGGACG…	..((((..(((((((...((((((((((.....((((.((.(((...((..((((.((((...(((((......))))).....)).))))))..)).))).))))))((((((......))))))...(((((((.....)))).)))..)))))...........((((((.(((((((((((((.......))))))))))))).)))).))(((...((((((((.((...((.(((...((((((((((...((.(((((......((((........(((((.((((((.(.(((((...(((((.((((.(((.......))).....(((((((..((((((((((...))))))))))(((.......)))((((((((((((((...))…	EESSSSBBSSSSSSSIIISSSSSSSSSSMMMMMSSSSBSSISSSIIISSIISSSSBSSSSIIISSSSSHHHHHHSSSSSIIIIISSBSSSSSSIISSISSSISSSSSSSSSSSSHHHHHHSSSSSSMMMSSSSSSSHHHHHSSSSBSSSMMSSSSSMMMMMMMMMMMSSSSSSISSSSSSSSSSSSSHHHHHHHSSSSSSSSSSSSSISSSSBSSSSSIIISSSSSSSSISSBBBSSISSSIIISSSSSSSSSSIIISSISSSSSIIIIIISSSSBBBBBBBBSSSSSISSSSSSISISSSSSIIISSSSSISSSSMSSSHHHHHHHSSSMMMMMSSSSSSSMMSSSSSSSSSSHHHSSSSSSSSSSSSSHHHHHHHSSSSSSSSSSSSSSSSSHHHSS…	[0.647, 0.34600000000000003, 0.36, 0.109, -0.14300000000000002, 0.166, 0.718, 0.389, 0.539, 0.34400000000000003, 0.013000000000000001, 0.042, 0.109, 0.117, 0.515, 0.554, 0.341, 0.40700000000000003, 0.361, 0.019, 0.154, 0.314, 0.018000000000000002, 0.115, 0.11900000000000001, -0.033, 0.061, 0.395, 0.439, 0.866, 0.685, 0.434, 0.494, 0.188, -0.033, 0.03, 0.164, 0.373, 0.47800000000000004, 0.335, 0.1…	177.542	...(((((((............((((((..((..(((((..........(((((.........(((((......)))))..))))))))))..))..))))))..((((((....((((((.(.....).))))))...)))))))))))))((((((......((.((((((.(((((((((((((.(....)))))))))))))).)))).))))....((((((((.((...((.(((...((((((((((...((.(((((....(.((((........(((((.((((((.(.(((((..((((.((((((.(((.......))).....(((((((..((((((((((...))))))))))(((.......)))((((((((((((((...))…	-279.4	-289.04	215	218.164	0.351311	6.66868	15.3069	[0.9988830890000001, 0.9950609784000001, 0.8522166154, 0.07022628360000001, 0.0119499202, 0.0249508737, 0.0954558578, 0.1068574328, 0.0141749197, 0.11015345100000001, 0.8679261653, 0.8489529671, 0.837687563, 0.8341822471, 0.8378310667000001, 0.980947047, 0.9631440765, 0.9240809297, 0.6758596747000001, 0.8696804610000001, 0.6609813756, 0.5480258775, 0.1169595762, 0.036851277700000004, 0.0632277922…	127.864	-193.803	-229.015	223	255.068	0.410738	5.60691	13.3889	[0.9571400600000001, 0.95923908, 0.37224799000000003, 0.18041989, 0.21790798, 0.1576612, 0.48533739000000004, 0.57315147, 0.18775786, 0.36624946, 0.40850396, 0.28193859, 0.24893827000000002, 0.21041898, 0.27420366, 0.92555604, 0.88768737, 0.7402897900000001, 0.25532253, 0.3984872, 0.24196684000000002, 0.22951175000000001, 0.46641874, 0.41976791, 0.45900749999999996, 0.31560253, 0.38957162, 0.2856…	143.514	0.285897	122	10
1220186B1	10383651	GC_rich_24x_1	wayment	GC-rich	AUGGCCGUGUACCCCUACGACGUGCCGGACUACGCCGGCUACCCCUACGACGUGCCGGACUACGCGGGGUCCUACCCCUACGACGUGCCCGACUACGCGGGCAGCGGCGUCUUCACCCUGGAGGACUUCGUCGGGGACUGGCGGCAGACCGCGGGCUACAACCUGGACCAGGUGCUGGAGCAGGGCGGCGUGUCCUCGCUCUUCCAGAACCUCGGCGUCAGCGUCACCCCCAUCCAGCGCAUCGUCCUGUCGGGCGAGAACGGCCUCAAGAUCGACAUCCACGUGAUCAUCCCCUACGAGGGCCUGAGCGGCGACCAGAUGGGCCAGAUCGAGAAGAUCUUCAAGGUGGUCUACCCCGUGGACGACCACCACUUCAAGGUGAUCCUCCACUACGGGACG…	GGGACAUUUGCUUCUGACACAACUGUGUUCACUAGCAACCUCAAACAGACACCAUGGCGGUCUACCCCUACGACGUGCCCGACUACGCCGGCUACCCCUACGACGUCCCGGACUACGCGGGCAGCUACCCGUACGACGUGCCGGACUACGCGGGCAGCGGCGUCUUCACGCUGGAGGACUUCGUCGGCGACUGGCGCCAGACCGCGGGCUACAACCUCGACCAGGUGCUGGAGCAGGGGGGCGUGAGCUCCCUGUUCCAGAACCUCGGCGUCUCGGUCACGCCGAUCCAGCGGAUCGUGCUGUCCGGCGAGAACGGGCUGAAGAUCGACAUCCACGUGAUCAUCCCGUACGAGGGCCUGUCCGGGGACCAGAUGGGCCAGAUCGAGAAGAUCUUCAAGG…	0.54883	0.01563	1.26295	0.0359674	1391.27	130.02	210.358	14.9769	0.993313	1.11838	1.77219	0.0282883	0.0796261	0.165619	0.772114	65.0564	AUGGCCGUGUACCCCUACGACGUGCCGGACUACGCCGGCUACCCCUACGACGUGCCGGACUACGCGGGGUCCUACCCCUACGACGUGCCCGACUACGCGGGCAGCGGCGUCUUCACCCUGGAGGACUUCGUCGGGGACUGGCGGCAGACCGCGGGCUACAACCUGGACCAGGUGCUGGAGCAGGGCGGCGUGUCCUCGCUCUUCCAGAACCUCGGCGUCAGCGUCACCCCCAUCCAGCGCAUCGUCCUGUCGGGCGAGAACGGCCUCAAGAUCGACAUCCACGUGAUCAUCCCCUACGAGGGCCUGAGCGGCGACCAGAUGGGCCAGAUCGAGAAGAUCUUCAAGGUGGUCUACCCCGUGGACGACCACCACUUCAAGGUGAUCCUCCACUACGGGACG…	..(((((.(..((.((.((..(.((((..(((.(((((..(((((...(((((.(((((....((((((.((.........(.((((((((......))))).))).)((((((......))))))..((((((((....((((....))))((.((.......)).))((((.(((((..(((((((.......)))))))))))).)))).(((((...((((..(((..(((((.((...((((((((((.((((......)))..).))))))((..(((((((.(((((..(((((((......(((..((....)))))(((((.....)))))....(((((((..((....))..))))))).......((((((((((...((((((.((…	EESSSSSISIISSISSBSSIISISSSSBBSSSBSSSSSIISSSSSIIISSSSSISSSSSIIIISSSSSSISSMMMMMMMMMSISSSSSSSSHHHHHHSSSSSBSSSISSSSSSSHHHHHHSSSSSSMMSSSSSSSSMMMMSSSSHHHHSSSSSSISSHHHHHHHSSISSSSSSISSSSSBBSSSSSSSHHHHHHHSSSSSSSSSSSSISSSSMSSSSSIIISSSSIISSSIISSSSSISSIIISSSSSSSSSSISSSSHHHHHHSSSBBSISSSSSSSSIISSSSSSSISSSSSIISSSSSSSMMMMMMSSSBBSSHHHHSSSSSSSSSSHHHHHSSSSSMMMMSSSSSSSIISSHHHHSSIISSSSSSSMMMMMMMSSSSSSSSSSIIISSSSSSBSS…	[0.705, 0.34500000000000003, 0.309, 0.159, -0.129, 0.11, 0.35100000000000003, 0.296, 0.676, 0.528, 0.191, 0.127, 0.16, 0.211, 0.426, 0.494, 0.43, 0.31, 0.41000000000000003, 0.23600000000000002, 0.4, 0.419, 0.246, 0.25, 0.11900000000000001, -0.037, 0.20700000000000002, 0.64, 0.354, 0.512, 0.40700000000000003, 0.168, 0.369, 0.14300000000000002, -0.03, 0.032, 0.194, 0.271, 0.637, 0.35000000000000003…	182.433	..(((((.(..((.((.((..(.((((..(((.(((((..(((((...(((((.(((((....((((((.(((.((((.((((((((((((......)))))).))..((((((......)))))).)))).)))).((.((((....)))).)).........((((...((((((((...(((.(((((.....((((.............))))...))))).)))...))))))))...)))).((((((.((....((((((..((((....(((.(((((((.(((((..(((((((......(((..((....)))))(((((.....)))))....(((((((..((....))..))))))).......((((((((((...((((((.((…	-264.4	-274	229	227.804	0.366834	6.00335	12.1319	[0.9878025834, 0.9969935992000001, 0.0044141042, 0.0003720485, 0.0002205893, 0.0022959947000000002, 0.0866071909, 0.9629528281, 0.22111518330000002, 0.8691326647000001, 0.8614040105, 0.2565818043, 0.0270921738, 0.7263650686, 0.032809650100000004, 0.045779966500000005, 0.9704288144000001, 0.0269329177, 0.016400559500000002, 0.9841113656, 0.7489845764, 0.2423626244, 0.9605230352, 0.0033808482, 0.00…	196.774	-183.777	-221.343	229	259.674	0.418154	6.56013	14.4231	[0.9625903, 0.94727372, 0.09366073, 0.03201546, 0.02450932, 0.04733778, 0.37441284, 0.93185412, 0.32635927, 0.87429002, 0.78801577, 0.43475078, 0.20016786, 0.52288911, 0.37519719, 0.58507222, 0.9708646999999999, 0.338074, 0.30398783, 0.89385302, 0.76321043, 0.30172499999999997, 0.88870461, 0.07718859, 0.03651119, 0.03602778, 0.07692109999999999, 0.8574939300000001, 0.97870514, 0.37945391, 0.60626…	198.899	0.293773	128	10
1220184B1	10383601	LinearDesign-beamsize50-USETHISONE	rhiju	LinearDesign	AUGGCCGUGUACCCCUACGAUGUCCCCGACUACGCCGGAUACCCGUAUGAUGUGCCAGAUUAUGCGGGUUCCUACCCGUAUGAUGUGCCAGAUUAUGCGGGAUCCGGCGUAUUCACGUUGGAGGACUUCGUAGGGGACUGGAGACAGACUGCUGGCUACAACCUGGACCAGGUGCUGGAACAGGGGGGAGUCAGCAGUCUGUUCCAGAACCUUGGAGUCUCGGUCACCCCCAUCCAGCGGAUAGUCCUCUCGGGGGAGAAUGGCUUGAAGAUCGACAUUCAUGUCAUUAUCCCCUACGAGGGACUGUCCGGUGACCAGAUGGGGCAGAUCGAGAAGAUCUUCAAGGUUGUGUACCCCGUCGAUGAUCACCAUUUCAAAGUGAUCCUGCACUAUGGUACU…	GGGACAUUUGCUUCUGACACAACUGUGUUCACUAGCAACCUCAAACAGACACCAUGGCCGUGUACCCCUACGACGUGCCGGACUACGCCGGCUACCCCUACGACGUGCCGGACUACGCGGGGUCCUACCCCUACGACGUGCCCGACUACGCGGGCAGCGGCGUCUUCACCCUGGAGGACUUCGUCGGGGACUGGCGGCAGACCGCGGGCUACAACCUGGACCAGGUGCUGGAGCAGGGCGGCGUGUCCUCGCUCUUCCAGAACCUCGGCGUCAGCGUCACCCCCAUCCAGCGCAUCGUCCUGUCGGGCGAGAACGGCCUCAAGAUCGACAUCCACGUGAUCAUCCCCUACGAGGGCCUGAGCGGCGACCAGAUGGGCCAGAUCGAGAAGAUCUUCAAGG…	0.32881	0.08444	2.10805	0.541357	630.256	10.9553	152.849	6.34484	1.65798	0.812634	0.802815	0.425777	0.0337328	0.0139548	0.781208	53.9452	AUGGCCGUGUACCCCUACGAUGUCCCCGACUACGCCGGAUACCCGUAUGAUGUGCCAGAUUAUGCGGGUUCCUACCCGUAUGAUGUGCCAGAUUAUGCGGGAUCCGGCGUAUUCACGUUGGAGGACUUCGUAGGGGACUGGAGACAGACUGCUGGCUACAACCUGGACCAGGUGCUGGAACAGGGGGGAGUCAGCAGUCUGUUCCAGAACCUUGGAGUCUCGGUCACCCCCAUCCAGCGGAUAGUCCUCUCGGGGGAGAAUGGCUUGAAGAUCGACAUUCAUGUCAUUAUCCCCUACGAGGGACUGUCCGGUGACCAGAUGGGGCAGAUCGAGAAGAUCUUCAAGGUUGUGUACCCCGUCGAUGAUCACCAUUUCAAAGUGAUCCUGCACUAUGGUACU…	..(((((.((((((((((((.(((((((((((((((((((.((((((((((..((...(((((((((((....)))))))))))..))...)))))))))))))))))))).....))))).)))).))))))))).(((((.((((((((((((((.(..((((..((((...))))..))))..).)))))))))))))))))))((((((((((((((((((..(((((((...((((((((((.(((((((((.((((((.((((........)))).)))))).)))))..)))))))))))))).......)))))))..))))))))....))))))))))........(((((((((((((((((((((((((.((((((((..((((..(…	EESSSSSBSSSSSSSSSSSSISSSSSSSSSSSSSSSSSSSBSSSSSSSSSSIISSIIISSSSSSSSSSSHHHHSSSSSSSSSSSIISSIIISSSSSSSSSSSSSSSSSSSSBBBBBSSSSSBSSSSISSSSSSSSSMSSSSSBSSSSSSSSSSSSSSISIISSSSIISSSSHHHSSSSIISSSSIISISSSSSSSSSSSSSSSSSSSSSSSSSSSSSSSSSSSSSIISSSSSSSIIISSSSSSSSSSBSSSSSSSSSISSSSSSISSSSHHHHHHHHSSSSISSSSSSISSSSSBBSSSSSSSSSSSSSSIIIIIIISSSSSSSIISSSSSSSSBBBBSSSSSSSSSSMMMMMMMMSSSSSSSSSSSSSSSSSSSSSSSSSISSSSSSSSIISSSSIIS…	[0.663, 0.335, 0.329, 0.16, -0.17200000000000001, 0.094, 0.377, 0.363, 0.56, 0.353, 0.009000000000000001, 0.028, 0.078, 0.038, 0.398, 0.321, 0.14, 0.289, 0.331, 0.368, 0.28700000000000003, 0.494, 0.109, 0.097, 0.107, -0.07100000000000001, 0.07100000000000001, 0.296, 0.159, 0.512, 0.337, 0.052000000000000005, 0.129, 0.08, -0.05, 0.051000000000000004, 0.105, 0.279, 0.431, 0.34, 0.224, 0.131, 0.023,…	163.97	..((((((((.(((((((((.(((((((((((((((((((.((((((((((.((.((.(((((((((((....))))))))))).)).)).)))))))))))))))))))).....))))).)))).))))))))).((((((.(((((((((((((.(..((((..((((...))))..))))..).)))))))))))))))))))((((((((((((((((((..(((((((((.((((((((((.(((((((((.((((((.((((........)))).)))))).)))))..)))))))))))))).))....)))))))..))))))))....))))))))))........(((((((((((((((((((((((((.((((((((..((((..(…	-396	-399.72	119	124.069	0.199789	3.3438	4.41294	[0.9878661604000001, 0.9845676515, 0.003364072, 3.5290600000000004e-05, 1.8223200000000002e-05, 0.0007210980000000001, 0.0772184985, 0.48754578800000004, 0.0596820387, 0.09905749100000001, 0.6345665450000001, 0.009039968, 8.44641e-05, 3.4344700000000003e-05, 4.6088400000000004e-05, 0.0005968893000000001, 0.0005112886, 8.46382e-05, 0.00020543310000000002, 0.050771793100000004, 1.0, 0.0100782773, 0…	84.5707	-270.652	-290.741	133	156.036	0.251265	4.22201	5.9448	[0.9577353999999999, 0.9420381, 0.04628016, 0.01292075, 0.012756, 0.039748, 0.3757352, 0.71615351, 0.23485689999999998, 0.28482139, 0.5301310300000001, 0.05734938, 0.00841384, 0.00306996, 0.003912, 0.008345, 0.006631, 0.001769, 0.0038100000000000005, 0.06204171, 1.0, 0.018961, 0.010022, 0.00511399, 0.03174778, 0.11120423, 0.0654849, 0.10346125, 0.100465, 0.18981704, 0.3252113, 0.07544245000000001…	84.0468	0.264042	124	5
1220196B1	10419522	12	skyblue	Eterna	AUGGCCGUAUACCCGUACGAUGUUCCGGACUACGCAGGGUAUCCGUACGACGUGCCCGACUACGCGGGCUCGUACCCGUACGAUGUCCCGGAUUAUGCCGGCAGCGGCGUCUUCACCCUUGAGGACUUCGUGGGGGACUGGAGGCAGACCGCUGGGUAUAAUCUGGAUCAGGUUCUGGAGCAGGGGGGGGUGUCCUCCCUGUUCCAGAACCUGGGCGUGUCUGUGACGCCGAUCCAGCGCAUCGUGUUGUCGGGUGAGAACGGCCUGAAGAUAGACAUCCAUGUGAUCAUCCCGUAUGAGGGGCUCAGCGGGGAUCAGAUGGGUCAGAUCGAGAAGAUCUUCAAGGUCGUCUACCCGGUCGAUGAUCACCAUUUCAAGGUGAUCCUGCAUUACGGGACU…	GGGACAUUUGCUUCUGACACAACUGUGUUCACUAGCAACCUCAAACAGACACCAUGGCCGUAUACCCGUACGAUGUUCCGGACUACGCAGGGUAUCCGUACGACGUGCCCGACUACGCGGGCUCGUACCCGUACGAUGUCCCGGAUUAUGCCGGCAGCGGCGUCUUCACCCUUGAGGACUUCGUGGGGGACUGGAGGCAGACCGCUGGGUAUAAUCUGGAUCAGGUUCUGGAGCAGGGGGGGGUGUCCUCCCUGUUCCAGAACCUGGGCGUGUCUGUGACGCCGAUCCAGCGCAUCGUGUUGUCGGGUGAGAACGGCCUGAAGAUAGACAUCCAUGUGAUCAUCCCGUAUGAGGGGCUCAGCGGGGAUCAGAUGGGUCAGAUCGAGAAGAUCUUCAAGG…	0.49068	0.06542	1.41263	0.188339	941.106	41.3036	211.299	13.8077	1.11103	1.12339	1.19877	0.148128	0.0734098	0.0526123	0.701059	59.0982	AUGGCCGUAUACCCGUACGAUGUUCCGGACUACGCAGGGUAUCCGUACGACGUGCCCGACUACGCGGGCUCGUACCCGUACGAUGUCCCGGAUUAUGCCGGCAGCGGCGUCUUCACCCUUGAGGACUUCGUGGGGGACUGGAGGCAGACCGCUGGGUAUAAUCUGGAUCAGGUUCUGGAGCAGGGGGGGGUGUCCUCCCUGUUCCAGAACCUGGGCGUGUCUGUGACGCCGAUCCAGCGCAUCGUGUUGUCGGGUGAGAACGGCCUGAAGAUAGACAUCCAUGUGAUCAUCCCGUAUGAGGGGCUCAGCGGGGAUCAGAUGGGUCAGAUCGAGAAGAUCUUCAAGGUCGUCUACCCGGUCGAUGAUCACCAUUUCAAGGUGAUCCUGCAUUACGGGACU…	..((((((((....))))((((((((((((.((((.(((((((.((((((((.(((((......))))).)))...))))))))))))(((((((((((..((((((((((((((((((((.(.....).))))))..))))))).).)))))))))))))))))..(((((((((((((((((((((.....)))))))))))))))))))))))))))))).))((((.((((((((((((((((((((((((.((.(((((((((((((.((.((((((.(((((..(((((.((((...)))))))))))))).))))))....))......)))))).))))))))))))))((((((((((.(((((((((((((.(((((..((((((((((…	EESSSSSSSSHHHHSSSSSSSSSSSSSSSSBSSSSMSSSSSSSBSSSSSSSSISSSSSHHHHHHSSSSSISSSBBBSSSSSSSSSSSSSSSSSSSSSSSBBSSSSSSSSSSSSSSSSSSSSISHHHHHSISSSSSSBBSSSSSSSBSBSSSSSSSSSSSSSSSSSMMSSSSSSSSSSSSSSSSSSSSSHHHHHSSSSSSSSSSSSSSSSSSSSSSSSSSSSSSBSSSSSSBSSSSSSSSSSSSSSSSSSSSSSSSBSSBSSSSSSSSSSSSSISSISSSSSSISSSSSBBSSSSSBSSSSHHHSSSSSSSSSSSSSSISSSSSSIIIISSIIIIIISSSSSSBSSSSSSSSSSSSSSSSSSSSSSSSISSSSSSSSSSSSSBSSSSSIISSSSSSSSSS…	[0.735, 0.395, 0.301, 0.163, -0.163, 0.117, 0.431, 0.28500000000000003, 0.538, 0.356, 0.149, 0.274, 0.28500000000000003, 0.341, 0.511, 0.343, 0.107, 0.18, 0.228, 0.333, 0.251, 0.499, 0.501, 0.192, 0.129, -0.043000000000000003, 0.005, 0.298, 0.122, 0.439, 0.451, 0.03, 0.219, 0.17200000000000001, 0.149, 0.279, 0.051000000000000004, 0.17, 0.543, 0.216, 0.316, 0.13, 0.156, 0.302, 0.445, 0.332, 0.186,…	152.977	..((((((((....))))((((((((((((.((((..((((((.((((((((.(((((......))))).)))...)))))))))))((((((((((((..((((((((((((((((((((.(.....).))))))..))))))).).)))))))))))))))))).(((((((((((((((((((((.....)))))))))))))))))))))))))))))).))((((.((((((((((((((((((((((((.(((.((((((((((((....((((((.(((((..(((((.((((...)))))))))))))).))))))............)))))).))))))))))))))((((((((((.(((((((((((((.(((((..((((((((((…	-310.5	-318.75	125	139.647	0.224874	6.19833	7.63161	[0.9877897458, 0.98445475, 0.0037807979, 0.0003758739, 0.0005820885, 0.0023708921, 0.0220881692, 0.07159239120000001, 0.0660540432, 0.14786989420000002, 0.9792927019000001, 0.9785153965000001, 0.9780777497, 0.9754826212000001, 0.1615206408, 0.0772287044, 0.067601197, 0.0604845694, 0.080281767, 0.10112086420000001, 0.10065573500000001, 0.0627458249, 0.1356665713, 0.26067047060000004, 0.1864442765,…	105.339	-209.38	-239.572	123	192.124	0.309378	5.92806	14.3689	[0.95996791, 0.9413711100000001, 0.11559498, 0.06927854, 0.07756348, 0.08234735, 0.33793664, 0.68499823, 0.45857986, 0.42086218000000003, 0.50965001, 0.45672779, 0.42390952, 0.38926902, 0.5167512, 0.55019684, 0.64733411, 0.3985011, 0.32944531, 0.6722307200000001, 0.6717505500000001, 0.43627315, 0.55781811, 0.73622895, 0.69383393, 0.49495548, 0.40604627, 0.5068917, 0.41662713, 0.40592516, 0.867942…	103.3	0.24634	122	9
1220198B1	10396597	Astros-Brourd-Eli-mod3	Astromon	Eterna	AUGGCCGUCUACCCCUACGACGUGCCCGACUACGCCGGCUACCCCUACGAUGUCCCCGACUACGCCGGCAGCUAUCCGUACGACGUGCCGGAUUAUGCCGGCUCGGGGGUGUUCACCCUCGAGGACUUCGUGGGGGACUGGAGACAGACGGCCGGCUACAAUCUGGACCAAGUGCUGGAGCAAGGCGGCGUGAGCUCUCUGUUCCAGAAUCUGGGCGUGAGCGUGACCCCCAUCCAGAGGAUCGUGCUGAGCGGCGAGAACGGACUGAAGAUCGACAUCCACGUGAUCAUCCCUUACGAGGGACUGAGCGGCGACCAGAUGGGCCAGAUCGAGAAGAUCUUCAAGGUAGUGUACCCCGUGGAUGACCACCACUUCAAGGUGAUCCUCCACUACGGUACA…	GGGACAUUUGCUUCUGACACAACUGUGUUCACUAGCAACCUCAAACAGACACCAUGGCCGUCUACCCCUACGACGUGCCCGACUACGCCGGCUACCCCUACGAUGUCCCCGACUACGCCGGCAGCUAUCCGUACGACGUGCCGGAUUAUGCCGGCUCGGGGGUGUUCACCCUCGAGGACUUCGUGGGGGACUGGAGACAGACGGCCGGCUACAAUCUGGACCAAGUGCUGGAGCAAGGCGGCGUGAGCUCUCUGUUCCAGAAUCUGGGCGUGAGCGUGACCCCCAUCCAGAGGAUCGUGCUGAGCGGCGAGAACGGACUGAAGAUCGACAUCCACGUGAUCAUCCCUUACGAGGGACUGAGCGGCGACCAGAUGGGCCAGAUCGAGAAGAUCUUCAAGG…	0.47729	0.0737	1.45226	0.224248	738.715	31.8512	174.637	9.92949	1.1422	0.928471	0.94097	0.176371	0.0527909	0.0405719	0.738435	58.9372	AUGGCCGUCUACCCCUACGACGUGCCCGACUACGCCGGCUACCCCUACGAUGUCCCCGACUACGCCGGCAGCUAUCCGUACGACGUGCCGGAUUAUGCCGGCUCGGGGGUGUUCACCCUCGAGGACUUCGUGGGGGACUGGAGACAGACGGCCGGCUACAAUCUGGACCAAGUGCUGGAGCAAGGCGGCGUGAGCUCUCUGUUCCAGAAUCUGGGCGUGAGCGUGACCCCCAUCCAGAGGAUCGUGCUGAGCGGCGAGAACGGACUGAAGAUCGACAUCCACGUGAUCAUCCCUUACGAGGGACUGAGCGGCGACCAGAUGGGCCAGAUCGAGAAGAUCUUCAAGGUAGUGUACCCCGUGGAUGACCACCACUUCAAGGUGAUCCUCCACUACGGUACA…	..(((((((.........)))).))).......(((((((.(((((((((.((((........(((((((...(((((..........)))))..)))))))((((((((....)))))))))))).))))))))).(((....)))..))))))).....((((((.......((((((((.((.(((....))))).))))))))....((((.((.......)).))))))))))((.((((.(((((((((((((.((.......((((..((((..(((..((((((((....))))).)))))).......))))((((...(((.((.((((((....((((((((((..(((((.((.((((.......)))).)).)))))...(((.((…	EESSSSSSSHHHHHHHHHSSSSBSSSEEEEEEESSSSSSSMSSSSSSSSSISSSSMMMMMMMMSSSSSSSIIISSSSSHHHHHHHHHHSSSSSIISSSSSSSSSSSSSSSHHHHSSSSSSSSSSSSISSSSSSSSSMSSSHHHHSSSMMSSSSSSSEEEEESSSSSSMMMMMMMSSSSSSSSISSBSSSHHHHSSSSSISSSSSSSSMMMMSSSSISSHHHHHHHSSISSSSSSSSSSSSBSSSSISSSSSSSSSSSSSISSIIIIIIISSSSMMSSSSIISSSBBSSSSSSSSHHHHSSSSSBSSSSSSIIIIIIISSSSSSSSIIISSSISSISSSSSSIIIISSSSSSSSSSMMSSSSSISSISSSSHHHHHHHSSSSISSISSSSSMMMSSSBSS…	[0.747, 0.393, 0.36, 0.242, -0.1, 0.11, 0.397, 0.181, 0.542, 0.506, 0.28700000000000003, 0.377, 0.44, 0.367, 0.625, 0.68, 0.147, 0.525, 0.433, 0.003, 0.167, 0.535, 0.215, 0.396, 0.16, 0.027, 0.438, 0.641, 0.461, 0.803, 0.6000000000000001, 0.259, 0.308, 0.135, -0.116, -0.09, 0.061, 0.139, 0.397, 0.298, 0.209, 0.12, 0.028, 0.082, 0.432, 0.307, 0.10400000000000001, 0.267, 0.324, 0.35000000000000003,…	182.029	..(((((((.........)))).)))....((((((((((.(((((((((.((((........(((((((...((((((((...))).)))))..)))))))((((((((....)))))))))))).))))))))).(((....)))..)))))))....((((((.(((..((((((((((.((.(((....))).))))))))))..(((.(.(((.(((((((.((.(.....).)).)))))))..))).).)))..(((.((........))))).(((..((((((((....))))).)))...)))..))..))).))))))......(((((((....(((((((((..(((((.((.((((.......)))).)).)))))...))))))…	-258.2	-267.37	199	204.847	0.329867	6.48714	14.5027	[0.9918007858000001, 0.9750270343, 0.0141298145, 0.0024138324, 0.0041540778, 0.0033517617, 0.0070479042, 0.0358226262, 0.042207130700000005, 0.7266306588, 0.8088787216000001, 0.9654534020000001, 0.9463561416, 0.9638664208000001, 0.9472165217, 0.7655985479, 0.7415094793, 0.9415202687, 0.0372766719, 0.05527216, 0.0557190588, 0.0244464816, 0.9244440551, 0.0307736487, 0.0684875075, 0.0616184914, 0.76…	55.6866	-164.717	-201.058	223	271.385	0.437012	6.55109	16.1113	[0.98965318, 0.89211476, 0.21507486, 0.07599615, 0.07466054, 0.05110836, 0.04725886, 0.07884796, 0.13530462000000001, 0.64425968, 0.9088866999999999, 0.84169794, 0.8294163800000001, 0.76681432, 0.7659899, 0.85718974, 0.85648903, 0.83544227, 0.34037477, 0.45211975, 0.32571728, 0.24206154, 0.80117085, 0.25645936, 0.28932816, 0.28991574000000003, 0.7701078, 0.70066631, 0.8683710800000001, 0.90880962…	64.4408	0.293122	116	10
1220197B1	10409421	BugacMan's Worm refined Kagglestyle	Eli Fisker	Eterna	AUGGCUGUCUAUCCUUAUGACGUUCCGGACUACGCCGGGUAUCCGUACGAUGUGCCGGAUUAUGCGGGGUCGUACCCGUACGACGUUCCGGAUUAUGCGGGGAGCGGCGUCUUCACGCUCGAGGACUUCGUCGGGGAUUGGAGGCAGACGGCUGGCUACAAUCUCGACCAGGUCCUCGAGCAAGGGGGCGUCAGCUCCCUGUUCCAGAACCUCGGUGUGAGUGUGACCCCGAUCCAGCGCAUCGUGCUGUCCGGCGAGAACGGUCUUAAGAUAGACAUCCACGUCAUUAUCCCUUACGAGGGGCUGUCCGGUGACCAGAUGGGGCAGAUAGAGAAGAUUUUCAAGGUGGUCUACCCCGUCGAUGAUCACCAUUUCAAGGUGAUCCUGCACUAUGGUACU…	GGGACAUUUGCUUCUGACACAACUGUGUUCACUAGCAACCUCAAACAGACACCAUGGCUGUCUAUCCUUAUGACGUUCCGGACUACGCCGGGUAUCCGUACGAUGUGCCGGAUUAUGCGGGGUCGUACCCGUACGACGUUCCGGAUUAUGCGGGGAGCGGCGUCUUCACGCUCGAGGACUUCGUCGGGGAUUGGAGGCAGACGGCUGGCUACAAUCUCGACCAGGUCCUCGAGCAAGGGGGCGUCAGCUCCCUGUUCCAGAACCUCGGUGUGAGUGUGACCCCGAUCCAGCGCAUCGUGCUGUCCGGCGAGAACGGUCUUAAGAUAGACAUCCACGUCAUUAUCCCUUACGAGGGGCUGUCCGGUGACCAGAUGGGGCAGAUAGAGAAGAUUUUCAAGG…	0.32892	0.03466	2.10734	0.222062	700.82	87.6438	123.756	8.51808	1.65742	0.657957	0.892699	0.174651	0.045287	0.11164	0.709672	55.8776	AUGGCUGUCUAUCCUUAUGACGUUCCGGACUACGCCGGGUAUCCGUACGAUGUGCCGGAUUAUGCGGGGUCGUACCCGUACGACGUUCCGGAUUAUGCGGGGAGCGGCGUCUUCACGCUCGAGGACUUCGUCGGGGAUUGGAGGCAGACGGCUGGCUACAAUCUCGACCAGGUCCUCGAGCAAGGGGGCGUCAGCUCCCUGUUCCAGAACCUCGGUGUGAGUGUGACCCCGAUCCAGCGCAUCGUGCUGUCCGGCGAGAACGGUCUUAAGAUAGACAUCCACGUCAUUAUCCCUUACGAGGGGCUGUCCGGUGACCAGAUGGGGCAGAUAGAGAAGAUUUUCAAGGUGGUCUACCCCGUCGAUGAUCACCAUUUCAAGGUGAUCCUGCACUAUGGUACU…	.(((.((((((((.(((.(((((((.......((((((((....(((((((((((.((((....(((((((((((.(((((((.((((.(((....((((((((((((((((((..((((((((((((.((((.((((((.((.(((....))).)).)))))))))).))))))))))))..))))))))).)))))))))))).)))).))).)))).))))))))))))))).))))))))))).)))))))).))))).)).))))))))))).)))(((((.((((((((((.(((.((((((((((((((.((((((((.((.((((.(((((((((.(((((((.(((.(((((((((((.(((((((((((((.(((((((((.((((..(…	ESSSISSSSSSSSBSSSISSSSSSSIIIIIIISSSSSSSSIIIISSSSSSSSSSSISSSSBBBBSSSSSSSSSSSISSSSSSSISSSSISSSBBBBSSSSSSSSSSSSSSSSSSIISSSSSSSSSSSSISSSSBSSSSSSISSISSSHHHHSSSISSISSSSSSSSSSISSSSSSSSSSSSIISSSSSSSSSBSSSSSSSSSSSSISSSSISSSBSSSSISSSSSSSSSSSSSSSISSSSSSSSSSSISSSSSSSSISSSSSBSSISSSSSSSSSSSISSSSSSSSISSSSSSSSSSISSSISSSSSSSSSSSSSSISSSSSSSSISSISSSSISSSSSSSSSISSSSSSSISSSISSSSSSSSSSSISSSSSSSSSSSSSISSSSSSSSSISSSSIIS…	[0.606, 0.17500000000000002, 0.343, 0.091, 0.386, 0.125, 0.339, 0.246, 0.498, 0.23700000000000002, 0.28, 0.20800000000000002, 0.20400000000000001, 0.634, 0.508, 0.454, 0.54, 0.36, 0.356, 0.06, 0.14200000000000002, 0.333, 0.34500000000000003, 0.243, 0.124, 0.136, 0.289, 0.5670000000000001, 0.389, 0.676, 0.511, 0.23700000000000002, 0.225, 0.149, -0.035, 0.02, -0.03, 0.182, 0.562, 0.313, 0.501, 0.36…	153.4	..((.((((((((.(((.((....(((..((.(((((((((...(((((((((((.((((....(((((((((((.(((((((.((((.(((....((((((((((((((((((..((((((((((((.((((((.((((.((.(((....))).)).)))))))))).))))))))))))..))))))))).)))))))))))).)))).)).))))).))))))))))))))).))))))))))))))))))))))..))))).))))))))))).))((((((.((((((((((((((.((((((((((((((.((((((((.((.((((.(((((((((.(((((((.(((((((((((((((.(((((((((((((.(((((((((.((((..(…	-345.4	-352.84	111	122.97	0.198019	3.81566	10.9343	[0.9999875732000001, 0.7704234168, 0.0069732131, 0.007540276, 1.0, 0.0208758712, 0.00013011780000000002, 0.00026100900000000003, 3.46297e-05, 0.0006571999999999999, 0.0014712205, 0.0067979097, 0.4849858879, 0.5155192042, 0.0358786478, 0.029723240300000002, 0.0826315242, 0.9964733945, 0.0461094872, 0.0471390135, 0.6517127682, 0.8763505973, 0.8835459523, 0.8840174694, 0.2492696304, 0.11631224650000…	156.434	-247.327	-271.028	119	154.487	0.248771	4.34542	12.1524	[0.99587398, 0.58516683, 0.18161006000000002, 0.16923809, 0.99806458, 0.245745, 0.014796, 0.008672, 0.003214, 0.013066, 0.026726, 0.077085, 0.330953, 0.695213, 0.3257728, 0.29629898, 0.27960106, 0.9929933400000001, 0.19679273, 0.30672524, 0.216767, 0.26069466, 0.28825084, 0.30298948000000003, 0.13832522, 0.71027594, 0.7116357, 0.98207445, 0.9866495200000001, 0.81117128, 0.82738601, 0.99828693, 0.…	156.251	0.247021	251	1
1220193B1	10389218	Omei 1 DG2=158.7 5'UTR 20 unpaired	Omei	Eterna	AUGGCCGUGUACCCGUACGAUGUGCCCGACUACGCCGGGUAUCCGUACGAUGUGCCGGAUUAUGCGGGUUCGUACCCGUAUGACGUUCCAGAUUAUGCCGGCUCUGGCGUCUUCACCCUCGAGGACUUCGUGGGUGACUGGCGCCAGACUGCCGGCUAUAAUCUGGACCAGGUUCUGGAGCAGGGGGGGGUGUCCUCCCUGUUCCAGAACCUGGGCGUCAGCGUGACGCCGAUCCAGCGCAUCGUACUGUCCGGCGAGAACGGGCUCAAGAUAGACAUUCACGUCAUUAUCCCUUACGAGGGGCUAUCCGGUGACCAGAUGGGGCAGAUAGAGAAGAUUUUCAAGGUGGUCUACCCCGUCGAUGAUCACCAUUUCAAGGUGAUCCUGCACUAUGGUACU…	GGGACAUUUGCUUCUGACACAACUGUGUUCACUAGCAACCUCAAACAGACACCAUGGCCGUGUACCCGUACGAUGUGCCCGACUACGCCGGGUAUCCGUACGAUGUGCCGGAUUAUGCGGGUUCGUACCCGUAUGACGUUCCAGAUUAUGCCGGCUCUGGCGUCUUCACCCUCGAGGACUUCGUGGGUGACUGGCGCCAGACUGCCGGCUAUAAUCUGGACCAGGUUCUGGAGCAGGGGGGGGUGUCCUCCCUGUUCCAGAACCUGGGCGUCAGCGUGACGCCGAUCCAGCGCAUCGUACUGUCCGGCGAGAACGGGCUCAAGAUAGACAUUCACGUCAUUAUCCCUUACGAGGGGCUAUCCGGUGACCAGAUGGGGCAGAUAGAGAAGAUUUUCAAGG…	0.29626	0.02021	2.33966	0.159605	649.491	59.5103	118.383	11.8428	1.84014	0.629391	0.827317	0.125529	0.062963	0.0758038	0.733528	56.1997	AUGGCCGUGUACCCGUACGAUGUGCCCGACUACGCCGGGUAUCCGUACGAUGUGCCGGAUUAUGCGGGUUCGUACCCGUAUGACGUUCCAGAUUAUGCCGGCUCUGGCGUCUUCACCCUCGAGGACUUCGUGGGUGACUGGCGCCAGACUGCCGGCUAUAAUCUGGACCAGGUUCUGGAGCAGGGGGGGGUGUCCUCCCUGUUCCAGAACCUGGGCGUCAGCGUGACGCCGAUCCAGCGCAUCGUACUGUCCGGCGAGAACGGGCUCAAGAUAGACAUUCACGUCAUUAUCCCUUACGAGGGGCUAUCCGGUGACCAGAUGGGGCAGAUAGAGAAGAUUUUCAAGGUGGUCUACCCCGUCGAUGAUCACCAUUUCAAGGUGAUCCUGCACUAUGGUACU…	....................((.(((((....((((((((....(((((((((((.(((((((((((((....))))))))))...(((((((((((((((((((((((((.((((((.(((.....))).))))))..)))))))))..)))))).)))))))))).((((((((((((((((((((.....))))))))))))))))))))((((((.....))))))..))).))))))))))).))))))))....))))).))..........((((((((.(((((((((((((((((((((((((((((.(((((((((((.((((((((((((((.(((((((.(((((((((((((((((((((((((((((.(((((((((.((((..(…	EEEEEEEEEEEEEEEEEEEESSISSSSSIIIISSSSSSSSIIIISSSSSSSSSSSISSSSSSSSSSSSSHHHHSSSSSSSSSSMMMSSSSSSSSSSSSSSSSSSSSSSSSSISSSSSSISSSHHHHHSSSISSSSSSIISSSSSSSSSBBSSSSSSBSSSSSSSSSSMSSSSSSSSSSSSSSSSSSSSHHHHHSSSSSSSSSSSSSSSSSSSSSSSSSSHHHHHSSSSSSMMSSSISSSSSSSSSSSISSSSSSSSIIIISSSSSISSEEEEEEEEEESSSSSSSSISSSSSSSSSSSSSSSSSSSSSSSSSSSSSISSSSSSSSSSSISSSSSSSSSSSSSSISSSSSSSISSSSSSSSSSSSSSSSSSSSSSSSSSSSSISSSSSSSSSISSSSIIS…	[0.663, 0.337, 0.498, 0.37, 0.148, 0.273, 0.46, 0.34900000000000003, 0.756, 0.47700000000000004, 0.40800000000000003, 0.23600000000000002, 0.164, 0.315, 0.647, 0.467, 0.389, 0.426, 0.441, 0.51, 0.209, 0.368, 0.034, 0.077, 0.109, -0.122, 0.08, 0.292, 0.278, 0.597, 0.523, 0.249, 0.233, 0.166, -0.039, 0.011, -0.038, 0.171, 0.562, 0.314, 0.501, 0.368, 0.31, 0.281, 0.5, 0.343, 0.151, 0.168, 0.23600000…	157.111	.....((((......)))).((.(((((.((.(((((((((...(((((((((((.(((((((((((((....)))))))).....(((((((((((((((((((((((((.((((((.(((.....))).))))))..)))))))))..)))))).)))))))))).((((((((((((((((((((.....))))))))))))))))))))(((((((...)))))))))))).))))))))))))))))))))))..))))).))..........((((((((.(((((((((((((((((((((((((((((.(((((((((((.((((((((((((((.(((((((.(((((((((((((((((((((((((((((.(((((((((.((((..(…	-384.3	-390.8	115	121.769	0.196085	9.53171	15.1695	[0.723024746, 0.6826272987, 0.6269108123, 0.6670028014, 0.983457816, 0.47265340780000004, 0.389831653, 0.40326080400000003, 0.479239566, 0.8476742347, 0.9700974332000001, 0.9681429408000001, 0.669335997, 0.6484499420000001, 0.5933607641, 0.2389412662, 0.4534450853, 0.3516942174, 0.4546004932, 0.951100166, 0.25135599880000004, 0.1098994725, 0.9564750124, 0.0025704424, 5.59115e-05, 8.58662000000000…	136.832	-281.273	-302.598	135	153.127	0.246581	11.2313	19.2818	[0.89354416, 0.85275796, 0.68934533, 0.7251316600000001, 0.9393041, 0.77960552, 0.6825448, 0.77248702, 0.7743966, 0.84067231, 0.95796792, 0.8634579, 0.73135874, 0.7287459900000001, 0.71444789, 0.71496654, 0.77190705, 0.63242351, 0.79749589, 0.93284666, 0.49714116, 0.32029968000000003, 0.9484950400000001, 0.04431716, 0.012846, 0.010065, 0.013068999999999999, 0.059598, 0.99893204, 0.58163667, 0.572…	138.63	0.252997	207	4
1220192B1	10417205	Jill's mod of Clotho 2.0	DigitalEmbrace	Eterna	AUGGCCGUCUAUCCUUACGACGUCCCAGAUUACGCCGGUUAUCCCUAUGAUGUCCCCGAUUAUGCGGGCUCCUAUCCGUAUGAUGUCCCGGAUUACGCCGGAAGCGGCGUAUUCACCCUGGAGGAUUUCGUAGGGGAUUGGCGGCAAACCGCCGGUUAUAACCUAGACCAAGUUCUGGAACAGGGAGGCGUAUCCUCCCUGUUCCAGAACCUCGGCGUGAGUGUGACCCCUAUUCAAAGGAUCGUACUCUCGGGAGAAAAUGGUCUAAAGAUAGAUAUUCAUGUCAUCAUCCCCUACGAAGGUCUUUCAGGGGACCAGAUGGGGCAGAUCGAGAAAAUCUUCAAGGUAGUAUAUCCUGUAGAUGAUCAUCAUUUUAAGGUUAUAUUACACUAUGGGACU…	GGGACAUUUGCUUCUGACACAACUGUGUUCACUAGCAACCUCAAACAGACACCAUGGCCGUCUAUCCUUACGACGUCCCAGAUUACGCCGGUUAUCCCUAUGAUGUCCCCGAUUAUGCGGGCUCCUAUCCGUAUGAUGUCCCGGAUUACGCCGGAAGCGGCGUAUUCACCCUGGAGGAUUUCGUAGGGGAUUGGCGGCAAACCGCCGGUUAUAACCUAGACCAAGUUCUGGAACAGGGAGGCGUAUCCUCCCUGUUCCAGAACCUCGGCGUGAGUGUGACCCCUAUUCAAAGGAUCGUACUCUCGGGAGAAAAUGGUCUAAAGAUAGAUAUUCAUGUCAUCAUCCCCUACGAAGGUCUUUCAGGGGACCAGAUGGGGCAGAUCGAGAAAAUCUUCAAGG…	0.24459	0.01666	2.83391	0.193029	535.651	37.026	192.272	14.6358	2.22887	1.02223	0.682308	0.151817	0.0778125	0.0471635	0.799628	49.9195	AUGGCCGUCUAUCCUUACGACGUCCCAGAUUACGCCGGUUAUCCCUAUGAUGUCCCCGAUUAUGCGGGCUCCUAUCCGUAUGAUGUCCCGGAUUACGCCGGAAGCGGCGUAUUCACCCUGGAGGAUUUCGUAGGGGAUUGGCGGCAAACCGCCGGUUAUAACCUAGACCAAGUUCUGGAACAGGGAGGCGUAUCCUCCCUGUUCCAGAACCUCGGCGUGAGUGUGACCCCUAUUCAAAGGAUCGUACUCUCGGGAGAAAAUGGUCUAAAGAUAGAUAUUCAUGUCAUCAUCCCCUACGAAGGUCUUUCAGGGGACCAGAUGGGGCAGAUCGAGAAAAUCUUCAAGGUAGUAUAUCCUGUAGAUGAUCAUCAUUUUAAGGUUAUAUUACACUAUGGGACU…	..((.((((.........)))).))........((((((((((((..(((((((((.((.((.(((((((((((((((.....(((((((((.(((((((....))))))).)).(((((((((((((((((((((((.(((((....)))))(((....)))(((((((.(((((((((((((((((.....)))))))))))))))))(((..((.((((((((..(((......))).)))))))).)).)))....)))))))..(((.(((......)))))))))))))))))).)))))))))))..((..(((((((.((((((((.((((((((((((((((((.(((..(((((.....)))))..))).)))))))).)).(((((.(…	EESSISSSSHHHHHHHHHSSSSISSEEEEEEEESSSSSSSSSSSSIISSSSSSSSSISSISSBSSSSSSSSSSSSSSSMMMMMSSSSSSSSSISSSSSSSHHHHSSSSSSSISSMSSSSSSSSSSSSSSSSSSSSSSSMSSSSSHHHHSSSSSSSSHHHHSSSSSSSSSSMSSSSSSSSSSSSSSSSSHHHHHSSSSSSSSSSSSSSSSSSSSIISSISSSSSSSSIISSSHHHHHHSSSISSSSSSSSISSISSSMMMMSSSSSSSMMSSSBSSSHHHHHHSSSSSSSSSSSSSSSSSSBSSSSSSSSSSSMMSSIISSSSSSSISSSSSSSSISSSSSSSSSSSSSSSSSSISSSIISSSSSHHHHHSSSSSIISSSISSSSSSSSBSSMSSSSSIS…	[0.724, 0.385, 0.35100000000000003, 0.246, -0.011, 0.134, 0.37, 0.196, 0.599, 0.446, 0.605, 0.486, 0.522, 0.614, 0.744, 0.48, 0.401, 0.393, 0.28500000000000003, -0.006, 0.134, 0.361, 0.129, 0.505, 0.153, 0.374, 0.499, 0.801, 0.715, 0.781, 0.671, 0.155, 0.28300000000000003, 0.049, -0.039, -0.152, -0.022, 0.447, 0.453, 0.28600000000000003, 0.258, 0.074, 0.042, 0.111, 0.507, 0.436, 0.611, 0.365, 0.3…	179.349	..((.((((((....)).)))).))........((((((((((((..(((((((((.((.((.(((((((((((((((.....(((((((((.(((((((....))))))).)).(((((((((((((((((((((((.(((((....)))))(((....)))(((((((.(((((((((((((((((.....)))))))))))))))))(((..((.((((((((..(((......))).)))))))).)).)))....)))))))..(((.((((....))))))))))))))))))).)))))))))))..((..(((((((.((((((((.((((((((((((((((((.(((..((((((...))))))..))).)))))))).)).(((((.(…	-300.4	-308.65	149	165.863	0.26709	6.49072	14.8466	[0.9980319171, 0.6147236041, 0.0182966808, 0.0143935508, 0.9872138699, 0.0197943542, 0.0021512684, 0.0027619482000000002, 0.0075142443, 0.4152063355, 0.4278471157, 0.9934812114, 0.9946022681000001, 0.9946991348, 0.9981635075, 0.4320307875, 0.4183766746, 0.9951574943, 0.0036905783, 0.0042156582, 0.0016740971, 0.0091288566, 0.9807721468, 0.4529002073, 0.048520530900000004, 0.5304788676000001, 0.602…	145.338	-207.06	-236.784	167	203.503	0.327702	7.98974	17.5643	[0.96494026, 0.71233815, 0.33151818, 0.25114307, 0.85100831, 0.25657021, 0.18179259, 0.2262368, 0.27484654000000003, 0.7439833, 0.73309717, 0.81232573, 0.8148991800000001, 0.83503757, 0.97869319, 0.8380854, 0.79484728, 0.8590846999999999, 0.1914725, 0.26570426, 0.13340841, 0.13738181, 0.84712422, 0.52484577, 0.2856411, 0.5100437999999999, 0.57709351, 0.78791096, 0.97214369, 0.8711199, 0.85495732,…	158.06	0.288807	96	11
1220194B1	10419549	BugacMan's Lost LD+finetuning mod Deg-2-ed	BugacMan	Eterna	AUGGCCGUCUACCCGUACGAUGUGCCGGACUACGCCGGGUACCCGUAUGAUGUGCCCGAUUAUGCGGGUAGCUACCCGUAUGAUGUGCCGGAUUAUGCGGGGUCCGGCGUGUUCACGUUGGAGGACUUCGUCGGUGACUGGCGCCAGACGGCGGGGUAUAACCUUGACCAGGUUCUGGAGCAGGGCGGGGUGUCCUCGCUCUUCCAGAACCUCGGUGUGUCGGUGACGCCGAUACAGAGGAUCGUUCUGUCUGGCGAGAAUGGUCUCAAGAUAGACAUUCAUGUGAUCAUCCCGUAUGAGGGUCUGUCUGGGGACCAGAUGGGCCAGAUAGAGAAGAUCUUCAAGGUGGUCUAUCCGGUGGAUGACCACCACUUCAAGGUUAUACUCCACUACGGGACG…	GGGACAUUUGCUUCUGACACAACUGUGUUCACUAGCAACCUCAAACAGACACCAUGGCCGUCUACCCGUACGAUGUGCCGGACUACGCCGGGUACCCGUAUGAUGUGCCCGAUUAUGCGGGUAGCUACCCGUAUGAUGUGCCGGAUUAUGCGGGGUCCGGCGUGUUCACGUUGGAGGACUUCGUCGGUGACUGGCGCCAGACGGCGGGGUAUAACCUUGACCAGGUUCUGGAGCAGGGCGGGGUGUCCUCGCUCUUCCAGAACCUCGGUGUGUCGGUGACGCCGAUACAGAGGAUCGUUCUGUCUGGCGAGAAUGGUCUCAAGAUAGACAUUCAUGUGAUCAUCCCGUAUGAGGGUCUGUCUGGGGACCAGAUGGGCCAGAUAGAGAAGAUCUUCAAGG…	0.21915	0.00206	3.16289	0.029731	902.272	34.7895	201.531	7.348	2.48761	1.07146	1.14931	0.0233834	0.0390662	0.0443147	0.726984	56.8438	AUGGCCGUCUACCCGUACGAUGUGCCGGACUACGCCGGGUACCCGUAUGAUGUGCCCGAUUAUGCGGGUAGCUACCCGUAUGAUGUGCCGGAUUAUGCGGGGUCCGGCGUGUUCACGUUGGAGGACUUCGUCGGUGACUGGCGCCAGACGGCGGGGUAUAACCUUGACCAGGUUCUGGAGCAGGGCGGGGUGUCCUCGCUCUUCCAGAACCUCGGUGUGUCGGUGACGCCGAUACAGAGGAUCGUUCUGUCUGGCGAGAAUGGUCUCAAGAUAGACAUUCAUGUGAUCAUCCCGUAUGAGGGUCUGUCUGGGGACCAGAUGGGCCAGAUAGAGAAGAUCUUCAAGGUGGUCUAUCCGGUGGAUGACCACCACUUCAAGGUUAUACUCCACUACGGGACG…	(((((((((.((((((((((((.((((.((.(((((((((.((((((((((..((...(((((((((((....)))))))))))..))...)))))))))))))))))))))(((.(((((((((((((((((((((((((((((....((.(((((((((((((((((((((((((((..(((((((((...))))))))))))))))))).))((((((((.....))))))))(((((((.(((((((((((.....(((((((.((((((((.((((((((.......)))))))).)))))))).))))))).....)))))))))))..)))))))..(((((((.((((...)))))))))))...))))))))))))))).))...)).))…	SSSSSSSSSISSSSSSSSSSSSISSSSMSSBSSSSSSSSSBSSSSSSSSSSIISSIIISSSSSSSSSSSHHHHSSSSSSSSSSSIISSIIISSSSSSSSSSSSSSSSSSSSSSSSISSSSSSSSSSSSSSSSSSSSSSSSSSSSSIIIISSISSSSSSSSSSSSSSSSSSSSSSSSSSSBBSSSSSSSSSHHHSSSSSSSSSSSSSSSSSSSBSSSSSSSSSSHHHHHSSSSSSSSSSSSSSSISSSSSSSSSSSIIIIISSSSSSSISSSSSSSSISSSSSSSSHHHHHHHSSSSSSSSISSSSSSSSISSSSSSSIIIIISSSSSSSSSSSIISSSSSSSMMSSSSSSSBSSSSHHHSSSSSSSSSSSMMMSSSSSSSSSSSSSSSISSIIISSBSS…	[0.494, 0.126, 0.17, 0.185, -0.02, 0.009000000000000001, 0.431, 0.178, 0.481, 0.369, 0.043000000000000003, 0.199, 0.063, 0.10400000000000001, 0.426, 0.317, 0.125, 0.227, 0.257, 0.333, 0.277, 0.357, 0.211, 0.15, 0.076, -0.017, 0.055, 0.529, 0.199, 0.538, 0.559, 0.05, 0.131, 0.108, -0.023, -0.004, -0.002, 0.112, 0.512, 0.276, 0.221, 0.11, -0.009000000000000001, 0.117, 0.52, 0.316, 0.470000000000000…	153.724	(((((((((.((((((..((((.((((..((((((((((..((((((((((.((.(..(((((((((((....)))))))))))..).)).)))))))))).))))))))).(((.(((((((((((((((((((((((((((((....((.(((((((((((((((((((((((((((..(((((((((...))))))))))))))))))).))(((((((((...)))))))))(((((((.(((((((((((.....(((((((.((((((((.((((((((.......)))))))).)))))))).))))))).....)))))))))))..)))))))..(((((((.((((...)))))))))))...))))))))))))))).))...)).))…	-359.2	-365.38	117	126.401	0.203544	1.85287	5.28964	[0.3930067016, 0.2924024353, 0.035540829100000004, 0.000275433, 1.061e-05, 4.33915e-05, 6.06771e-05, 0.0042489171, 0.0249437155, 0.9968188244, 0.1053597646, 0.0001035933, 1.1504e-05, 4.6669500000000004e-05, 0.0013129707000000001, 0.028521346200000002, 0.5798068943, 0.39922517620000003, 0.0046708541, 0.0014645696, 0.0013341307, 0.0043146835, 0.9999422556, 0.0024972351, 4.6303e-05, 0.00042740730000…	129.535	-253.605	-276.585	119	155.857	0.250977	2.56601	6.75773	[0.6486371400000001, 0.54984066, 0.21911053, 0.017280999999999998, 0.0024619999999999998, 0.001692, 0.0021839999999999997, 0.030028, 0.032790599999999996, 0.9886782, 0.06493094, 0.0037900000000000004, 0.001718, 0.002866, 0.025449, 0.19679309, 0.590457, 0.41840011, 0.09655934000000001, 0.06317917, 0.042806290000000004, 0.038367820000000004, 1.0, 0.019851, 0.00476726, 0.00973251, 0.08836308, 0.7351…	132.309	0.247543	115	8
1220191B1	10415148	AB_Rhiju_Mod_3	amybarish	Eterna	AUGGCCGUGUAUCCAUACGACGUCCCGGAUUAUGCGGGGUACCCCUACGACGUCCCGGACUACGCCGGGAGCUAUCCGUACGAUGUUCCCGACUACGCCGGCUCGGGCGUGUUCACGCUCGAGGACUUCGUGGGGGACUGGAGGCAGACUGCUGGCUACAACCUGGACCAGGUGCUGGAACAGGGUGGAGUCAGCAGUCUGUUCCAGAACCUUGGAGUCUCGGUCACGCCCAUCCAGCGGAUAGUCCUCUCGGGGGAGAAUGGCCUGAAGAUAGACAUUCACGUCAUUAUCCCCUACGAGGGACUGUCCGGCGACCAGAUGGGCCAGAUCGAGAAGAUCUUCAAGGUUGUGUACCCCGUCGAUGAUCACCAUUUCAAGGUAAUCCUGCACUACGGCACC…	GGGACAUUUGCUUCUGACACAACUGUGUUCACUAGCAACCUCAAACAGACACCAUGGCCGUGUAUCCAUACGACGUCCCGGAUUAUGCGGGGUACCCCUACGACGUCCCGGACUACGCCGGGAGCUAUCCGUACGAUGUUCCCGACUACGCCGGCUCGGGCGUGUUCACGCUCGAGGACUUCGUGGGGGACUGGAGGCAGACUGCUGGCUACAACCUGGACCAGGUGCUGGAACAGGGUGGAGUCAGCAGUCUGUUCCAGAACCUUGGAGUCUCGGUCACGCCCAUCCAGCGGAUAGUCCUCUCGGGGGAGAAUGGCCUGAAGAUAGACAUUCACGUCAUUAUCCCCUACGAGGGACUGUCCGGCGACCAGAUGGGCCAGAUCGAGAAGAUCUUCAAGG…	0.21902	0.04185	3.16477	0.604719	680.904	67.229	194.797	5.35401	2.48909	1.03566	0.867331	0.475611	0.028465	0.0856358	0.766213	58.4541	AUGGCCGUGUAUCCAUACGACGUCCCGGAUUAUGCGGGGUACCCCUACGACGUCCCGGACUACGCCGGGAGCUAUCCGUACGAUGUUCCCGACUACGCCGGCUCGGGCGUGUUCACGCUCGAGGACUUCGUGGGGGACUGGAGGCAGACUGCUGGCUACAACCUGGACCAGGUGCUGGAACAGGGUGGAGUCAGCAGUCUGUUCCAGAACCUUGGAGUCUCGGUCACGCCCAUCCAGCGGAUAGUCCUCUCGGGGGAGAAUGGCCUGAAGAUAGACAUUCACGUCAUUAUCCCCUACGAGGGACUGUCCGGCGACCAGAUGGGCCAGAUCGAGAAGAUCUUCAAGGUUGUGUACCCCGUCGAUGAUCACCAUUUCAAGGUAAUCCUGCACUACGGCACC…	..(((((.((((((......(((((.((((((.(((((((((((((((((.(((((((.....(.(((((((.(((.....)))))))))).)....))))(((((((((....)))))))))))).))))))))..(((((.((((((((((((((.((.((((..((((...))))..)))).)).)))))))))))))))))))((((((((((((((((((..(((((((...((((((((((.(((((((((.((((((.((((........)))).)))))).)))))..)))))))))))))).......)))))))..))))))))....))))))))))..))))))(((((((((((.((((((((((((.(((((.((.((((((.((…	EESSSSSBSSSSSSMMMMMMSSSSSBSSSSSSISSSSSSSSSSSSSSSSSISSSSSSSIIIIISISSSSSSSBSSSHHHHHSSSSSSSSSSISIIIISSSSSSSSSSSSSHHHHSSSSSSSSSSSSISSSSSSSSMMSSSSSBSSSSSSSSSSSSSSISSISSSSIISSSSHHHSSSSIISSSSISSISSSSSSSSSSSSSSSSSSSSSSSSSSSSSSSSSSSSSIISSSSSSSIIISSSSSSSSSSBSSSSSSSSSISSSSSSISSSSHHHHHHHHSSSSISSSSSSISSSSSBBSSSSSSSSSSSSSSIIIIIIISSSSSSSIISSSSSSSSBBBBSSSSSSSSSSMMSSSSSSSSSSSSSSSSSISSSSSSSSSSSSMSSSSSISSBSSSSSSISS…	[0.644, 0.316, 0.28400000000000003, 0.132, -0.199, 0.067, 0.301, 0.34800000000000003, 0.5760000000000001, 0.298, 0.293, 0.14200000000000002, 0.213, 0.271, 0.679, 0.775, 0.527, 0.543, 0.589, 0.265, 0.12, 0.309, 0.013000000000000001, 0.136, 0.003, 0.215, 0.196, 0.315, 0.517, 0.62, 0.429, 0.38, 0.328, 0.133, -0.024, 0.036000000000000004, -0.018000000000000002, 0.08700000000000001, 0.399, 0.183, -0.0…	165.403	..(((((.((((((......(((((.((((((..((((((.(((((((((.(((((((..((.(.(((((((.(((.....)))))))))).)))..))))(((((((((....)))))))))))).))))))))).((((((.(((((((((((((.((.((((..((((...))))..)))).)).)))))))))))))))))))((((((((((((((((((..((((((((..((((((((((.(((((((((.((((((.((((........)))).)))))).)))))..))))))))))))))..)....)))))))..))))))))....))))))))))........(((((((((((.((((((((((((.....(((......)))..…	-319.1	-328.14	155	167.043	0.268991	3.10693	10.134	[0.9878663272, 0.9845669225, 0.0033589726, 3.0118000000000002e-05, 2.27099e-05, 0.00022560100000000002, 0.125067903, 0.9998947370000001, 0.0013312229, 0.0007249384, 0.0010797984, 0.0005447278, 5.78172e-05, 0.0021562208, 0.9999873301000001, 0.9996344021, 0.9999615322000001, 0.9996887574000001, 0.9996600372000001, 0.9996477995, 0.0190089342, 0.0019326224, 0.0040846493, 0.33568052, 0.332243234500000…	119.421	-231.71	-257.815	161	193.032	0.31084	3.61155	10.8692	[0.9574400000000001, 0.9416392, 0.03937536, 0.00569413, 0.005121, 0.031087, 0.49043784, 0.99341699, 0.04207875, 0.02330842, 0.020683999999999998, 0.015267999999999999, 0.007286, 0.03871642, 1.0, 0.99806122, 1.0, 0.9736818700000001, 0.97809441, 0.99399041, 0.10559099999999999, 0.027600999999999997, 0.058720999999999995, 0.33461673000000003, 0.30910699999999997, 0.376755, 0.02257816, 0.006317, 0.01…	120.481	0.266349	107	7
1220195B1	10415488	RLT-10	Rivalium	Eterna	AUGGCGGUGUACCCGUAUGACGUGCCCGACUACGCGGGCUACCCGUACGAUGUGCCGGACUACGCGGGGUCGUACCCGUACGACGUUCCGGAUUAUGCCGGCAGCGGGGUCUUCACGCUUGAGGACUUCGUUGGCGACUGGCGGCAGACCGCCGGGUAUAAUCUGGACCAGGUUCUGGAGCAGGGGGGGGUGUCCUCCCUGUUCCAGAACCUGGGCGUCAGUGUGACCCCGAUCCAGCGCAUCGUGCUGUCCGGGGAGAACGGCCUCAAGAUCGAUAUCCAUGUUAUCAUUCCGUACGAGGGCCUGAGCGGCGAUCAGAUGGGGCAGAUCGAGAAGAUCUUCAAGGUGGUGUACCCCGUCGAUGACCACCAUUUCAAGGUGAUCCUUCACUAUGGGACG…	GGGACAUUUGCUUCUGACACAACUGUGUUCACUAGCAACCUCAAACAGACACCAUGGCGGUGUACCCGUAUGACGUGCCCGACUACGCGGGCUACCCGUACGAUGUGCCGGACUACGCGGGGUCGUACCCGUACGACGUUCCGGAUUAUGCCGGCAGCGGGGUCUUCACGCUUGAGGACUUCGUUGGCGACUGGCGGCAGACCGCCGGGUAUAAUCUGGACCAGGUUCUGGAGCAGGGGGGGGUGUCCUCCCUGUUCCAGAACCUGGGCGUCAGUGUGACCCCGAUCCAGCGCAUCGUGCUGUCCGGGGAGAACGGCCUCAAGAUCGAUAUCCAUGUUAUCAUUCCGUACGAGGGCCUGAGCGGCGAUCAGAUGGGGCAGAUCGAGAAGAUCUUCAAGG…	0.20752	0.00973	3.34015	0.15661	631.752	13.0502	131.593	7.64949	2.62702	0.699626	0.804721	0.123173	0.0406691	0.0166232	0.771756	59.0982	AUGGCGGUGUACCCGUAUGACGUGCCCGACUACGCGGGCUACCCGUACGAUGUGCCGGACUACGCGGGGUCGUACCCGUACGACGUUCCGGAUUAUGCCGGCAGCGGGGUCUUCACGCUUGAGGACUUCGUUGGCGACUGGCGGCAGACCGCCGGGUAUAAUCUGGACCAGGUUCUGGAGCAGGGGGGGGUGUCCUCCCUGUUCCAGAACCUGGGCGUCAGUGUGACCCCGAUCCAGCGCAUCGUGCUGUCCGGGGAGAACGGCCUCAAGAUCGAUAUCCAUGUUAUCAUUCCGUACGAGGGCCUGAGCGGCGAUCAGAUGGGGCAGAUCGAGAAGAUCUUCAAGGUGGUGUACCCCGUCGAUGACCACCAUUUCAAGGUGAUCCUUCACUAUGGGACG…	......(((..(((((.((((((((((((..(((((((((.((((((((((((((.(((.....(((((((((((......(((((((((((((((((((.((((((((((((((....)))))))))))))).)).(((((((....)))))))))))))))))))(((((((((((((((((((((.....)))))))))))))))))))))))))).))))))))))).))).))))))))))).(((((((..((.(((((((...(((((((((..(((((((((((((((.(((.(((((((((((((((..(((((((.((((((((.((((((((.(.((((((((((((((((((((((.(.(((((.(((((....))))).))))).)…	EEEEEESSSIISSSSSBSSSSSSSSSSSSIISSSSSSSSSBSSSSSSSSSSSSSSISSSIIIIISSSSSSSSSSSIIIIIISSSSSSSSSSSSSSSSSSSISSSSSSSSSSSSSSHHHHSSSSSSSSSSSSSSISSMSSSSSSSHHHHSSSSSSSSSSSSSSSSSSSSSSSSSSSSSSSSSSSSSSSSHHHHHSSSSSSSSSSSSSSSSSSSSSSSSSSISSSSSSSSSSSISSSISSSSSSSSSSSMSSSSSSSIISSISSSSSSSIIISSSSSSSSSIISSSSSSSSSSSSSSSBSSSISSSSSSSSSSSSSSSIISSSSSSSISSSSSSSSISSSSSSSSISISSSSSSSSSSSSSSSSSSSSSSISISSSSSISSSSSHHHHSSSSSISSSSSIS…	[0.735, 0.34800000000000003, 0.654, 0.35100000000000003, 0.186, 0.28200000000000003, 0.28, 0.156, 0.372, 0.432, 0.112, 0.14200000000000002, 0.044, 0.055, 0.44, 0.342, 0.67, 0.231, 0.376, 0.037, 0.162, 0.307, 0.043000000000000003, 0.079, 0.101, -0.056, 0.074, 0.313, 0.17200000000000001, 0.654, 0.481, 0.131, 0.246, 0.053, -0.053, 0.012, 0.10300000000000001, 0.14300000000000002, 0.418, 0.264, 0.191,…	143.973	......(((..(((((.((((((((((((..(((((((((.((((((((((((((.(((.....(((((((((((......(((((((((((((((((((.((((((((((((((....)))))))))))))).)).(((((((....)))))))))))))))))))(((((((((((((((((((((.....)))))))))))))))))))))))))).))))))))))).))).))))))))))).(((((((..((.(((((((...(((((((((..(((((((((((((((.(((.(((((((((((((((..(((((((.((((((((.((((((((.(.((((((((((((((((((((((.(.(((((.(((((....))))).))))).)…	-374.6	-379.78	113	121.873	0.196253	8.10059	10.2889	[0.9997384544000001, 0.9961572884000001, 0.9954211222, 0.9954249029000001, 0.9777186571, 0.99116753, 0.1106035254, 0.0313621927, 0.0073700433, 0.9995918985000001, 0.9959131979, 6.68008e-05, 1.2056700000000001e-05, 4.65877e-05, 0.0017614956, 0.0261211299, 0.9999082591, 0.0364254599, 0.008088742500000001, 0.0149610631, 0.0032976269, 0.0015084747000000001, 0.0166785875, 0.058835089900000005, 0.00014…	163.259	-271.224	-294.481	111	156.028	0.251252	8.2988	12.2466	[1.0, 0.94973774, 0.92300724, 0.91801612, 0.81546721, 0.87630011, 0.37585278, 0.29857741, 0.2509192, 0.964282, 0.898349, 0.017969699999999998, 0.0047674, 0.0055498, 0.044479, 0.18739303000000002, 0.9899256999999999, 0.46963874, 0.19416329999999998, 0.32118199999999997, 0.11064, 0.072146, 0.139762, 0.219804, 0.00871666, 0.0024159999999999997, 0.0028109999999999997, 0.012721, 0.20954099999999998, 0…	162.635	0.231841	160	5
1220200B1	10422744	Ribotree_Random_degscore_1	alenkran	Ribotree	AUGGCAGUUUAUCCCUACGACGUGCCGGACUAUGCGGGUUACCCGUACGACGUCCCAGACUAUGCUGGCUCGUAUCCCUACGACGUGCCCGAUUAUGCGGGGAGCGGGGUGUUCACCCUGGAGGACUUCGUUGGGGACUGGCGCCAGACGGCGGGCUACAACCUGGACCAGGUUCUGGAGCAGGGCGGCGUGUCGUCGCUGUUCCAGAACCUGGGGGUGUCGGUCACGCCGAUCCAGCGGAUCGUCCUCAGCGGGGAGAACGGUUUGAAAAUCGACAUCCACGUGAUCAUCCCGUAUGAGGGGCUGUCGGGGGACCAGAUGGGCCAGAUCGAGAAGAUCUUCAAGGUGGUGUAUCCGGUGGAUGACCACCACUUUAAGGUCAUCUUGCAUUAUGGGACG…	GGGACAUUUGCUUCUGACACAACUGUGUUCACUAGCAACCUCAAACAGACACCAUGGCAGUUUAUCCCUACGACGUGCCGGACUAUGCGGGUUACCCGUACGACGUCCCAGACUAUGCUGGCUCGUAUCCCUACGACGUGCCCGAUUAUGCGGGGAGCGGGGUGUUCACCCUGGAGGACUUCGUUGGGGACUGGCGCCAGACGGCGGGCUACAACCUGGACCAGGUUCUGGAGCAGGGCGGCGUGUCGUCGCUGUUCCAGAACCUGGGGGUGUCGGUCACGCCGAUCCAGCGGAUCGUCCUCAGCGGGGAGAACGGUUUGAAAAUCGACAUCCACGUGAUCAUCCCGUAUGAGGGGCUGUCGGGGGACCAGAUGGGCCAGAUCGAGAAGAUCUUCAAGG…	0.51768	0.11797	1.33895	0.305123	1067.98	89.4304	226.61	24.2306	1.05308	1.20479	1.36039	0.239979	0.128824	0.113916	0.760322	59.7424	AUGGCAGUUUAUCCCUACGACGUGCCGGACUAUGCGGGUUACCCGUACGACGUCCCAGACUAUGCUGGCUCGUAUCCCUACGACGUGCCCGAUUAUGCGGGGAGCGGGGUGUUCACCCUGGAGGACUUCGUUGGGGACUGGCGCCAGACGGCGGGCUACAACCUGGACCAGGUUCUGGAGCAGGGCGGCGUGUCGUCGCUGUUCCAGAACCUGGGGGUGUCGGUCACGCCGAUCCAGCGGAUCGUCCUCAGCGGGGAGAACGGUUUGAAAAUCGACAUCCACGUGAUCAUCCCGUAUGAGGGGCUGUCGGGGGACCAGAUGGGCCAGAUCGAGAAGAUCUUCAAGGUGGUGUAUCCGGUGGAUGACCACCACUUUAAGGUCAUCUUGCAUUAUGGGACG…	..............(((((((((((((((((.((((((...))))))((((((((((....((((((((((((.(((((.(((((.((((.............((((((((.((((..((((...(((((((((((((...(((..(((((((((((((.((((...((((((((((((((((((((......)))).)))))))))))))))))))))).)))).))))).))..)))....)))))))))))))....(((((....)))))...)))).)))).)))))))).....))))))))))))))....)))))))))..(((((.((((((.(((((((((.((((...))))...))))))))))))))).))))))))..)))))))…	EEEEEEEEEEEEEESSSSSSSSSSSSSSSSSMSSSSSSHHHSSSSSSSSSSSSSSSSIIIISSSSSSSSSSSSISSSSSBSSSSSBSSSSIIIIIIIIIIIIISSSSSSSSISSSSIISSSSMMMSSSSSSSSSSSSSIIISSSIISSSSSSSSSSSSSBSSSSBBBSSSSSSSSSSSSSSSSSSSSHHHHHHSSSSBSSSSSSSSSSSSSSSSSSSSSSBSSSSBSSSSSBSSIISSSIIIISSSSSSSSSSSSSMMMMSSSSSHHHHSSSSSMMMSSSSISSSSISSSSSSSSIIIIISSSSSSSSSSSSSSIIIISSSSSSSSSMMSSSSSISSSSSSBSSSSSSSSSISSSSHHHSSSSIIISSSSSSSSSSSSSSSISSSSSSSSIISSSSSSS…	[0.604, 0.314, 0.657, 0.343, 0.549, 0.23500000000000001, 0.548, 0.793, 0.786, 0.596, 0.641, 0.362, 0.331, 0.234, 0.316, 0.23800000000000002, -0.05, 0.14300000000000002, 0.223, -0.082, 0.184, 0.22, -0.046, 0.057, 0.027, -0.1, 0.085, 0.269, 0.147, 0.535, 0.315, 0.589, 0.271, 0.08700000000000001, 0.033, 0.009000000000000001, 0.07, 0.41600000000000004, 0.621, 0.44, 0.311, 0.233, 0.091, 0.042, 0.401, …	163.769	...((.(((.....(((((((((((((((((.((((((...))))))((((((((((....((((((((((((.(((((.(((((.((((..(((((((((((((((((((((((..(((.....(((((((((((((...(((..((((((((((((((.(((...((((((((((((((((((((......)))).)))))))))))))))))))))).)))).))))).))..)))....)))))))))))))....)))..)))......)))))).)))..))..))))))))).))))))))))))))....)))))))))..(((((.((((((.((((((((((((((...)))))..))))))))))))))).))))))))..)))))))…	-300.7	-310.47	147	160.244	0.258041	8.74463	10.196	[0.9887798998, 0.8110719234, 0.7618016648, 0.35655368330000003, 0.2406652782, 0.9934909437, 0.1266763777, 0.1262270221, 0.22927982870000002, 0.8999714041, 0.9562094894000001, 0.8260401479, 0.7381688908, 0.6896905509, 0.1881784588, 0.2364632392, 0.0206868067, 0.0004924534, 0.0018945938, 0.0005528936, 0.0001111629, 0.0001079431, 0.0004409554, 3.27493e-05, 2.1764900000000002e-05, 6.16189e-05, 0.0017…	126.445	-195.216	-233.277	177	213.59	0.343945	10.3805	12.8746	[0.97050904, 0.87344079, 0.81733208, 0.70813969, 0.72576647, 0.98655886, 0.54569398, 0.6027461, 0.74121844, 0.90989646, 0.9577640900000001, 0.67056469, 0.51253129, 0.35832915, 0.38611001, 0.62165867, 0.17060441, 0.07681245, 0.08958095, 0.031321999999999996, 0.010275, 0.0075388600000000005, 0.016403, 0.00661653, 0.0048727300000000005, 0.00587996, 0.01687023, 0.06661662, 0.63209496, 0.35082097, 0.6…	130.385	0.263718	137	8
1220205B1	10422746	Ribotree_BT_winner_random_degscore_2	alenkran	Ribotree	AUGGCAGUUUAUCCUUACGACGUCCCGGACUACGCCGGCUACCCGUAUGACGUGCCCGAUUAUGCGGGUAGCUACCCGUAUGACGUGCCCGAUUAUGCGGGUAGCGGCGUAUUCACCUUGGAGGACUUCGUGGGUGACUGGCGGCAGACCGCGGGGUACAACCUCGACCAGGUUCUGGAGCAGGGGGGGGUCUCCUCCCUGUUCCAGAACCUGGGGGUCUCCGUCACACCGAUCCAGCGGAUCGUGCUGUCUGGGGAGAACGGUCUCAAGAUAGACAUCCACGUCAUCAUCCCGUACGAGGGUCUCUCGGGGGACCAGAUGGGGCAGAUCGAGAAGAUCUUCAAGGUGGUCUACCCCGUUGAUGAUCACCAUUUUAAGGUCAUUCUGCAUUACGGGACU…	GGGACAUUUGCUUCUGACACAACUGUGUUCACUAGCAACCUCAAACAGACACCAUGGCAGUUUAUCCUUACGACGUCCCGGACUACGCCGGCUACCCGUAUGACGUGCCCGAUUAUGCGGGUAGCUACCCGUAUGACGUGCCCGAUUAUGCGGGUAGCGGCGUAUUCACCUUGGAGGACUUCGUGGGUGACUGGCGGCAGACCGCGGGGUACAACCUCGACCAGGUUCUGGAGCAGGGGGGGGUCUCCUCCCUGUUCCAGAACCUGGGGGUCUCCGUCACACCGAUCCAGCGGAUCGUGCUGUCUGGGGAGAACGGUCUCAAGAUAGACAUCCACGUCAUCAUCCCGUACGAGGGUCUCUCGGGGGACCAGAUGGGGCAGAUCGAGAAGAUCUUCAAGG…	0.44227	0.08048	1.56725	0.285193	1075.93	46.4705	147.9	9.15168	1.23264	0.786323	1.37051	0.224304	0.0486556	0.0591938	0.893934	57.0048	AUGGCAGUUUAUCCUUACGACGUCCCGGACUACGCCGGCUACCCGUAUGACGUGCCCGAUUAUGCGGGUAGCUACCCGUAUGACGUGCCCGAUUAUGCGGGUAGCGGCGUAUUCACCUUGGAGGACUUCGUGGGUGACUGGCGGCAGACCGCGGGGUACAACCUCGACCAGGUUCUGGAGCAGGGGGGGGUCUCCUCCCUGUUCCAGAACCUGGGGGUCUCCGUCACACCGAUCCAGCGGAUCGUGCUGUCUGGGGAGAACGGUCUCAAGAUAGACAUCCACGUCAUCAUCCCGUACGAGGGUCUCUCGGGGGACCAGAUGGGGCAGAUCGAGAAGAUCUUCAAGGUGGUCUACCCCGUUGAUGAUCACCAUUUUAAGGUCAUUCUGCAUUACGGGACU…	................(((.(((((((((((((((((.((((((((((((((.((.((.((((((((((....)))))))))))).)).)).)))))))))))))))))))..(((((((((((.(((((((((((..((((((.(((((.(((((.....))))).(((((((((((((((((((((.....))))))))))))))))))))).)))))))))))((.((((((...))))))))((((((.((((......)))).)))))).))))))).(((((.((((((.....((((((....))))))..))))))..))).)))))).))))))))))))))(((((((((((((.(((((((((((..(((((((((((((((((((.(…	EEEEEEEEEEEEEEEESSSISSSSSSSSSSSSSSSSSBSSSSSSSSSSSSSSISSISSBSSSSSSSSSSHHHHSSSSSSSSSSSSISSISSBSSSSSSSSSSSSSSSSSSSMMSSSSSSSSSSSISSSSSSSSSSSMMSSSSSSBSSSSSMSSSSSHHHHHSSSSSMSSSSSSSSSSSSSSSSSSSSSHHHHHSSSSSSSSSSSSSSSSSSSSSMSSSSSSSSSSSSSBSSSSSSHHHSSSSSSSSSSSSSSISSSSHHHHHHSSSSISSSSSSMSSSSSSSMSSSSSISSSSSSIIIIISSSSSSHHHHSSSSSSIISSSSSSIISSSBSSSSSSISSSSSSSSSSSSSSSSSSSSSSSSSSSISSSSSSSSSSSIISSSSSSSSSSSSSSSSSSSIS…	[0.604, 0.314, 0.539, 0.357, 0.379, 0.221, 0.789, 0.664, 0.719, 0.641, 0.612, 0.355, 0.434, 0.61, 0.584, 0.527, 0.10200000000000001, 0.113, 0.121, 0.059000000000000004, 0.106, 0.298, 0.094, 0.105, -0.028, -0.10200000000000001, 0.105, 0.368, 0.134, 0.467, 0.315, 0.019, 0.14100000000000001, 0.106, -0.035, -0.026000000000000002, 0.15, 0.34800000000000003, 0.461, 0.231, 0.027, 0.17500000000000002, 0.…	154.581	................(((.(((((((...(((((((.((((((((((((((.((.((.((((((((((....)))))))))))).)).)).))))))))))))))))))).((((((((((((.((((.((((((..((((((.(((((.((((((...)))))).(((((((((((((((((((((.....))))))))))))))))))))).)))))))))))))))(((((...)))))((.((((((((.((((....))))..(((.(((......)))))).((((...((((.....)))).)))))))))))).))....)).)))).))))))))))))..(((((((((((((.(((((((((((..(((((((((((((((((((((…	-318.2	-327.84	131	144.63	0.232899	11.5139	17.5839	[0.9740652249, 0.9697765937, 0.6536097074, 0.5793702802, 0.8771249463, 0.808502292, 0.7544384620000001, 0.9010800335, 0.9482044503, 0.9392574637000001, 0.91884164, 0.8700134028000001, 0.6727064266, 0.6468861105, 0.89895355, 0.9047790701, 0.5302364847000001, 0.4648704529, 0.0552853524, 0.34326127230000003, 0.0559589291, 0.0802356255, 0.056958781800000004, 0.004862791500000001, 0.0102046407, 0.0079…	93.3585	-216.002	-247.765	125	190.412	0.306622	12.3923	17.7699	[0.94488119, 0.9783664, 0.76804851, 0.73006466, 0.94442841, 0.91031133, 0.8526746, 0.97217083, 0.98690808, 0.98170693, 0.96054762, 0.93034302, 0.73503315, 0.69679792, 0.91133482, 0.92955361, 0.45393601, 0.28715332, 0.13360479, 0.7398929, 0.08570524, 0.084829, 0.09123505, 0.01790952, 0.01890209, 0.02349093, 0.22231117, 0.44260962000000004, 0.41754816, 0.51758071, 0.22426701000000002, 0.06556816, 0…	96.7135	0.248923	82	10
1220204B1	10422827	Ribotree_Random_sup_1	alenkran	Ribotree	AUGGCAGUUUACCCCUACGACGUCCCCGAUUACGCAGGCUAUCCCUACGACGUGCCAGAUUAUGCGGGGUCAUAUCCAUACGAUGUACCAGAUUAUGCCGGUAGUGGAGUAUUCACCUUGGAAGAUUUCGUCGGGGACUGGAGACAGACCGCAGGGUACAACCUUGACCAAGUUUUGGAACAGGGUGGCGUCAGCUCCCUGUUCCAAAACUUGGGUGUCAGCGUGACACCCAUACAGCGAAUAGUUUUAAGCGGGGAGAACGGUUUAAAAAUCGAUAUCCACGUAAUUAUUCCGUAUGAGGGCCUGUCUGGGGACCAGAUGGGCCAGAUCGAGAAGAUCUUCAAGGUUGUAUACCCUGUCGACGAUCAUCAUUUCAAGGUGAUACUCCACUACGGCACU…	GGGACAUUUGCUUCUGACACAACUGUGUUCACUAGCAACCUCAAACAGACACCAUGGCAGUUUACCCCUACGACGUCCCCGAUUACGCAGGCUAUCCCUACGACGUGCCAGAUUAUGCGGGGUCAUAUCCAUACGAUGUACCAGAUUAUGCCGGUAGUGGAGUAUUCACCUUGGAAGAUUUCGUCGGGGACUGGAGACAGACCGCAGGGUACAACCUUGACCAAGUUUUGGAACAGGGUGGCGUCAGCUCCCUGUUCCAAAACUUGGGUGUCAGCGUGACACCCAUACAGCGAAUAGUUUUAAGCGGGGAGAACGGUUUAAAAAUCGAUAUCCACGUAAUUAUUCCGUAUGAGGGCCUGUCUGGGGACCAGAUGGGCCAGAUCGAGAAGAUCUUCAAGG…	0.39614	0.0299	1.74975	0.132069	726.697	41.5725	170.998	4.14074	1.37618	0.909125	0.925661	0.103872	0.0220146	0.0529548	0.771431	51.3688	AUGGCAGUUUACCCCUACGACGUCCCCGAUUACGCAGGCUAUCCCUACGACGUGCCAGAUUAUGCGGGGUCAUAUCCAUACGAUGUACCAGAUUAUGCCGGUAGUGGAGUAUUCACCUUGGAAGAUUUCGUCGGGGACUGGAGACAGACCGCAGGGUACAACCUUGACCAAGUUUUGGAACAGGGUGGCGUCAGCUCCCUGUUCCAAAACUUGGGUGUCAGCGUGACACCCAUACAGCGAAUAGUUUUAAGCGGGGAGAACGGUUUAAAAAUCGAUAUCCACGUAAUUAUUCCGUAUGAGGGCCUGUCUGGGGACCAGAUGGGCCAGAUCGAGAAGAUCUUCAAGGUUGUAUACCCUGUCGACGAUCAUCAUUUCAAGGUGAUACUCCACUACGGCACU…	..............((((..(.(((((((..((((.((((((((((.(((((.(((.((((((((((((((((.(((((.(((((.((((((...(((((.((((((((((.((((((((((((((.((((((.((.(((....))).))(((((((((((((((((((((((((((((((((((.(((....)))))))))))))))))))))(((((.....))))).(((((.(.((((((((....(((.(((...(((((....)))))...))).)))))))))))))))))..(((((((((((...)))))))))))(((((.....))))))))))))))..))))))))))))))..))).)))))))))))))))))))))))))).)…	EEEEEEEEEEEEEESSSSMMSISSSSSSSBBSSSSBSSSSSSSSSSISSSSSBSSSMSSSSSSSSSSSSSSSSBSSSSSBSSSSSBSSSSSSIIISSSSSBSSSSSSSSSSBSSSSSSSSSSSSSSISSSSSSMSSISSSHHHHSSSISSSSSSSSSSSSSSSSSSSSSSSSSSSSSSSSSSSSSBSSSHHHHSSSSSSSSSSSSSSSSSSSSSSSSSSHHHHHSSSSSMSSSSSBSBSSSSSSSSBBBBSSSISSSIIISSSSSHHHHSSSSSIIISSSISSSSSSSSSSSSSSSSSMMSSSSSSSSSSSHHHSSSSSSSSSSSSSSSSHHHHHSSSSSSSSSSSSSSBBSSSSSSSSSSSSSSIISSSBSSSSSSSSSSSSSSSSSSSSSSSSSSIS…	[0.623, 0.333, 0.673, 0.358, 0.557, 0.231, 0.582, 0.782, 0.75, 0.579, 0.292, 0.337, 0.254, 0.181, 0.355, 0.256, -0.001, 0.217, 0.595, 0.274, 0.249, 0.502, 0.07200000000000001, 0.034, 0.057, -0.031, 0.135, 0.359, 0.539, 0.876, 0.662, 0.073, 0.244, 0.211, 0.189, 0.186, 0.11, 0.222, 0.502, 0.258, 0.358, 0.113, 0.162, 0.14300000000000002, 0.42, 0.385, 0.197, 0.176, 0.29, 0.009000000000000001, 0.088, …	166.756	..............((((....(((((((..((((((.((((((((.(((((.(((.((((((((((((((((.(((((.(((((.((((((...(((((.(((((((((((.(((((((((((((.((((((.((.(((....))).))(((((((((((((((((((((((((((((((((((.(((....)))))))))))))))))))))((((((...)))))).(((((.(.((((((((....(((.(((...(((((....)))))...))).)))))))))))))))))..(((((((((((...)))))))))))(((((.....)))))))))))))))..)))))))))))))..))).)))))))))))))))))))))))))).)…	-331.1	-339.68	119	128.365	0.206707	12.175	18.4382	[0.991544992, 0.9817352012, 0.6152613159, 0.6122887623000001, 0.9677469574, 0.9920610276, 0.9208614649, 0.9381383345000001, 0.9681014081, 0.9547352256, 0.9610610662, 0.7938858627000001, 0.6749789385, 0.8026027918, 0.26362633420000003, 0.2393907553, 0.20909016090000002, 0.13790450810000002, 0.9197509563, 0.9750631917, 0.6278117387000001, 0.9745783431, 0.1680952614, 0.0649646629, 0.0139551951, 0.01…	167.79	-237.53	-264.072	127	164.853	0.265464	12.4438	19.9698	[0.9799946700000001, 0.97750905, 0.69500543, 0.69707419, 0.9855370600000001, 0.97396967, 0.8727054200000001, 0.96394184, 0.98329918, 0.97902336, 0.98028519, 0.7974934300000001, 0.73383644, 0.82414189, 0.4306274, 0.47123349000000003, 0.49953699999999995, 0.41421453, 0.8441425100000001, 0.96368036, 0.55164583, 0.96046857, 0.28443605, 0.09714335, 0.0465748, 0.08928673000000001, 0.27098563000000003, …	168.495	0.268528	176	10
1220199B1	10422723	Ribotree_Random_degscoreall_1	alenkran	Ribotree	AUGGCUGUUUAUCCGUACGACGUGCCGGAUUACGCGGGCUACCCAUACGAUGUUCCAGACUAUGCCGGUUCGUACCCGUAUGACGUGCCGGACUACGCGGGUAGCGGCGUGUUCACCCUGGAGGACUUCGUGGGGGACUGGCGGCAGACGGCUGGCUAUAAUUUGGACCAGGUUCUCGAACAGGGCGGCGUGUCGUCGCUGUUCCAAAACCUUGGGGUGUCGGUGACGCCGAUCCAGCGGAUCGUGCUGUCCGGCGAGAACGGUCUGAAGAUAGACAUCCAUGUCAUCAUCCCCUACGAGGGGCUUUCGGGGGACCAAAUGGGGCAAAUCGAGAAGAUCUUCAAGGUGGUGUACCCGGUGGACGACCACCACUUUAAGGUCAUUCUGCAUUAUGGGACA…	GGGACAUUUGCUUCUGACACAACUGUGUUCACUAGCAACCUCAAACAGACACCAUGGCUGUUUAUCCGUACGACGUGCCGGAUUACGCGGGCUACCCAUACGAUGUUCCAGACUAUGCCGGUUCGUACCCGUAUGACGUGCCGGACUACGCGGGUAGCGGCGUGUUCACCCUGGAGGACUUCGUGGGGGACUGGCGGCAGACGGCUGGCUAUAAUUUGGACCAGGUUCUCGAACAGGGCGGCGUGUCGUCGCUGUUCCAAAACCUUGGGGUGUCGGUGACGCCGAUCCAGCGGAUCGUGCUGUCCGGCGAGAACGGUCUGAAGAUAGACAUCCAUGUCAUCAUCCCCUACGAGGGGCUUUCGGGGGACCAAAUGGGGCAAAUCGAGAAGAUCUUCAAGG…	0.39333	0.0606	1.76225	0.271509	645.638	54.4259	166.176	18.285	1.38601	0.883487	0.82241	0.213542	0.0972136	0.0693274	0.853156	57.649	AUGGCUGUUUAUCCGUACGACGUGCCGGAUUACGCGGGCUACCCAUACGAUGUUCCAGACUAUGCCGGUUCGUACCCGUAUGACGUGCCGGACUACGCGGGUAGCGGCGUGUUCACCCUGGAGGACUUCGUGGGGGACUGGCGGCAGACGGCUGGCUAUAAUUUGGACCAGGUUCUCGAACAGGGCGGCGUGUCGUCGCUGUUCCAAAACCUUGGGGUGUCGGUGACGCCGAUCCAGCGGAUCGUGCUGUCCGGCGAGAACGGUCUGAAGAUAGACAUCCAUGUCAUCAUCCCCUACGAGGGGCUUUCGGGGGACCAAAUGGGGCAAAUCGAGAAGAUCUUCAAGGUGGUGUACCCGGUGGACGACCACCACUUUAAGGUCAUUCUGCAUUAUGGGACA…	...(((((...((((((((((..(((((.(((((((((...))).((((((((((((....(((((((((.((.(((((.((((((((((..((((....))))))))))))((.(((((((((.((((((((((((.(((.((((...((.((.((((..((((((((..(((((((..(.((((((((((((((((.((((((((....)))))))).)))))))))((((((...)))))).)))))))).))))))))))))))).)))).)).)).)))).)))))))))))))))..))))))))))).)).))))))).)))))((((((((((.(((((((((....((.....))..))))))))))))))).))))))))..)))))))…	EEESSSSSIIISSSSSSSSSSIISSSSSISSSSSSSSSHHHSSSMSSSSSSSSSSSSIIIISSSSSSSSSISSBSSSSSISSSSSSSSSSBBSSSSHHHHSSSSSSSSSSSSSSBSSSSSSSSSISSSSSSSSSSSSBSSSISSSSIIISSISSISSSSIISSSSSSSSBBSSSSSSSIISBSSSSSSSSSSSSSSSSISSSSSSSSHHHHSSSSSSSSISSSSSSSSSSSSSSSHHHSSSSSSMSSSSSSSSISSSSSSSSSSSSSSSISSSSISSISSISSSSISSSSSSSSSSSSSSSIISSSSSSSSSSSMSSISSSSSSSISSSSSSSSSSSSSSSBSSSSSSSSSIIIISSHHHHHSSIISSSSSSSSSSSSSSSBSSSSSSSSIISSSSSSS…	[0.682, 0.34900000000000003, 0.515, 0.117, 0.258, 0.029, 0.402, 0.596, 0.706, 0.646, 0.508, 0.242, 0.07100000000000001, 0.091, 0.369, 0.293, 0.105, 0.109, 0.229, 0.013000000000000001, 0.197, 0.406, 0.18, 0.227, 0.046, -0.009000000000000001, 0.156, 0.38, 0.602, 0.587, 0.418, 0.048, 0.126, 0.042, -0.042, -0.07, 0.1, 0.115, 0.486, 0.384, 0.247, 0.275, 0.187, 0.243, 0.643, 0.41500000000000004, 0.117,…	155.939	(((.(.((...((((((((((.((((((.(((((((((...))).((((((((((((....(((((((((.((.(((((.((((((((((..((((....))))))))))))((.(((((((((.((((((((((((.(((.((((...((.((.((((..((((((((..(((((((....((((((((...((((((((((((((....))))))...)))))))).((((((...))))))))))))))..))))))))))))))).)))).)).)).)))).)))))))))))))))..))))))))))).)).))))))).)))))((((((((((.(((((((((....((.....))..))))))))))))))).))))))))..)))))))…	-273	-281.31	139	154.343	0.24854	5.16631	7.82815	[0.5636586477000001, 0.5052412615, 0.4714056471, 0.5091451522, 0.030181277000000003, 0.4896113704, 0.11602132, 0.2074258451, 0.6769463119, 0.6663527503000001, 0.8871561513, 0.0219819708, 0.018630284400000002, 0.0025519884, 0.000431383, 0.0006471612, 0.0008722537, 0.0001775886, 0.0030547927, 0.0067250623, 0.0047949719, 0.8649935652, 0.23485950290000002, 0.0012295948000000001, 5.41277e-05, 0.000282…	164.507	-172.823	-206.574	137	208.855	0.336321	7.59168	12.5253	[0.93482536, 0.90123304, 0.88925818, 0.39721412, 0.31447527000000003, 0.47011148, 0.46408925, 0.6461807900000001, 0.85920823, 0.62032277, 0.58866489, 0.2439824, 0.18183004, 0.08028234000000001, 0.18794967, 0.18694538, 0.18788244, 0.09856481, 0.21484976, 0.3030548, 0.1221567, 0.64276412, 0.55589599, 0.18918621, 0.04417138, 0.039445020000000004, 0.35222904, 0.47099042, 0.96978102, 0.36773572, 0.229…	155.078	0.25111	170	7
1220206B1	10422776	RiboTree_Nullrecurrent_winner_LinearDesign_degscoreall_7	alenkran	Ribotree	AUGGCUGUUUAUCCGUACGACGUCCCGGACUACGCGGGGUACCCGUACGACGUCCCCGAUUAUGCUGGGAGUUACCCCUACGAUGUUCCGGAUUAUGCCGGGUCUGGCGUCUUCACCCUCGAGGACUUCGUGGGUGACUGGCGCCAGACCGCGGGGUAUAAUCUGGACCAGGUUCUGGAGCAAGGGGGCGUGAGCUCCCUGUUCCAGAACCUGGGUGUGUCCGUUACCCCCAUUCAGCGCAUAGUGCUGAGUGGGGAGAACGGACUCAAGAUCGACAUCCACGUGAUCAUCCCCUAUGAGGGGUUGUCGGGCGACCAGAUGGGCCAGAUUGAAAAGAUUUUCAAGGUGGUCUAUCCGGUCGACGACCACCACUUCAAGGUGAUCCUGCAUUACGGGACG…	GGGACAUUUGCUUCUGACACAACUGUGUUCACUAGCAACCUCAAACAGACACCAUGGCUGUUUAUCCGUACGACGUCCCGGACUACGCGGGGUACCCGUACGACGUCCCCGAUUAUGCUGGGAGUUACCCCUACGAUGUUCCGGAUUAUGCCGGGUCUGGCGUCUUCACCCUCGAGGACUUCGUGGGUGACUGGCGCCAGACCGCGGGGUAUAAUCUGGACCAGGUUCUGGAGCAAGGGGGCGUGAGCUCCCUGUUCCAGAACCUGGGUGUGUCCGUUACCCCCAUUCAGCGCAUAGUGCUGAGUGGGGAGAACGGACUCAAGAUCGACAUCCACGUGAUCAUCCCCUAUGAGGGGUUGUCGGGCGACCAGAUGGGCCAGAUUGAAAAGAUUUUCAAGG…	0.33432	0.00946	2.0733	0.0586667	1062.99	53.4569	164.668	10.0986	1.63065	0.875473	1.35403	0.0461414	0.0536899	0.0680931	0.955399	57.81	AUGGCUGUUUAUCCGUACGACGUCCCGGACUACGCGGGGUACCCGUACGACGUCCCCGAUUAUGCUGGGAGUUACCCCUACGAUGUUCCGGAUUAUGCCGGGUCUGGCGUCUUCACCCUCGAGGACUUCGUGGGUGACUGGCGCCAGACCGCGGGGUAUAAUCUGGACCAGGUUCUGGAGCAAGGGGGCGUGAGCUCCCUGUUCCAGAACCUGGGUGUGUCCGUUACCCCCAUUCAGCGCAUAGUGCUGAGUGGGGAGAACGGACUCAAGAUCGACAUCCACGUGAUCAUCCCCUAUGAGGGGUUGUCGGGCGACCAGAUGGGCCAGAUUGAAAAGAUUUUCAAGGUGGUCUAUCCGGUCGACGACCACCACUUCAAGGUGAUCCUGCAUUACGGGACG…	....................((((..((((..((((..(((((((((((((((((.((((((((.(((((((((((((..((((..(((((((((((((.(((((((((((.((((((.(((.....))).))))))..)))))))))))....)))))))))))))((((((((((((((.(((((((....))))))))))))))))))))).((.(((((((..(((((((((((((...)))))))))))))..))))))).)).(((((((.(((.((((((.(((.(((.((((((((.((((..(((((.(((((((((..((((((....))))))..))))))))).))))).)))).))).)))))))).))).....))))))))).)…	EEEEEEEEEEEEEEEEEEEESSSSBBSSSSIISSSSBBSSSSSSSSSSSSSSSSSISSSSSSSSISSSSSSSSSSSSSIISSSSMMSSSSSSSSSSSSSISSSSSSSSSSSISSSSSSISSSHHHHHSSSISSSSSSIISSSSSSSSSSSIIIISSSSSSSSSSSSSSSSSSSSSSSSSSSBSSSSSSSHHHHSSSSSSSSSSSSSSSSSSSSSMSSISSSSSSSIISSSSSSSSSSSSSHHHSSSSSSSSSSSSSIISSSSSSSISSMSSSSSSSISSSBSSSSSSISSSISSSBSSSSSSSSISSSSIISSSSSISSSSSSSSSIISSSSSSHHHHSSSSSSIISSSSSSSSSISSSSSISSSSISSSBSSSSSSSSISSSIIIIISSSSSSSSSIS…	[0.591, 0.321, 0.528, 0.324, 0.483, 0.341, 0.558, 0.6940000000000001, 0.834, 0.537, 0.763, 0.319, 0.263, 0.362, 0.619, 0.5, 0.388, 0.331, 0.385, 0.14100000000000001, 0.075, 0.305, -0.08700000000000001, 0.189, 0.34, 0.185, 0.20500000000000002, 0.372, 0.193, 0.462, 0.417, 0.164, 0.271, 0.082, 0.024, 0.163, 0.306, 0.37, 0.47700000000000004, 0.275, 0.01, 0.125, 0.024, 0.067, 0.457, 0.388, 0.173000000…	154.834	...(((((.....(((...)))...(((((.((.((.((((((((((((((((((.((((((((.(((((((((((((..((((..(((((((((((((((((((((((((.((((((.(((.....))).))))))..))))))))))).)..)))))))))))))(((((((((((((((.((((((....))))))))))))))))))))).((.(((((((..(((((((((((((...)))))))))))))..))))))).)).(((((((.(((.((((((((((.(((.((((((((.((((..(((((.(((((((((..((((((....))))))..))))))))).))))).)))).))).)))))))).))...)).))))))))).)…	-363.6	-370.62	123	130.899	0.210787	7.45511	14.945	[0.7929718091, 0.5986676397, 0.5242098775, 0.1266646113, 0.3847476309, 0.319727572, 0.5125772887, 0.4013317987, 0.6609255618000001, 0.8037145273, 0.9141382035000001, 0.8608302040000001, 0.37607833900000004, 0.1785275352, 0.18149581450000002, 0.3135221777, 0.9343462454, 0.8409643743, 0.7749926974, 0.6994019341000001, 0.4915052205, 0.37837086750000004, 0.6260910508, 0.6367838955, 0.8849362596, 0.27…	128.432	-264.62	-288.153	141	168.312	0.271034	10.998	19.1564	[0.90347542, 0.84480238, 0.7468496, 0.6798630800000001, 0.83071882, 0.83782079, 0.81489889, 0.85079631, 0.89079505, 0.91818866, 0.89969327, 0.80894434, 0.45030768, 0.52088528, 0.59317402, 0.69205287, 0.93262202, 0.74658799, 0.66889172, 0.85763255, 0.42661474, 0.34171926, 0.39116785, 0.45521463, 0.73415082, 0.38207241000000003, 0.16470494, 0.27038467, 0.23717724, 0.26416987000000003, 0.96804279, 0…	126.284	0.24933	154	5
1220202B1	10422784	Ribotree_LinearDesign_degscore_1	alenkran	Ribotree	AUGGCUGUUUAUCCUUACGACGUGCCCGACUACGCGGGGUACCCGUACGACGUACCCGAUUAUGCUGGGAGUUACCCCUACGAUGUUCCGGAUUAUGCCGGGUCUGGCGUGUUCACCCUCGAAGACUUCGUGGGGGACUGGCGCCAGACCGCGGGGUAUAAUCUGGACCAGGUUCUGGAGCAAGGGGGCGUGAGCUCCCUGUUCCAGAACCUGGGUGUGUCCGUUACCCCGAUUCAGCGCAUCGUGCUGAGCGGGGAGAACGGGCUCAAGAUCGACAUCCACGUGAUAAUCCCCUAUGAGGGGCUGAGCGGCGACCAGAUGGGCCAGAUCGAGAAGAUCUUCAAGGUGGUCUAUCCGGUCGACGAUCACCACUUCAAGGUGAUCCUGCAUUACGGGACG…	GGGACAUUUGCUUCUGACACAACUGUGUUCACUAGCAACCUCAAACAGACACCAUGGCUGUUUAUCCUUACGACGUGCCCGACUACGCGGGGUACCCGUACGACGUACCCGAUUAUGCUGGGAGUUACCCCUACGAUGUUCCGGAUUAUGCCGGGUCUGGCGUGUUCACCCUCGAAGACUUCGUGGGGGACUGGCGCCAGACCGCGGGGUAUAAUCUGGACCAGGUUCUGGAGCAAGGGGGCGUGAGCUCCCUGUUCCAGAACCUGGGUGUGUCCGUUACCCCGAUUCAGCGCAUCGUGCUGAGCGGGGAGAACGGGCUCAAGAUCGACAUCCACGUGAUAAUCCCCUAUGAGGGGCUGAGCGGCGACCAGAUGGGCCAGAUCGAGAAGAUCUUCAAGG…	0.29058	0.02235	2.38539	0.183473	1393.67	182.247	202.018	10.874	1.87611	1.07404	1.77525	0.144301	0.0578127	0.232145	0.818585	58.4541	AUGGCUGUUUAUCCUUACGACGUGCCCGACUACGCGGGGUACCCGUACGACGUACCCGAUUAUGCUGGGAGUUACCCCUACGAUGUUCCGGAUUAUGCCGGGUCUGGCGUGUUCACCCUCGAAGACUUCGUGGGGGACUGGCGCCAGACCGCGGGGUAUAAUCUGGACCAGGUUCUGGAGCAAGGGGGCGUGAGCUCCCUGUUCCAGAACCUGGGUGUGUCCGUUACCCCGAUUCAGCGCAUCGUGCUGAGCGGGGAGAACGGGCUCAAGAUCGACAUCCACGUGAUAAUCCCCUAUGAGGGGCUGAGCGGCGACCAGAUGGGCCAGAUCGAGAAGAUCUUCAAGGUGGUCUAUCCGGUCGACGAUCACCACUUCAAGGUGAUCCUGCAUUACGGGACG…	.............(((((..(((...(((..((((((((((((((((((.(((.((((((((((.(((((((((((((..((((..(((((((((((((.((((((((((((((.(((.(((.....))).)))))))..))))))))))....)))))))))))))((((((((((((((.(((((((....))))))))))))))))))))).((.(((((((.(((((.((((((((...)))))))))))))..))))))).)).(((((((.(((.((((((.(((.(((.(((((((.(((.((.(((((.(((((((((((((.....))))).......)))))))).))))).)).))))).)))))))).))).....))))))))).)…	EEEEEEEEEEEEESSSSSBBSSSBBBSSSBBSSSSSSSSSSSSSSSSSSISSSBSSSSSSSSSSISSSSSSSSSSSSSIISSSSMMSSSSSSSSSSSSSISSSSSSSSSSSSSSBSSSISSSHHHHHSSSISSSSSSSBBSSSSSSSSSSIIIISSSSSSSSSSSSSSSSSSSSSSSSSSSBSSSSSSSHHHHSSSSSSSSSSSSSSSSSSSSSMSSISSSSSSSISSSSSBSSSSSSSSHHHSSSSSSSSSSSSSIISSSSSSSISSMSSSSSSSISSSBSSSSSSISSSISSSBSSSSSSSBSSSISSISSSSSISSSSSSSSSSSSSHHHHHSSSSSBBBBBBBSSSSSSSSISSSSSISSISSSSSBSSSSSSSSISSSIIIIISSSSSSSSSIS…	[0.591, 0.417, 0.484, 0.558, 0.423, 0.314, 0.669, 0.794, 0.766, 0.685, 0.623, 0.39, 0.332, 0.434, 0.418, 0.243, 0.101, 0.23700000000000002, 0.521, 0.291, 0.169, 0.312, 0.11, 0.422, 0.448, 0.20800000000000002, 0.112, 0.396, 0.296, 0.86, 0.53, 0.084, 0.254, 0.128, 0.001, 0.055, -0.006, 0.126, 0.446, 0.248, 0.003, 0.074, -0.006, 0.054, 0.449, 0.362, 0.11, 0.132, 0.30000000000000004, 0.083, 0.169, 0.…	164.613	.........((((((((((..((((((((....(((((...))))).....(((..((((((((.(((((((((((((..((((..((((((((((((((((((((((((((((.(((.((((...)))).)))))))..)))))))))).)..)))))))))))))(((((((((((((((.((((((....))))))))))))))))))))).((.(((((((.(((((.((((((((...)))))))))))))..))))))).)).(((((((.(((.((((((...(((((...)))))....(((((((((.(((((((((((((.....)))).......))))))))).)))))..(((((((.......)))))))))))))))))))).)…	-333.3	-341.95	149	156.179	0.251495	5.62052	9.03096	[0.6399520784, 0.566523128, 0.2979471823, 0.22538267720000002, 0.2190124286, 0.9310123932000001, 0.6292209539, 0.942568673, 0.9722358101, 0.1135733242, 0.0268814153, 0.0234723399, 0.0173880571, 0.0153475958, 0.06869859240000001, 0.0792830658, 0.08212340130000001, 0.032309025400000004, 0.038357304700000004, 0.9680997954, 0.9627758388000001, 0.0078262657, 0.014110760600000001, 0.0037783046000000003…	116.945	-235.283	-262.285	151	191.558	0.308467	9.94011	17.3193	[0.90148412, 0.88563575, 0.67731987, 0.65673478, 0.71672338, 0.92058958, 0.77345091, 0.9073521800000001, 0.92619224, 0.69125733, 0.5977351, 0.51440527, 0.43473123, 0.33650068, 0.43961071, 0.44727802, 0.43563356000000003, 0.37460489, 0.58701832, 0.89086964, 0.61884854, 0.32827903, 0.39085616, 0.4241183, 0.38897793, 0.31773048, 0.20269993, 0.22970397, 0.46565754000000004, 0.83728384, 0.88875816, 0.…	122.481	0.265077	153	5
1220203B1	10422804	Ribotree_LinearDesign_sup_1	alenkran	Ribotree	AUGGCUGUUUAUCCCUAUGAUGUUCCCGACUACGCGGGAUACCCGUACGACGUCCCCGAUUAUGCUGGGAGUUACCCGUACGAUGUUCCAGAUUAUGCCGGGUCUGGCGUCUUCACCCUCGAAGACUUCGUGGGUGAUUGGCGCCAGACAGCCGGCUAUAAUCUGGACCAGGUUCUGGAACAAGGGGGCGUGAGCUCCCUGUUCCAGAACCUGGGUGUGUCCGUUACUCCCAUUCAGCGCAUUGUGCUGAGUGGUGAGAACGGACUCAAGAUCGACAUCCACGUAAUUAUCCCUUAUGAAGGGUUGUCGGGCGACCAGAUGGGCCAGAUUGAAAAAAUUUUCAAGGUGGUCUAUCCGGUCGACGACCACCACUUCAAGGUGAUAUUGCAUUACGGGACG…	GGGACAUUUGCUUCUGACACAACUGUGUUCACUAGCAACCUCAAACAGACACCAUGGCUGUUUAUCCCUAUGAUGUUCCCGACUACGCGGGAUACCCGUACGACGUCCCCGAUUAUGCUGGGAGUUACCCGUACGAUGUUCCAGAUUAUGCCGGGUCUGGCGUCUUCACCCUCGAAGACUUCGUGGGUGAUUGGCGCCAGACAGCCGGCUAUAAUCUGGACCAGGUUCUGGAACAAGGGGGCGUGAGCUCCCUGUUCCAGAACCUGGGUGUGUCCGUUACUCCCAUUCAGCGCAUUGUGCUGAGUGGUGAGAACGGACUCAAGAUCGACAUCCACGUAAUUAUCCCUUAUGAAGGGUUGUCGGGCGACCAGAUGGGCCAGAUUGAAAAAAUUUUCAAGG…	0.28198	0.00956	2.45814	0.0833387	1140.93	97.3793	168.679	6.73829	1.93333	0.896796	1.4533	0.0655459	0.0358247	0.124041	0.759314	52.818	AUGGCUGUUUAUCCCUAUGAUGUUCCCGACUACGCGGGAUACCCGUACGACGUCCCCGAUUAUGCUGGGAGUUACCCGUACGAUGUUCCAGAUUAUGCCGGGUCUGGCGUCUUCACCCUCGAAGACUUCGUGGGUGAUUGGCGCCAGACAGCCGGCUAUAAUCUGGACCAGGUUCUGGAACAAGGGGGCGUGAGCUCCCUGUUCCAGAACCUGGGUGUGUCCGUUACUCCCAUUCAGCGCAUUGUGCUGAGUGGUGAGAACGGACUCAAGAUCGACAUCCACGUAAUUAUCCCUUAUGAAGGGUUGUCGGGCGACCAGAUGGGCCAGAUUGAAAAAAUUUUCAAGGUGGUCUAUCCGGUCGACGACCACCACUUCAAGGUGAUAUUGCAUUACGGGACG…	......................((((((...((((((((((((((((((((((((.((((((((.((((((((((((((.((((..(((((((((((((((((((((((((.((((((.(((.....))).))))))..))))))))))..))))).))))))))))((((((((((((((.(((((((....))))))))))))))))))))).((.(((((((.((((((((((((((...))))))))))).)))))))))).)).(((((((.(((.((((((((((((((..(((((((.((((..(((((.(((((((((..((((((....))))))..))))))))).))))).)))).))).)))))))).))))....))))))))).)…	EEEEEEEEEEEEEEEEEEEEEESSSSSSIIISSSSSSSSSSSSSSSSSSSSSSSSISSSSSSSSISSSSSSSSSSSSSSBSSSSMMSSSSSSSSSSSSSSSSSSSSSSSSSISSSSSSISSSHHHHHSSSISSSSSSIISSSSSSSSSSBBSSSSSBSSSSSSSSSSSSSSSSSSSSSSSSBSSSSSSSHHHHSSSSSSSSSSSSSSSSSSSSSMSSISSSSSSSBSSSSSSSSSSSSSSHHHSSSSSSSSSSSBSSSSSSSSSSISSMSSSSSSSISSSBSSSSSSSSSSSSSSBBSSSSSSSISSSSIISSSSSISSSSSSSSSIISSSSSSHHHHSSSSSSIISSSSSSSSSISSSSSISSSSISSSBSSSSSSSSBSSSSBBBBSSSSSSSSSIS…	[0.591, 0.321, 0.539, 0.33, 0.47700000000000004, 0.317, 0.547, 0.679, 0.6920000000000001, 0.554, 0.593, 0.242, 0.485, 0.17500000000000002, 0.55, 0.486, 0.649, 0.44, 0.5760000000000001, 0.602, 0.375, 0.593, 0.314, 0.028, -0.038, -0.073, 0.039, 0.274, 0.301, 0.622, 0.42, 0.017, 0.197, 0.005, -0.051000000000000004, 0.067, 0.166, 0.292, 0.41500000000000004, 0.27, 0.004, 0.113, 0.024, 0.083, 0.434, 0.…	162.771	.................((((.((((((...((((((((((((((((((((((((.((((((((.((((((((((((((.((((..(((((((((((((((((((((((((.((((((.((((...)))).))))))..))))))))))..))))).))))))))))(((((((((((((((.((((((....))))))))))))))))))))).((.(((((((.((((((((((((((...))))))))))).)))))))))).)).(((((((.(((.(((((((((((((..((((((((.((((..(((((.(((((((((..((((((....))))))..))))))))).))))).)))).))).)))))))).))))....))))))))).)…	-372.4	-377.89	117	123.244	0.198461	12.3785	18.7745	[0.9442894465, 0.9254881226, 0.6566341478000001, 0.663449013, 0.9831154121000001, 0.9633455160000001, 0.9505970501000001, 0.9874324001, 0.9778560952, 0.9489289615000001, 0.9313641865000001, 0.9415168341000001, 0.7714568428, 0.7330142423, 0.8303894443000001, 0.9218526991, 0.8711218063, 0.3824708915, 0.286340669, 0.2943723713, 0.1382156205, 0.9724940390000001, 0.0998405693, 0.0087602311, 0.00023628…	130.007	-282.192	-300.414	129	150.248	0.241946	12.3393	20.7602	[0.9432905500000001, 0.93999436, 0.72930217, 0.72486068, 0.98253322, 0.97432092, 0.91196132, 0.9824989900000001, 0.97296383, 0.95395595, 0.9014431700000001, 0.85928425, 0.71146084, 0.75145859, 0.82064609, 0.93254444, 0.92820082, 0.7306397, 0.60987815, 0.62636535, 0.6425814400000001, 0.94387452, 0.42675765, 0.11116898, 0.0139986, 0.00711564, 0.009368999999999999, 0.043081999999999995, 0.98616242, …	128.749	0.262111	158	5
1220201B1	10422764	Ribotree_LinearDesign_degscoreall_1	alenkran	Ribotree	AUGGCUGUUUAUCCAUACGACGUGCCCGACUACGCGGGGUACCCGUACGACGUGCCCGAUUAUGCUGGGAGUUACCCCUACGAUGUUCCGGAUUAUGCCGGGUCUGGCGUGUUCACCCUCGAGGACUUCGUGGGGGACUGGCGCCAGACCGCGGGGUAUAAUCUGGACCAGGUUCUGGAGCAAGGGGGCGUGAGCUCCCUGUUCCAGAACCUGGGUGUGUCCGUUACCCCGAUUCAGCGCAUCGUGCUGAGCGGGGAGAACGGGCUCAAGAUCGACAUCCACGUGAUAAUACCAUAUGAGGGGUUGUCGGGCGACCAGAUGGGCCAGAUUGAAAAGAUUUUCAAGGUGGUCUAUCCGGUCGACGACCACCACUUCAAGGUGAUAUUGCAUUACGGGACG…	GGGACAUUUGCUUCUGACACAACUGUGUUCACUAGCAACCUCAAACAGACACCAUGGCUGUUUAUCCAUACGACGUGCCCGACUACGCGGGGUACCCGUACGACGUGCCCGAUUAUGCUGGGAGUUACCCCUACGAUGUUCCGGAUUAUGCCGGGUCUGGCGUGUUCACCCUCGAGGACUUCGUGGGGGACUGGCGCCAGACCGCGGGGUAUAAUCUGGACCAGGUUCUGGAGCAAGGGGGCGUGAGCUCCCUGUUCCAGAACCUGGGUGUGUCCGUUACCCCGAUUCAGCGCAUCGUGCUGAGCGGGGAGAACGGGCUCAAGAUCGACAUCCACGUGAUAAUACCAUAUGAGGGGUUGUCGGGCGACCAGAUGGGCCAGAUUGAAAAGAUUUUCAAGG…	0.22505	0.04856	3.07997	0.664578	1344.1	105.901	216.665	16.3056	2.4224	1.15192	1.71211	0.522691	0.0866899	0.134896	0.78248	57.4879	AUGGCUGUUUAUCCAUACGACGUGCCCGACUACGCGGGGUACCCGUACGACGUGCCCGAUUAUGCUGGGAGUUACCCCUACGAUGUUCCGGAUUAUGCCGGGUCUGGCGUGUUCACCCUCGAGGACUUCGUGGGGGACUGGCGCCAGACCGCGGGGUAUAAUCUGGACCAGGUUCUGGAGCAAGGGGGCGUGAGCUCCCUGUUCCAGAACCUGGGUGUGUCCGUUACCCCGAUUCAGCGCAUCGUGCUGAGCGGGGAGAACGGGCUCAAGAUCGACAUCCACGUGAUAAUACCAUAUGAGGGGUUGUCGGGCGACCAGAUGGGCCAGAUUGAAAAGAUUUUCAAGGUGGUCUAUCCGGUCGACGACCACCACUUCAAGGUGAUAUUGCAUUACGGGACG…	((((........))))......(((((((..((((((((((((((((((..(((((((((((((.(((((((((((((..((((..(((((((((((((.((((((((((((((.(((.(((.....))).)))))))..))))))))))....)))))))))))))((((((((((((((.(((((((....))))))))))))))))))))).((.(((((((.(((((.((((((((...)))))))))))))..))))))).)).(((((((.(((.((((((((((.(((.((((((((.((((..(((((.(((((((((..((((((....))))))..))))))))).))))).)))).))).)))))..))).))))..))))))))).)…	SSSSHHHHHHHHSSSSEEEEEESSSSSSSBBSSSSSSSSSSSSSSSSSSIISSSSSSSSSSSSSISSSSSSSSSSSSSIISSSSMMSSSSSSSSSSSSSISSSSSSSSSSSSSSBSSSISSSHHHHHSSSISSSSSSSBBSSSSSSSSSSIIIISSSSSSSSSSSSSSSSSSSSSSSSSSSBSSSSSSSHHHHSSSSSSSSSSSSSSSSSSSSSMSSISSSSSSSISSSSSBSSSSSSSSHHHSSSSSSSSSSSSSIISSSSSSSISSMSSSSSSSISSSBSSSSSSSSSSISSSISSSSSSSSISSSSIISSSSSISSSSSSSSSIISSSSSSHHHHSSSSSSIISSSSSSSSSISSSSSISSSSISSSBSSSSSIISSSISSSSBBSSSSSSSSSIS…	[0.446, 0.13, 0.227, 0.131, 0.364, 0.399, 0.505, 0.8260000000000001, 0.793, 0.523, 0.665, 0.46, 0.431, 0.191, 0.342, 0.496, 0.452, 0.44, 0.776, 0.331, 0.432, 0.5690000000000001, 0.002, 0.07200000000000001, -0.005, 0.008, 0.026000000000000002, 0.256, 0.249, 0.768, 0.51, -0.002, 0.228, 0.075, -0.022, 0.047, 0.018000000000000002, 0.14300000000000002, 0.448, 0.249, 0.012, 0.068, -0.019, 0.065, 0.434,…	153.159	((((........))))......(((((((..((((((((((((((((((..(((((((((((((.(((((((((((((..((((..((((((((((((((((((((((((((((.(((.(((.....))).)))))))..)))))))))).)..)))))))))))))(((((((((((((((.((((((....))))))))))))))))))))).((.(((((((.(((((.((((((((...)))))))))))))..))))))).)).(((((((.(((.((((((((((.(((.((((((((.((((..(((((.(((((((((..((((((....))))))..))))))))).))))).)))).))).)))))..))).))))..))))))))).)…	-356.1	-363.08	121	131.666	0.212022	8.44867	15.5743	[0.2680408247, 0.1524141829, 0.09301208500000001, 0.09961375400000001, 0.9698538211000001, 0.8690456758, 0.9223187694, 0.9333244729, 0.9757069122, 0.9918657323000001, 0.9251175696, 0.9943960404000001, 0.1319453378, 0.122010776, 0.15288745280000002, 0.2570778294, 0.9417575221000001, 0.5830748844, 0.9001702047000001, 0.9276374348, 0.5482275849, 0.9662783823000001, 0.13200322550000002, 0.0056579988,…	125.003	-252.089	-277.173	125	173.414	0.279249	10.4888	20.1054	[0.70785937, 0.52125596, 0.42805145, 0.43654863, 0.94292419, 0.92195299, 0.89000698, 0.93527954, 0.96976945, 0.9771642700000001, 0.9480506200000001, 0.9364512700000001, 0.42713288, 0.44631183, 0.50105741, 0.68130481, 0.94004424, 0.8438148400000001, 0.8784684700000001, 0.91564398, 0.6648351100000001, 0.90568791, 0.49991178000000003, 0.25108711, 0.25347717000000003, 0.15735397, 0.34662759, 0.294202…	124.638	0.246633	156	7
[truncated: 35 more columns]

## Sheet: Field descriptions
Sequences				Last compiled Hannah Wayment-Steele			2021-03-11
CDS_sequence	Coding sequence
HBB_sequence	full sequence (5' HBB UTR + CDS + 3' HBB UTR)
Experiment fields
half_life
half_life_err
Nluc_Fluc_24h_mean
Nluc_Fluc_24h_sd
Nluc_Fluc_6h_mean
Nluc_Fluc_6h_sd
half_life_norm_to_START
Nluc_Fluc_6h_mean_norm_to_START
Nluc_Fluc_24h_mean_norm_to_START
half_life_err_norm_to_START
Nluc_Fluc_6h_sd_norm_to_START
Nluc_Fluc_24h_sd_norm_to_START
Sequence metrics
GC content	Percent CDS that are G's and C's
CAI	Codon adaptation index: measure of relative codon abundance in human mRNAs
MFE Struct	Minimum free energy structure
bprna_string	loop assignments used in degscore
degscore	Degscore prediction. Calculated using EternaFold MFE structure
degscore_normalized	degscore divided by RNA length
Stability metrics (calculated for CDS, HBB) (provided in both ViennaRNA and EternaFold)
dG(MFE)	free energy MFE structure
dG(ensemble)	Free energy ensemble
n_unpaired_nts_MFE	number of unpaired nucleotides in MFE structure
SUP	sum unpaired probability
AUP	average unpaired probability
SUP first 14	sum unpaired probability, first 14 nts of CDS
SUP first 30	sum unpaired probability, first 30 nts of CDS
Structure metrics (calculated using EternaFold MFE structure)
mean bp prox	average distance between nucleotides involved in base pairs (lower = more branchy)
MLD	Maximum ladder distance (maximum path along
n_hairpins	# hairpins
n_3WJs	# 3-way junction
n_4WJs	# 4-way junctions
n_5WJs_up	# 5-way junctions and up
hp_3WJ_ratio	Ratio of hairpins to 3-way junctions, a measure of branchiness
