# Supplementary material for: Combinatorial optimization of mRNA structure, stability, and translation for RNA-based therapeutics
Source: Nat Commun. 2022 Mar 22;13:1536. doi: 10.1038/s41467-022-28776-w (PMC8940940; doi:10.1038/s41467-022-28776-w)
Supplement: Supplementary file 6 — Source Data [file 41467_2022_28776_MOESM6_ESM.xlsx]

## Sheet: Fig_2h_2i
Yellowstone sequence	GGGACATTTGCTTCTGACACAACTGTGTTCACTAGCAACCTCAAACAGACACCATGTGGCTAGTAAGCCTCGCCATCGTAACAGCCTGCGCCGGCGCCATGGCCGTCTACCCATACGATGTACCAGACTACGCCGGCTACCCCTACGACGTCCCAGACTACGCAGGCTCCTACCCATACGACGTCCCAGACTACGCAGGATCAGGCGTCTTCACACTCGAAGACTTCGTTGGAGACTGGCGACAGACAGCCGGATACAACCTAGACCAAGTCCTAGAGCAAGGAGGAGTATCCAGTTTGTTCCAAAACCTCGGAGTCTCCGTAACACCAATCCAAAGAATAGTCCTATCCGGAGAGAACGGATTGAAGATCGACATCCACGTCATCATCCCGTACGAAG…
Yellowstone SHAPE-directed structure	(((((..(((((..((((((....)))).))..)))))......(((.......)))((((....))))(((.....(((..((((((((((((((...(((.((((.........))))..))).....)))))).............(((...)))..))))))))..))).....))).))))).......(((((((((((.((((((......))))))...((((((((((((.(((((((....((((((..(((...((..((......))..))))).)))))).))))))))))..........))))))..)))..((((((.........(((.....)))......))))))..(((.(((......)))))).....((.((.((…
Yellowstone DMS-directed structure	(((((...((((..((((((....)))).))..))))..................(.(((......))).)...........((((((((((((((...(((.((((.........))))..))).....)))))))........................)))))))..............))))).((..((((........))))..)).........(((((((..((....(((.....((((((.((((((..(((...((..((......))..))))).)))))).))).))))))...)).))))))).(((((....((((((.........(((.....)))......))))))..(((.(((......))))))....((((.....…
LinearDesign-1 sequence	GGGACATTTGCTTCTGACACAACTGTGTTCACTAGCAACCTCAAACAGACACCATGTGGCTGGTTTCCCTCGCGATAGTAACCGCTTGCGCAGGCGCCATGGCCGTGTACCCGTATGACGTCCCCGATTATGCAGGCTACCCGTACGATGTGCCGGATTACGCGGGGTCATACCCCTATGACGTTCCAGATTATGCCGGCTCTGGCGTCTTCACCCTCGAAGACTTCGTGGGTGACTGGCGCCAGACCGCCGGCTATAATCTGGACCAGGTTCTGGAGCAGGGAGGAGTGTCCTCCCTGTTCCAGAACCTGGGCGTCAGTGTGACCCCGATCCAGCGCATCGTGCTGTCCGGGGAGAACGGCCTCAAAATCGATATTCATGTTATCATTCCATACGAGG…
LinearDesign-1 SHAPE-directed structure	.(((((.(((((..((((((....))).)))..))))).........((.((((......)))).)).((((((..((((.((((((((((((((((((...(((((..(((((.((((((((((((....((((((((((.(((((((((((.((((....(((((((((((.....((((((.((((((((((((((((((((((((.((((((.(((.....))).))))))..)))))))))..)))))).))))))))).(((((((((((((((((((((.....)))))))))))))))))))))))))))))))))))))))))).))))))))))).(((((((..((.(((((((...(((((((.((.(((((((((((((...((((…
LinearDesign-1 DMS-directed structure	.(((((.(((((..((((((....))).)))..))))).........((.(((........))).)).((((((..((((.((((((((((((((((((...(((((..(((((.((((((((((((....((((((((((.(((((((((((.((((....(((((((((((.....(((((((((((((((((((((((((((((((.((((((.(((.....))).))))))..)))))))))..)))))).))))))))))(((((((((((((((((((((.....)))))))))))))))))))))))))))))))))))))))))).))))))))))).(((((((..((.(((((((...(((((((.((.(((((((((((((...((((…
Yellowstone-Sequence	Yellowstone-DMS	Yellowstone-1M7	LinearDesign-Sequence	LinearDesign-DMS	LinearDesign-1M7
G	-1	0	G	-1	0
G	-1	0	G	-1	0
G	-1	0	G	-1	0
A	0.003	0.074	A	0.012	0
C	0.004	0.1	C	0.012	0.005
A	0.005	0.05	A	0.012	0.365
U	-1	0	U	-1	0.095
U	-1	0	U	-1	0
U	-1	0.082	U	-1	0.242
G	-1	0	G	-1	0.039
C	0.003	0	C	0.012	0.09
U	-1	0	U	-1	0.035
U	-1	0	U	-1	0.201
C	0.006	0.133	C	0.012	0.054
U	-1	0	U	-1	0.16
G	-1	0.139	G	-1	0.241
A	0.007	0.02	A	0.012	0.048
C	0.006	0	C	0.012	0.047
A	0.006	0.015	A	0.012	0.005
C	0.003	0.085	C	0.012	0.072
A	0.003	0.745	A	0.012	0.494
A	0.006	1	A	0.012	1
C	0.007	0.399	C	0.012	0.363
U	-1	0.162	U	-1	0.107
G	-1	0.048	G	-1	0.036
U	-1	0.011	U	-1	0.07
G	-1	0.194	G	-1	0.131
U	-1	0.062	U	-1	0.314
U	-1	0.241	U	-1	0.04
C	0.027	0	C	0.015	0.047
A	0.071	0.031	A	0.055	0.01
C	0.29	0.358	C	0.295	0
U	-1	0.247	U	-1	0
A	0.097	0	A	0.095	0.006
G	-1	0	G	-1	0.097
C	0.062	0	C	0.064	0
A	0.194	0.175	A	0.174	0.086
A	0.407	0.334	A	0.414	0
C	1	0.053	C	1	0.058
C	0.554	0.31	C	0.253	0.108
U	-1	0.401	U	-1	0
C	0.799	0.13	C	0.74	0.161
A	0.571	0.22	A	0.637	0
A	0.653	0.321	A	0.628	0
A	0.797	0.162	A	0.747	0.15
C	1	0.059	C	1	0.127
A	0.681	0.227	A	0.637	0.198
G	-1	1	G	-1	0.27
A	0.616	0.09	A	0.302	0.154
C	0.673	0.076	C	0.088	0.06
A	0.817	0.564	A	0.245	0.164
C	0.847	0.455	C	0.2	0.099
C	0.644	0.15	C	0.305	0.122
A	0.599	0.353	A	0.733	0.339
U	-1	0.599	U	-1	0.692
G	-1	0.252	G	-1	0.254
U	-1	0.289	U	-1	0.386
G	-1	0.183	G	-1	0.394
G	-1	0	G	-1	0.823
C	0.368	0.014	C	0.13	0.421
U	-1	0.089	U	-1	0.268
A	0.779	0.326	G	-1	0.257
G	-1	0.974	G	-1	0.252
U	-1	0.815	U	-1	0.125
A	0.731	0.712	U	-1	0.464
A	0.69	0.453	U	-1	0.763
G	-1	0.16	C	0.285	0.065
C	0.309	0	C	0.301	0.019
C	0.082	0	C	0.138	0.008
U	-1	0.177	U	-1	0
C	0.514	0.38	C	0.174	0.02
G	-1	0	G	-1	0.15
C	0.537	0	C	0.556	0.121
C	0.34	0.026	G	-1	0.289
A	0.677	0.421	A	0.558	0.294
U	-1	0.629	U	-1	0.301
C	0.38	0.119	A	0.219	0.282
G	-1	0.311	G	-1	0.218
U	-1	0.23	U	-1	0.157
A	0.495	0.354	A	0.199	0.173
A	0.688	0.91	A	0.584	0.25
C	1	0.321	C	0.124	0.103
A	0.557	0.309	C	0.09	0.196
G	-1	0.003	G	-1	0.253
C	0.269	0	C	0.038	0.21
C	0.149	0.071	U	-1	0
U	-1	0.464	U	-1	0
G	-1	0.136	G	-1	0.239
C	0.412	0.041	C	0.032	0.264
G	-1	0	G	-1	0.101
C	0.217	0.228	C	0.078	0.265
C	0.129	0.25	A	0.122	0.064
G	-1	0.066	G	-1	0.12
G	-1	0.153	G	-1	0.068
C	0.082	0.125	C	0.128	0.228
G	-1	0.053	G	-1	0.199
C	0.948	0.119	C	0.021	0.221
C	0.842	0.424	C	0.024	0.121
A	0.834	0.576	A	0.14	0.529
U	-1	0.217	U	-1	0.672
G	-1	0	G	-1	0.572
G	-1	0	G	-1	0.595
C	-1	0	C	0.072	0.251
C	0.124	0.107	C	0.058	0.123
G	-1	0.167	G	-1	0.2
U	-1	0	U	-1	0.145
C	0.203	0.097	G	-1	0.153
U	-1	0.44	U	-1	0.154
A	0.83	0.901	A	-1	0.368
C	1	0.046	C	0.071	0.133
C	0.795	0.137	C	0.061	0.186
C	0.891	0.314	C	0.069	0.153
A	0.987	0.521	G	-1	0.173
U	-1	0.541	U	-1	0.278
A	0.621	0.46	A	0.791	0.603
C	0.808	0.15	U	-1	0.521
G	-1	0.092	G	-1	0.346
A	0.178	0.102	A	0.334	0.145
U	-1	0.448	C	0.141	0.269
G	-1	0.314	G	-1	0.586
U	-1	0.143	U	-1	0
A	0.921	0.652	C	0.093	0.024
C	0.221	0.114	C	0.027	0
C	0.197	0.183	C	0.028	0.05
A	0.347	0.474	C	0.165	0.066
G	-1	0.69	G	-1	0
A	0.859	0.43	A	0.111	0.08
C	0.92	0.487	U	-1	0.038
U	-1	0.905	U	-1	0.349
A	1	0.773	A	0.238	0.435
C	0.123	0.696	U	-1	0.571
G	-1	0	G	-1	0.478
C	0.082	0	C	0.111	0.321
C	0.267	0.176	A	0.156	0
G	-1	0.044	G	-1	0.273
G	-1	0.427	G	-1	0
C	0.287	0	C	0.048	0.274
U	-1	0.594	U	-1	0.032
A	0.519	0.562	A	0.105	0.403
C	0.777	0.003	C	0.107	0.16
C	0.639	0.067	C	0.257	0.108
C	0.546	0.078	C	1	0.351
C	0.642	0.768	G	-1	0.076
U	-1	0.26	U	-1	0.132
A	0.528	0.317	A	0.076	0.08
C	0.528	0.285	C	0.06	0.423
G	-1	0.553	G	-1	0.469
A	0.456	0.165	A	0.167	0.467
C	0.836	0.531	U	-1	0.494
G	-1	0	G	-1	0.704
U	-1	0	U	-1	0.562
C	0.172	0.392	G	-1	0.633
C	0.243	0.259	C	0.031	0.304
C	0.319	0.194	C	0.24	0.163
A	0.995	0.122	G	-1	0.299
G	-1	0.35	G	-1	0.304
A	0.554	0.181	A	0.248	0.437
C	0.701	0.621	U	-1	0.774
U	-1	0.872	U	-1	0.922
A	0.768	0.472	A	0.916	0.903
C	0.737	0.491	C	1	1
G	-1	0	G	-1	0.7
C	0.205	0.046	C	0.32	1
A	0.239	0.326	G	-1	1
G	-1	0	G	-1	0
G	-1	0	G	-1	0.211
C	0.082	0.04	G	-1	0.091
U	-1	0	U	-1	0.161
C	1	0.399	C	0.062	0.017
C	0.373	0.325	A	0.145	0.094
U	-1	0.167	U	-1	0.248
A	0.562	0.198	A	0.188	0.571
C	0.865	0.005	C	0.135	0.152
C	0.52	0.017	C	0.965	0
C	0.618	0.137	C	0.713	0.458
A	0.621	0.692	C	0.805	0.887
U	-1	0.688	U	-1	0.498
A	1	0.564	A	1	0.825
C	0.743	0.362	U	-1	0.284
G	-1	0	G	-1	0.176
A	0.338	0.227	A	0.119	0
C	0.331	0.246	C	0.053	0.086
G	-1	0	G	-1	0.696
U	-1	0	U	-1	0.978
C	0.222	0.093	U	-1	1
C	0.323	0.048	C	0.082	0.108
C	0.544	0.027	C	0.109	0
A	0.939	0.01	A	0.134	0
G	-1	0.298	G	-1	0.02
A	0.522	0.145	A	0.14	0.122
C	0.511	0.362	U	-1	0.254
U	-1	0.442	U	-1	0.132
A	0.391	0.366	A	0.118	0.3
C	0.318	0.453	U	-1	0.37
G	-1	0.261	G	-1	0.267
C	0.36	0.352	C	0.027	0.124
A	0.96	0.731	C	0.034	0
G	-1	0.09	G	-1	0
G	-1	0.197	G	-1	0
A	0.202	0.079	C	0.116	0.039
U	-1	0.195	U	-1	0
C	0.453	0.279	C	0.095	0
A	0.649	0.337	U	-1	0.044
G	-1	0.299	G	-1	0.012
G	-1	0.134	G	-1	0.269
C	0.272	0.305	C	0.026	0.181
G	-1	0.419	G	-1	0
U	-1	0	U	-1	0.205
C	0.222	0	C	0.09	0
U	-1	0.463	U	-1	0.151
U	-1	0.285	U	-1	0.179
C	0.286	1	C	0.026	0.004
A	0.568	0.906	A	0.081	0.106
C	0.893	0.127	C	0.022	0.076
A	0.944	0.583	C	0.018	0.039
C	0.761	0.557	C	0.033	0.122
U	-1	0.376	U	-1	0
C	0.191	0.223	C	0.042	0.291
G	-1	0.083	G	-1	1
A	0.516	0	A	0.137	1
A	1	0.023	A	0.762	1
G	-1	0	G	-1	1
A	0.191	0.12	A	1	0
C	0.191	0	C	1	1
U	-1	0.259	U	-1	0.505
U	-1	0.253	U	-1	0.421
C	0.499	0.629	C	0.021	0.092
G	-1	0.412	G	-1	0.12
U	-1	0.103	U	-1	0
U	-1	0.111	G	-1	0
G	-1	0.156	G	-1	0
G	-1	0.188	G	-1	0.116
A	0.438	0.293	U	-1	0
G	-1	0.379	G	-1	0.156
A	1	0.552	A	0.112	0.032
C	0.539	0.436	C	1	0.792
U	-1	0.293	U	-1	0.414
G	-1	0.037	G	-1	0
G	-1	0.146	G	-1	0
C	0.711	0.329	C	0.021	0
G	-1	0.324	G	-1	0
A	0.455	0.311	C	0.016	0.078
C	0.715	0.293	C	0.021	0.135
A	0.512	0.405	A	0.065	0
G	-1	0.8	G	-1	0.2
A	0.346	0.37	A	0.188	0.099
C	0.419	0.341	C	0.827	0.975
A	0.697	0.582	C	1	0.995
G	-1	0.828	G	-1	0.029
C	0.476	0.306	C	0.012	0.096
C	0.366	0.343	C	0.023	0
G	-1	0	G	-1	0.324
G	-1	0.049	G	-1	0.074
A	0.315	0.185	C	0.02	0.062
U	-1	0.282	U	-1	1
A	0.421	0.423	A	0.022	0.08
C	0.138	0.43	U	-1	0.069
A	0.409	0.978	A	0.035	0.148
A	0.429	0.737	A	0.072	0.033
C	0.137	0.153	U	-1	0.068
C	0.123	0.385	C	0.014	0
U	-1	1	U	-1	0
A	0.609	0.814	G	-1	0
G	-1	1	G	-1	0
A	0.89	0.737	A	-1	0.375
C	0.3	0.081	C	0.092	0
C	0.287	0.166	C	0.02	0.019
A	0.249	0.198	A	0.047	0.03
A	1	0.38	G	-1	0.021
G	-1	0.394	G	-1	0.158
U	-1	0.015	U	-1	0
C	0.117	0.24	U	-1	0.392
C	0.203	0.369	C	0.021	0.245
U	-1	0.823	U	-1	0.062
A	1	0.486	G	-1	0.117
G	-1	0.138	G	-1	0.092
A	0.452	0.835	A	0.154	0.044
G	-1	0.416	G	-1	0
C	0.251	0.293	C	0.025	0
A	0.406	0.278	A	0.086	0.006
A	0.921	0.494	G	-1	0
G	-1	0.27	G	-1	0.193
G	-1	0.378	G	-1	0.188
A	0.272	0.091	A	0.135	0
G	-1	0	G	-1	0.136
G	-1	0.322	G	-1	0.247
A	0.995	0.384	A	1	1
G	-1	0.262	G	-1	0
U	-1	0.029	U	-1	0
A	0.133	0.147	G	-1	0
U	-1	0	U	-1	1
C	0.039	0.055	C	0.025	0.307
C	0.056	0.22	C	0.019	0.068
A	0.324	0.276	U	-1	0
G	-1	0.201	C	0.019	0
U	-1	0	C	0.019	0
U	-1	0.105	C	0.022	0
U	-1	0.502	U	-1	0
G	-1	0.492	G	-1	0.013
U	-1	0.12	U	-1	0
U	-1	0.089	U	-1	0
C	0.124	0.239	C	0.015	0.078
C	0.425	0	C	0.024	0.036
A	0.17	0.198	A	0.07	0.001
A	0.229	0.353	G	-1	0.018
A	0.731	0.913	A	0.059	0
A	1	1	A	0.101	0
C	0.263	0.28	C	0.018	0
C	0.25	0.156	C	0.015	0
U	-1	0.529	U	-1	0.017
C	0.193	0.409	G	-1	0.007
G	-1	0.177	G	-1	0
G	-1	0.182	G	-1	0.077
A	0.237	0.379	C	0.18	0.045
G	-1	0.187	G	-1	0
U	-1	0	U	-1	0
C	0.039	0.083	C	0.016	0.202
U	-1	0	A	0.564	0.404
C	0.068	0.024	G	-1	0.126
C	0.039	0	U	-1	0.147
G	-1	0.585	G	-1	0.034
U	-1	0.098	U	-1	0.12
A	0.39	0.226	G	-1	0.148
A	0.402	0.375	A	0.103	0
C	0.528	0.132	C	0.013	0.186
A	0.44	1	C	0.024	0
C	0.567	0.999	C	0.015	0.151
C	0.25	0.533	C	0.141	0.013
A	0.363	0.202	G	-1	0
A	0.38	0.773	A	0.45	0.092
U	-1	0.026	U	-1	0.18
C	0.226	0.085	C	0.08	0.079
C	0.238	0.005	C	0.076	0.054
A	0.283	0.234	A	0.418	0.046
A	0.521	0.99	G	-1	0.142
A	0.691	1	C	0.023	0.101
G	-1	1	G	-1	0.148
A	0.686	0.664	C	0.012	0.267
A	0.802	1	A	0.057	0.139
U	-1	0.708	U	-1	0.126
A	0.776	0.687	C	0.017	0.003
G	-1	0.774	G	-1	0
U	-1	0	U	-1	0.144
C	0.304	0.143	G	-1	0.187
C	0.183	0.272	C	0.103	0.328
U	-1	0.82	U	-1	0.121
A	1	0.888	G	-1	0.6
U	-1	0.082	U	-1	0
C	0.849	0.197	C	0.021	0.21
C	0.512	0.331	C	0.049	0.311
G	-1	0.195	G	-1	0.457
G	-1	0.109	G	-1	0.157
A	0.7	0.295	G	-1	0.542
G	-1	0.159	G	-1	0
A	0.932	0.03	A	-1	0.264
G	-1	1	G	-1	0.271
A	1	0.995	A	0.266	0.39
A	0.914	0.742	A	0.984	0.951
C	0.698	0.181	C	0.1	0.29
G	-1	0.143	G	-1	0.089
G	-1	0.215	G	-1	0.093
A	0.456	0.215	C	0.081	0.161
U	-1	0.232	C	0.069	0.024
U	-1	1	U	-1	0.15
G	-1	0.593	C	0.022	0.202
A	0.646	0.855	A	0.053	0.287
A	0.673	0.941	A	0.417	0.207
G	-1	0.262	A	0.707	0.102
A	0.275	0.313	A	0.235	0.255
U	-1	0.472	U	-1	0.221
C	0.675	0.537	C	0.082	0.35
G	-1	0.138	G	-1	0.292
A	0.337	0.052	A	0.078	0.126
C	0.337	0.21	U	-1	0.145
A	0.855	0.349	A	0.076	0.556
U	-1	0.346	U	-1	0.497
C	0.988	0.234	U	-1	1
C	1	0.564	C	0.026	0.569
A	0.823	0.875	A	0.973	0.191
C	0.934	0.832	U	-1	0.189
G	-1	0.115	G	-1	0.685
U	-1	0	U	-1	0.756
C	0.166	0.036	U	-1	0.385
A	0.476	0.187	A	0.047	0.372
U	-1	0	U	-1	0
C	0.328	0.003	C	0.022	0.261
A	0.764	0.435	A	0.118	0.165
U	-1	0.179	U	-1	0.201
C	0.509	0.096	U	-1	0.849
C	0.508	0.33	C	0.02	0.198
C	0.278	0.392	C	0.038	0
G	-1	0.212	A	0.588	0.469
U	-1	0.224	U	-1	1
A	0.534	0.404	A	0.995	1
C	0.35	0.451	C	1	0.893
G	-1	0.598	G	-1	0.219
A	0.763	0.482	A	0.103	0.442
A	0.705	0.485	G	-1	0.238
G	-1	0.267	G	-1	0.027
G	-1	0	G	-1	0.019
C	0.618	0.062	U	-1	0.405
C	0.333	0.07	C	0.012	0.155
U	-1	0.509	U	-1	0.896
C	0.378	0.067	C	0.02	0.708
A	0.562	0.306	A	0.494	0.726
G	-1	0.197	G	-1	0.393
C	0.44	0.076	C	0.069	0.487
G	-1	0.036	G	-1	0.479
G	-1	0	G	-1	0
C	0.404	0.02	C	0.18	0.028
G	-1	0.072	G	-1	0
A	0.327	0.379	A	0.084	0.214
C	0.456	0.176	U	-1	0.128
C	0.488	0.294	C	0.111	0.496
A	0.25	0.191	A	0.865	0.891
A	0.706	0.938	G	-1	1
A	0.955	1	A	0.497	0.689
U	-1	0.544	U	-1	0.445
G	-1	0.026	G	-1	0.829
G	-1	0.045	G	-1	0.344
G	-1	0	G	-1	0.441
C	0.166	0.115	G	-1	0.545
C	0.166	0	C	0.263	0.63
A	0.144	0.281	A	0.369	0.021
A	0.675	0.553	G	-1	0.123
A	0.61	0.678	A	0.08	0.183
U	-1	0.326	U	-1	0.196
C	0.268	0.218	C	0.019	0.203
G	-1	0.351	G	-1	0.045
A	0.629	0.026	A	0.446	0
A	0.622	0.122	G	-1	0.106
A	0.928	0.697	A	0.255	0.218
A	0.845	0.696	A	-1	0
G	-1	0.313	G	-1	0
A	0.387	0.149	A	0.089	0.121
U	-1	0.117	U	-1	0.201
A	0.369	0.625	C	0.068	0
U	-1	0.447	U	-1	0.595
U	-1	0.709	U	-1	0.503
C	0.325	0.59	C	0.138	0.282
A	0.731	0.033	A	0.554	0.026
A	0.707	0.971	A	0.243	0
A	0.834	1	G	-1	0.675
G	-1	0.35	G	-1	0.473
U	-1	0.319	U	-1	0.499
A	0.335	0.148	G	-1	0.517
G	-1	0.131	G	-1	0.584
U	-1	0.198	U	-1	1
A	0.643	0.399	G	-1	0.637
U	-1	0.456	U	-1	0
A	1	0.87	A	0.315	0.821
C	0.426	0	C	0.013	0.049
C	0.334	0.047	C	0.014	0.507
C	0.124	0.069	C	0.014	0.022
A	0.25	0.166	C	0.023	0.449
G	-1	0.096	G	-1	0.153
U	-1	0.018	U	-1	0.486
A	0.265	0.213	C	0.04	0.275
G	-1	0.142	G	-1	0
A	0.283	0.045	A	0.088	0.22
C	0.158	0.138	U	-1	0.503
G	-1	0.202	G	-1	0.297
A	0.724	0.248	A	0.103	0.445
C	0.278	0.063	C	0.017	0.441
C	0.188	0.126	C	0.022	0.225
A	0.322	0.206	A	0.069	0
C	0.381	0.039	U	-1	0.406
C	0.316	0.197	C	0.033	0.112
A	0.854	1	A	0.58	0.379
C	1	0.732	U	-1	0.128
U	-1	1	U	-1	0.286
U	-1	1	U	-1	0.178
C	0.97	0.67	C	0.019	0.014
A	0.744	0.23	A	0.222	0.348
A	1	0.396	A	-1	0.67
G	-1	0.166	G	-1	0.741
G	-1	0.227	G	-1	0.349
U	-1	0.129	U	-1	0
A	0.661	0.704	G	-1	0.333
A	0.999	1	A	0.221	0.746
U	-1	0.079	U	-1	1
C	0.722	0	C	1	1
C	0.113	0.099	C	1	1
U	-1	0	U	-1	0.452
C	0.113	0.087	U	-1	0
C	0.113	0.169	C	0.019	0
A	0.661	0.349	A	0.064	0.229
C	0.679	0.101	C	0.019	0.252
U	-1	0.091	U	-1	0.996
A	0.646	0	A	1	0.389
C	0.739	0	U	-1	0.218
G	-1	0	G	-1	0.25
G	-1	0.078	G	-1	0.2
C	0.628	0.185	A	0.026	0
A	0.709	0.204	A	0.127	0.001
C	0.946	0.025	C	0.453	0.235
A	0.662	0.477	G	-1	0
C	0.34	0.584	U	-1	0.172
U	-1	0.112	U	-1	0
C	0.083	0	G	-1	0
G	-1	0.092	G	-1	0
U	-1	0.095	U	-1	0.353
A	0.187	0.325	C	0.03	0.023
A	0.291	0.549	A	0.073	0.165
U	-1	0.861	U	-1	0
A	0.319	0.787	C	0.016	0.384
G	-1	1	G	-1	0
A	0.823	0.394	A	0.064	0
C	0.722	0.463	C	0.036	0
G	-1	0	G	-1	0.034
G	-1	0	G	-1	0
G	-1	0.146	G	-1	0
G	-1	0.128	G	-1	0.231
U	-1	0.169	U	-1	0.587
A	0.56	0.064	C	0.044	0
A	0.842	0.235	A	0.024	0.082
C	0.592	0.227	C	0.012	0
U	-1	0	C	0.044	0
C	0.267	0.602	C	0.02	0
C	0.282	0.381	C	0.019	0
A	0.266	0.21	U	-1	0
A	0.558	1	A	0.677	0.03
A	0.8	1	A	0.726	0.734
C	0.668	0.978	C	0.947	1
A	0.934	0.741	A	0.963	0.859
U	-1	0.655	U	-1	0.53
G	-1	0.413	G	-1	0.374
A	0.216	0.243	A	0.261	0.674
U	-1	0.002	U	-1	0.203
C	0.105	0.06	A	0.128	0
G	-1	0.09	G	-1	0.132
A	1	0.179	A	0.086	0.236
C	0.216	0.179	U	-1	0.093
U	-1	0.153	U	-1	0.196
A	0.399	0.251	A	1	0.936
C	0.182	0	U	-1	0.806
U	-1	0.611	U	-1	0.451
U	-1	0.796	U	-1	0.531
C	0.257	0.446	C	0.044	0.278
G	-1	0.239	G	-1	0.258
G	-1	0.219	G	-1	0.556
G	-1	0.066	U	-1	0.323
C	0.392	0.392	C	0.016	0.454
G	-1	0.427	G	-1	0
C	0.278	0.137	G	-1	0
C	0.083	0	C	0.012	0
C	0.083	0	C	0.014	0
C	0.093	0	C	0.014	0.067
U	-1	1	U	-1	0.396
A	0.748	0.896	A	0.076	0.663
C	1	0.825	U	-1	0.257
G	-1	0.659	G	-1	0.713
A	0.769	1	A	1	1
G	-1	0	G	-1	0.309
G	-1	0	G	-1	1
G	-1	0	G	-1	0.994
C	0.542	0.057	G	-1	0.27
A	0.663	0.439	A	0.094	0.114
U	-1	1	U	-1	0
C	0.388	0.441	C	0.017	0.057
G	-1	0	G	-1	0.243
C	0.115	0.139	C	0.012	0.182
C	0.108	0.008	C	0.017	0.172
G	-1	0.189	G	-1	0.146
U	-1	0.015	U	-1	0.305
A	0.584	0.919	G	-1	0.076
U	-1	-1	U	-1	0.339
U	-1	0.78	U	-1	0.481
C	0.227	0.227	U	-1	0.55
G	-1	0.192	G	-1	0
A	0.186	0.153	A	0.094	0.066
U	-1	0.009	C	0.023	0
G	-1	0.078	G	-1	0
G	-1	-1	G	-1	0
C	0.59	0.108	U	-1	0.244
A	0.58	0.125	A	0.065	0.159
A	0.414	0.333	A	0.139	0.266
G	-1	0.38	G	-1	0.711
A	0.453	0.063	A	0.937	0.255
A	1	0.542	A	0.871	0.84
G	-1	0.466	G	-1	1
A	0.236	0.435	A	0.98	1
U	-1	0.006	U	-1	0
C	0.16	0.124	U	-1	0.009
A	0.523	0.548	A	0.059	0.098
C	0.498	0.42	C	0.016	0
C	0.289	0.329	C	0.019	0
G	-1	0.286	G	-1	0
U	-1	0.21	U	-1	0
A	0.584	0.377	C	0.017	0.051
A	0.649	0.419	A	0.336	0.318
C	1	0.315	C	0.554	0.567
A	0.639	0.19	U	-1	0.155
G	-1	0.017	G	-1	0
G	-1	0.077	G	-1	0.037
A	0.386	0.176	G	-1	0
A	0.488	0.208	A	0.099	0.113
C	0.238	0.092	C	0.021	0.318
C	0.144	0	C	0.018	0.279
C	0.163	0.154	C	0.014	0.047
U	-1	0.225	U	-1	0
A	1	0.549	C	0.144	0.073
U	-1	0.095	U	-1	0.177
G	-1	0.137	G	-1	0.112
G	-1	0.194	G	-1	0.132
A	0.342	0.165	A	0.094	0.084
A	0.59	0.527	A	0.068	0.131
C	0.736	0.235	U	-1	0.138
G	-1	0.047	G	-1	0.074
G	-1	0	G	-1	0
C	0.458	0.06	U	-1	0.158
A	0.408	0.32	A	0.029	0.029
A	0.404	0.255	A	0.067	0.163
C	0.68	0.336	C	0.022	0
A	0.489	0.402	A	0.179	0.093
A	0.639	0.354	A	0.58	0
G	-1	0.066	G	-1	0.114
A	0.144	0	A	0.069	0.109
U	-1	0.026	U	-1	0
U	-1	0.424	U	-1	0.249
A	0.243	0.429	A	0.044	0.05
U	-1	0.254	U	-1	0.155
C	0.186	0.443	C	0.044	0.182
G	-1	0.73	G	-1	0.072
A	0.826	0.554	A	0.094	0.289
C	0.895	0.509	U	-1	0.123
G	-1	0.685	G	-1	0.507
A	0.863	0.514	A	-1	0.588
A	0.843	1	G	-1	0
C	0.47	0.098	A	0.148	0.131
G	-1	0	G	-1	0
U	-1	0	G	-1	0.072
U	-1	0.102	C	0.02	0.025
U	-1	0.725	U	-1	0.235
A	0.265	0.387	G	-1	0
A	0.308	0.223	A	0.468	0.312
U	-1	0.033	U	-1	0.23
C	0.353	0.085	C	0.069	0.014
A	0.715	0.166	A	0.36	0.319
A	0.878	0.22	A	-1	0.412
C	0.735	0.04	C	0.04	0.048
C	0.503	0.078	C	0.015	0
C	0.254	0.173	C	0.038	0.051
C	0.307	0.198	G	-1	0
G	-1	0.045	G	-1	0
A	0.724	0.079	A	0.054	0.015
C	0.845	0.239	C	0.098	0
G	-1	0	G	-1	0.004
G	-1	0	G	-1	0.048
C	0.321	0.065	U	-1	0
U	-1	0	A	0.052	0.084
C	0.211	0.124	G	-1	0.183
C	0.144	0	C	0.017	0
C	0.493	0.149	C	0.014	0.005
U	-1	0.511	U	-1	0.005
A	1	0.532	G	-1	0.078
C	0.261	0.219	C	0.406	0
U	-1	0.356	U	-1	0.137
A	0.362	0.866	U	-1	0.075
U	-1	0.259	U	-1	0.178
U	-1	0.142	U	-1	0.274
C	0.289	0	U	-1	0.379
C	0.176	0.093	C	0.041	0.06
G	-1	0.284	G	-1	0
A	0.349	0.274	G	-1	0
G	-1	0.217	G	-1	0.153
U	-1	0.024	U	-1	0.094
A	0.855	0.412	G	-1	0.281
A	0.991	0.829	A	0.096	0.051
C	0.313	0.285	C	0.187	0.107
C	0.242	0.438	G	-1	0.053
A	0.583	0.89	A	0.702	0.25
U	-1	1	U	-1	0.086
C	1	0.416	C	0.082	0.14
A	0.865	0.418	A	0.292	0.13
A	0.908	0.742	A	0.206	0.135
C	1	0.295	C	0.07	0.16
G	-1	0.132	G	-1	0.126
G	-1	0.18	G	-1	0.01
A	0.387	0.309	G	-1	0
G	-1	0.621	G	-1	0.208
U	-1	0.103	U	-1	0.058
C	0.816	0.214	C	0.044	0.112
A	0.62	0.347	A	0.136	0.031
C	0.155	0.376	C	0.02	0.074
C	0.072	0.207	G	-1	0.193
G	-1	0.208	G	-1	0.124
G	-1	0.353	G	-1	0.281
A	0.591	0.398	C	0.1	0.17
U	-1	0.533	U	-1	0.106
G	-1	0.239	G	-1	0
G	-1	0.212	G	-1	0.109
C	0.427	0.15	C	0.022	0.01
G	-1	0.302	G	-1	0.067
C	0.284	0.25	C	0.284	0.091
C	0.147	0.239	C	0.166	0.09
U	-1	0.01	U	-1	0.715
C	0.255	0.002	G	-1	0.11
U	-1	0.857	U	-1	0.201
G	-1	0.315	G	-1	0.104
C	0.763	0.352	C	0.084	0.364
G	-1	0.44	G	-1	0.04
A	0.721	0.434	A	0.071	0.006
A	0.805	0.223	G	-1	0
C	0.696	0.139	C	0.025	0.17
G	-1	0.414	G	-1	0.091
A	0.365	0.166	G	-1	0.103
A	0.465	0.674	A	0.339	0.327
U	-1	0.212	U	-1	0.176
A	0.741	1	A	0.028	0.05
U	-1	0.489	C	0.014	0.075
U	-1	0.147	U	-1	0.258
G	-1	0	U	-1	0.668
G	-1	0.108	G	-1	0.119
C	0.157	0	C	0.06	0.159
C	0.104	0.065	G	-1	0.085
U	-1	0.186	U	-1	0.072
A	0.682	0	G	-1	0.034
A	1	0.27	A	0.164	0.108
G	-1	0.048	G	-1	0.249
C	0.945	0.183	C	0.715	0.385
U	-1	0	U	-1	0.378
C	0.153	0.166	C	0.365	0.172
G	-1	0.226	G	-1	0.187
C	0.839	0.268	C	0.214	0
U	-1	0.136	U	-1	0.215
U	-1	0.63	U	-1	0.717
U	-1	0.651	U	-1	0.888
C	0.642	0.461	C	0.475	0.519
U	-1	0.373	U	-1	0.558
U	-1	0.345	U	-1	0.834
G	-1	0	G	-1	0.553
C	0.124	0	C	0.602	0.346
U	-1	0.087	U	-1	0.544
G	-1	0.684	G	-1	0.697
U	-1	0	U	-1	0.411
C	0.274	0.082	C	0.31	0.077
C	0.485	0	C	0.61	0.289
A	0.558	0.417	A	0.514	0.343
A	0.976	0.964	A	0.829	0.978
U	-1	0.109	U	-1	0.331
U	-1	0.372	U	-1	1
U	-1	0.158	U	-1	0.835
C	0.537	0.832	C	0.77	1
U	-1	0.755	U	-1	1
A	0.791	1	A	0.832	1
U	-1	1	U	-1	1
U	-1	1	U	-1	1
A	0.759	0.599	A	0.704	0.604
A	0.474	0.254	A	0.276	0.314
A	0.521	0.238	A	0.246	0.367
G	-1	0	G	-1	0.193
G	-1	0	G	-1	0.332
U	-1	0.562	U	-1	0.379
U	-1	0.738	U	-1	1
C	0.028	0	C	0.124	0
C	0.028	-1	C	0.075	0
U	-1	0.379	U	-1	0.359
U	-1	0.496	U	-1	0.299
U	-1	1	U	-1	0.685
G	-1	0.479	G	-1	0.481
U	-1	0	U	-1	0.319
U	-1	0.089	U	-1	0.344
C	0.03	0	C	0.016	0.213
C	0.028	0.037	C	0.016	0.057
C	0.029	0.003	C	0.021	0.116
U	-1	0.285	U	-1	0.491
A	0.593	0.069	A	0.518	0.229
A	0.333	0.238	A	0.222	0.342
G	-1	0.252	G	-1	0.243
U	-1	0	U	-1	0.074
C	0.61	0.315	C	0.647	0.309
C	0.811	0.505	C	0.783	0.545
A	0.59	0.962	A	0.565	1
A	0.842	0.875	A	0.81	1
C	0.995	0.412	C	1	0.502
U	-1	1	U	-1	1
A	0.671	0.197	A	0.796	0.238
C	0.827	0.927	C	0.986	1
U	-1	1	U	-1	1
A	0.642	0.938	A	0.549	1
A	1	0.624	A	0.891	0.494
A	0.546	0.855	A	0.483	0.903
C	0.193	0.037	C	0.12	0
U	-1	0.108	U	-1	0.227
G	-1	0	G	-1	0.255
G	-1	0	G	-1	0.279
G	-1	0	G	-1	0.123
G	-1	0	G	-1	0.104
G	-1	0.298	G	-1	0.285
A	0.153	0	A	0.169	0.083
U	-1	0.058	U	-1	0.118
A	0.562	1	A	0.526	1
U	-1	1	U	-1	1
U	-1	1	U	-1	1
A	0.76	1	A	0.7	1
U	-1	0.531	U	-1	0.605
G	-1	0.595	G	-1	0.479
A	0.22	0.403	A	0.099	0.119
A	0.222	0.387	A	0.094	0.026
G	-1	0	G	-1	0
G	-1	0.167	G	-1	0
G	-1	0.048	G	-1	0
C	0.129	0.098	C	0.015	0
C	0.129	0	C	0.017	0.489
U	-1	0	U	-1	0.139
U	-1	0	U	-1	0.136
G	-1	0.071	G	-1	0.138
A	0.559	0.217	A	0.691	0.208
G	-1	0.013	G	-1	0.113
C	0.473	0	C	0.521	0.132
A	0.513	0.369	A	0.626	0.593
U	-1	0	U	-1	0.151
C	0.146	0.031	C	0.155	0.096
U	-1	0	U	-1	0.125
G	-1	0	G	-1	0.084
G	-1	0.002	G	-1	0.148
A	0.142	0	A	0.095	0.037
U	-1	0.002	U	-1	0.328
U	-1	0.474	U	-1	0.88
C	0.66	0.248	C	0.736	0.109
U	-1	0.328	U	-1	0.309
G	-1	0.129	G	-1	0.35
C	0.188	0	C	0.193	0.112
C	0.784	0.209	C	1	0.196
U	-1	0.361	U	-1	0.455
A	0.366	0.105	A	0.351	0.218
A	0.363	0.223	A	0.334	0.4
U	-1	-1	U	-1	0
A	0.134	0.496	A	0.146	0.469
A	0.198	0.7	A	0.196	0.686
A	0.426	0.291	A	0.403	0.253
A	0.612	0.145	A	0.556	0.195
A	0.994	0.344	A	0.959	0.346
A	1	0.662	A	1	0.578
C	1	1	C	1	0.935
A	0.971	0.406	A	0.934	0.498
U	-1	0.066	U	-1	0.162
U	-1	0.564	U	-1	0.513
U	-1	0.73	U	-1	0.688
A	0.634	1	A	0.634	1
U	-1	0.455	U	-1	0.478
U	-1	0.671	U	-1	0.72
U	-1	0.76	U	-1	0.754
U	-1	1	U	-1	1
C	0.789	1	C	0.912	1
A	0.711	0.83	A	0.732	0.823
U	-1	0.156	U	-1	0.147
U	-1	0.706	U	-1	0.55
G	-1	0.211	G	-1	0.092
C	0.279	0	C	0.156	0.237
A	0.434	0.48	A	0.242	0.071
A	0.536	0.734	A	0.272	0.373
U	-1	0.356	U	-1	0.22
U	-1	0.346	U	-1	0.244
C	0.437	0.339	C	0.197	0.334
U	-1	0.863	U	-1	0.461
A	0.506	1	A	0.215	0.337
G	-1	1	G	-1	0.349
A	0.331	1	A	0.292	0.492
G	-1	1	G	-1	0.716
C	0.255	1	C	0.219	0.625
G	-1	1	G	-1	0.382
G	-1	0.869	G	-1	0.407
C	0.181	0.555	C	0.5	0.279
C	0.268	0.744	C	0.529	0.327
G	-1	0.547	G	-1	0.411
C	0.495	0.304	C	0.439	0.349
U	-1	0.155	U	-1	0.378
U	-1	0.128	U	-1	0.507
C	0.128	0.029	C	0.32	0.33
G	-1	0.192	G	-1	0.373
A	0.191	0.362	A	0.347	0.246
G	-1	0.247	G	-1	0.319
C	0.366	0.459	C	1	0.401
A	0.867	0.607	A	0.83	0.518
U	-1	0.247	A	0.895	0.617
G	-1	0	C	1	0.146
C	0.213	0.167	C	0.185	0.329
U	-1	0.038	U	-1	0.382
C	0.102	0.151	C	0.288	0.235
G	-1	0.045	G	-1	0.163
A	0.293	0	A	0.226	0.227
A	0.58	0	A	0.246	0.176
C	0.369	0.575	C	0.509	0.339
G	-1	0.041	G	-1	0.259
C	0.25	0	C	0.108	0.291
U	-1	0.171	U	-1	0.418
G	-1	0.194	G	-1	0.216
A	0.456	0.263	A	0.316	0.35
U	-1	0	U	-1	0.107
C	0.402	0.046	C	0.174	0.076
U	-1	0.379	U	-1	0.249
C	0.621	0	C	0.178	0.051
A	0.806	0.499	A	0.178	0.061
C	0.993	0.182	C	0.094	0.055
G	-1	0.295	G	-1	0.227
C	0.837	0.16	C	0.462	0.261
C	0.435	0.194	C	0.574	0.06
G	-1	0.38	G	-1	0.187
U	-1	0.111	U	-1	0.144
G	-1	0	G	-1	0.078
G	-1	0.209	G	-1	0.074
U	-1	0.178	U	-1	0.149
G	-1	0.121	G	-1	0.123
A	0.517	0.067	A	0.453	0.17
A	0.634	0.159	A	0.568	0.123
G	-1	0	G	-1	0.111
U	-1	0	U	-1	0.064
U	-1	0	U	-1	0
C	0.011	0.14	C	0.012	0.019
C	0.006	0.117	C	0.012	0.055
G	-1	0.108	G	-1	0.166
C	0.004	0	C	0.012	0.112
G	-1	0.008	G	-1	0.268
U	-1	0.051	U	-1	0.195
A	0.003	0	A	0.012	0.127
C	0.004	0	C	0.012	0.227
G	-1	0	G	-1	0.257
U	-1	0	U	-1	0.268
A	0.003	0	A	0.012	0.342
C	0.005	0	C	0.012	0.534
G	-1	0	G	-1	0.364
G	-1	0	G	-1	0.676
C	0.004	0.029	C	0.012	0.203
G	-1	0	G	-1	0.006
U	-1	0	U	-1	0
C	0.003	0	C	0.012	0

## Sheet: Fig_3b
ID	sequence	deg_1day_pH10	deg_error_1day_pH10
9830366	GGAAAUUUGCUGAUCUUCAGCAUCAGGAAUACUGAUGUCCUUUGCCCGCCAGCGGCAAGGCAGGAUAACCUACCAUUCGUGGUAGGAAAAGAAACAACAACAACAAC	[0.8106, 2.0062, 1.7665000000000002, 0.6024, 1.4194, 1.4104, 1.4663, 0.6314000000000001, 0.5999, 0.4565, 0.0, 0.4506, 1.9392, 0.6041000000000001, 2.1505, 3.3445, 0.27740000000000004, 0.30060000000000003, 0.323, 0.2982, 0.211, 0.3759, 0.0922, 0.22080000000000002, 0.0524, 0.10830000000000001, 0.22440000000000002, 0.3027, 0.5666, 1.4529, 0.152, 0.37820000000000004, 0.0954, 0.3875, 0.7327, 0.1718, 0.…	[0.40180000000000005, 0.4919, 0.42450000000000004, 0.2722, 0.362, 0.3382, 0.3168, 0.21880000000000002, 0.2097, 0.18480000000000002, 0.043000000000000003, 0.18530000000000002, 0.3109, 0.18, 0.2806, 0.2987, 0.10020000000000001, 0.1042, 0.1042, 0.10250000000000001, 0.0869, 0.1071, 0.0631, 0.0888, 0.0524, 0.0654, 0.09190000000000001, 0.0955, 0.11900000000000001, 0.16790000000000002, 0.067700000000000…
9831675	GGAAAACGGCUCUGGGUAGCAGGAAACUAGCUACGCAGAGCCGUCAGCAGGGAAACCUGGUGACGAGACGGUGCGUUCGCGCACCGAAAAGAAACAACAACAACAAC	[0.6448, 3.2352, 0.3628, 1.2005, 0.2124, 0.1328, 0.5127, 0.9025000000000001, 0.2368, 0.2902, 0.11520000000000001, 0.1143, 0.0, 0.0, 0.0, 0.5223, 0.21680000000000002, 0.31820000000000004, 0.1053, 0.10450000000000001, 0.0, 0.1038, 0.40390000000000004, 0.5819, 0.6213000000000001, 0.8723000000000001, 0.4778, 0.6659, 0.36250000000000004, 0.2303, 0.152, 0.3704, 0.0463, 0.11860000000000001, 0.1445000000…	[0.6223000000000001, 0.9167000000000001, 0.41390000000000005, 0.5488000000000001, 0.3304, 0.2671, 0.3856, 0.45070000000000005, 0.2872, 0.3009, 0.232, 0.23020000000000002, 0.11760000000000001, 0.11760000000000001, 0.11760000000000001, 0.3603, 0.2631, 0.2911, 0.2124, 0.2109, 0.1082, 0.20950000000000002, 0.3042, 0.3357, 0.3425, 0.36410000000000003, 0.2958, 0.32730000000000004, 0.25830000000000003, 0…
9831995	GGAAACGACUAUACCGUCGAGGGAUAGUCACGGACUCCGACCGGAGGAAUAUCCGGAUGUCGGAGUAACGGGCCGUUCGCGGCCCGAAAAGAAACAACAACAACAAC	[0.9386, 2.6996, 2.5796, 0.6012000000000001, 1.0598, 0.6232, 0.5112, 0.17550000000000002, 0.5083, -0.0432, 0.0, 0.4698, 0.2989, 0.4655, 0.0, 0.5023, 0.6226, 1.2831000000000001, 0.8599, 0.1004, 0.0, 0.1208, 0.1198, 0.6856, 0.22510000000000002, 0.0, 0.4368, 0.10840000000000001, 0.2755, 0.7809, 0.8292, 0.6978000000000001, 1.3103, 0.162, 0.1602, 0.07970000000000001, 0.07930000000000001, 0.0, 0.2891, …	[0.8965000000000001, 1.1396, 0.9687, 0.5689000000000001, 0.645, 0.5308, 0.48710000000000003, 0.3516, 0.46340000000000003, 0.1773, 0.1708, 0.4496, 0.38920000000000005, 0.42450000000000004, 0.1567, 0.4318, 0.44880000000000003, 0.5447000000000001, 0.4484, 0.2474, 0.1237, 0.2426, 0.2406, 0.39480000000000004, 0.2725, 0.1145, 0.32830000000000004, 0.21780000000000002, 0.2943, 0.38630000000000003, 0.3804…
9831997	GGAAACACUGUGUCACGACUACUGACAGCGGACGCUACGGUCGUCCGUGUUCUACGUCUGCCUAGUAACGGGCGGUUCGCCGCCCGAAAAGAAACAACAACAACAAC	[0.9405, 1.2517, 0.8763000000000001, 0.48410000000000003, 1.0074, 0.9908, 0.2394, 0.6187, 0.7698, 0.5756, 0.8709, 1.0688, 0.1274, 0.5873, 0.3845, 0.7785000000000001, 0.5103, 0.36920000000000003, 0.8842000000000001, 0.5562, 0.1804, 1.4879, 0.2079, 0.3573, 0.4062, 0.6796, 0.3304, 0.0655, 0.1447, 0.1077, 0.1423, 0.035500000000000004, 0.20980000000000001, 0.2746, 0.788, 0.8842000000000001, 0.436, 0.5…	[0.4844, 0.5265000000000001, 0.4148, 0.324, 0.40190000000000003, 0.3869, 0.23290000000000002, 0.3118, 0.3205, 0.28350000000000003, 0.32030000000000003, 0.3297, 0.1539, 0.2549, 0.2175, 0.2667, 0.2263, 0.19240000000000002, 0.2602, 0.2134, 0.1419, 0.29610000000000003, 0.1348, 0.16290000000000002, 0.1678, 0.19990000000000002, 0.1471, 0.08950000000000001, 0.10880000000000001, 0.0984, 0.107, 0.0714, 0.…
9832009	GGAAACACUGUGUCACGACUAGUGACAGCGGACGCUACGGUAGUACGUGGUCAACGUCUGCCUAGUAACGGGCGGUUCGCCGUCCGAAAAGAAACAACAACAACAAC	[0.7008, 1.6738, 1.2016, 0.5316000000000001, 0.5525, 0.7658, 0.581, 0.7682, 0.6004, 0.9135000000000001, 0.4862, 0.5857, 0.058800000000000005, 0.22310000000000002, 0.14550000000000002, 0.0698, 0.3708, 0.53, 2.5106, 0.4011, 0.5660000000000001, 0.8662000000000001, 0.2081, 0.243, 0.3115, 0.18810000000000002, 0.30860000000000004, 0.2434, 0.1923, 0.2227, 0.3627, 0.2718, 0.46390000000000003, 0.2831, 0.2…	[0.1341, 0.1819, 0.1405, 0.09730000000000001, 0.0952, 0.10940000000000001, 0.09230000000000001, 0.1012, 0.0879, 0.1034, 0.0757, 0.08030000000000001, 0.031400000000000004, 0.052500000000000005, 0.044, 0.0335, 0.06380000000000001, 0.0728, 0.1356, 0.056900000000000006, 0.0659, 0.0765, 0.040100000000000004, 0.0424, 0.046700000000000005, 0.037200000000000004, 0.0459, 0.0409, 0.0366, 0.0387000000000000…
9832027	GGAAAACGUACGUACGUGAAGACGUACGUACGUGAAAGAACGUACGUACGUAAAAACGUACGUACGUACUAUAUAUUCGUAUAUAGAAAAGAAACAACAACAACAAC	[0.8513000000000001, 3.3711, 0.8011, 1.0215, 0.5034000000000001, 0.2126, 0.0, 0.5252, 0.35710000000000003, 0.1316, 0.1305, 0.38120000000000004, 0.126, 0.0, 0.12490000000000001, 0.12390000000000001, -0.0206, 0.9286000000000001, 0.3402, 0.3325, 0.7542, 0.20620000000000002, 0.1024, 0.3008, 0.0587, 0.0989, 0.0983, 0.289, 0.446, 0.0927, 0.1831, 0.3166, 0.0888, 1.1465, 1.2112, 0.9781000000000001, 0.710…	[0.672, 0.9495, 0.5189, 0.5444, 0.41340000000000005, 0.316, 0.1433, 0.4116, 0.3662, 0.264, 0.2617, 0.3478, 0.2528, 0.1277, 0.25070000000000003, 0.24860000000000002, 0.1306, 0.44480000000000003, 0.3105, 0.3035, 0.405, 0.2497, 0.2058, 0.2747, 0.20520000000000002, 0.19890000000000002, 0.1976, 0.264, 0.3047, 0.1865, 0.222, 0.2725, 0.17880000000000001, 0.3889, 0.38730000000000003, 0.33190000000000003,…
9832100	GGAAAGCUAGAAGGUGGGAGCGUAGCUCUCACGGCUCGAAAGAGCGUCGUCGAAACGACGGCUCUAGCGCGAUGCUUCGGCAUCGCAAAAGAAACAACAACAACAAC	[1.1591, 3.1255, 1.6105, 1.2534, 0.7781, 0.2808, 0.1115, 0.2821, 0.1752, 0.25930000000000003, 0.5199, 0.636, 0.5893, 0.2482, -0.0045000000000000005, 0.0146, 0.0475, 0.1322, 0.07490000000000001, 0.1622, 0.06470000000000001, 0.7327, 0.7686000000000001, 0.9477000000000001, 0.1829, 0.1613, 0.1492, 0.2349, 0.0, 0.0641, 0.0247, 0.11570000000000001, 1.3726, 0.2577, 0.1782, 0.07970000000000001, 0.0755, 0…	[0.2788, 0.3476, 0.24, 0.2058, 0.1612, 0.1046, 0.0757, 0.10550000000000001, 0.08650000000000001, 0.1027, 0.13040000000000002, 0.1366, 0.1292, 0.0881, 0.0211, 0.0392, 0.049300000000000004, 0.0712, 0.056400000000000006, 0.0746, 0.0563, 0.13440000000000002, 0.13040000000000002, 0.1401, 0.0682, 0.06570000000000001, 0.0623, 0.07350000000000001, 0.015300000000000001, 0.0485, 0.0363, 0.05560000000000000…
9832138	GGAAACGCGCUGGUGCGAGCGGCUGCGGCGAAAGCCGCCGAAAGGCGCAGUGGCUCGCGCCAGCGCGAGCAGCACUUCGGUGCUGCAAAAGAAACAACAACAACAAC	[1.0604, 3.2058, 0.4907, 0.2609, 0.1719, -0.020200000000000003, 0.1699, 0.0845, 0.0, 0.12560000000000002, 0.0833, 0.12390000000000001, 0.4017, 0.1589, 0.079, 0.0, 0.1564, 0.0, 0.0, 0.07780000000000001, 0.07740000000000001, 0.1532, 0.1516, 0.07540000000000001, 0.2228, 0.2195, 0.4949, 0.0, 0.1401, 0.5397000000000001, 0.6864, 0.3554, 0.1854, 0.1831, 0.3372, 0.4055, 0.3194, 0.056400000000000006, 0.05…	[0.49510000000000004, 0.665, 0.3093, 0.23850000000000002, 0.20850000000000002, 0.095, 0.2061, 0.17020000000000002, 0.0869, 0.1874, 0.1678, 0.18480000000000002, 0.2607, 0.19290000000000002, 0.15940000000000001, 0.0816, 0.1899, 0.08080000000000001, 0.08080000000000001, 0.1569, 0.15610000000000002, 0.186, 0.1841, 0.1522, 0.2039, 0.20090000000000002, 0.2585, 0.07350000000000001, 0.1703, 0.2591, 0.280…
9832155	GGAAACGCGCUGGUGCGAGCGGGUGCGGCGAAAGCCGCCGAAAGGCGGAGUCGCUCGCGCCAGCGCGACCAGCACUUCGGUGCUGGAAAAGAAACAACAACAACAAC	[-0.0308, 2.4733, 1.2432, 0.5142, 0.335, 0.1656, 0.1638, 0.162, 0.1602, 0.4353, 0.0, 0.3039, 0.44220000000000004, -0.030100000000000002, 0.146, 0.14450000000000002, 0.2534, 0.2781, 0.1378, 0.1365, 0.13520000000000001, 0.134, 1.1685, 0.7020000000000001, 0.0, 0.11610000000000001, 0.7701, 0.21680000000000002, 0.2136, 0.6142000000000001, 1.3062, 0.5094000000000001, 0.26480000000000004, 0.2601, 0.1416…	[0.2456, 0.927, 0.6482, 0.4693, 0.4055, 0.3326, 0.329, 0.3254, 0.3219, 0.4282, 0.15810000000000002, 0.36810000000000004, 0.40390000000000004, 0.1593, 0.29350000000000004, 0.2906, 0.34740000000000004, 0.3371, 0.2772, 0.2746, 0.2721, 0.2697, 0.5164, 0.4047, 0.1208, 0.2341, 0.4022, 0.2634, 0.2596, 0.3544, 0.4434, 0.3158, 0.243, 0.2388, 0.21530000000000002, 0.20670000000000002, 0.2044, 0.0889, 0.227,…
9832343	GGAAAGCUAGAAGGUGGGAGCGUAGCUCUCACGCCAGGUACGGGAAAACUGUACCUGGCACUUCUAGCGGGAUGCUUCGGCAUCCCAAAAGAAACAACAACAACAAC	[1.1722000000000001, 3.3566000000000003, 1.5029, 0.6974, 0.8104, 0.3407, 0.3521, 0.1307, 0.16290000000000002, 0.1749, 0.028300000000000002, 0.1032, 0.2531, 0.8929, 0.1149, 0.0292, 0.085, 0.1464, 0.0787, 0.0782, 0.1432, 0.6556000000000001, 0.5248, 0.5754, 0.1009, 0.2411, 0.1405, 0.0829, 0.0279, 0.1095, 0.0824, 0.3779, 0.1062, 0.1316, 0.0785, 0.0522, 0.039, 0.23040000000000002, 0.0637, 0.0127000000…	[0.25780000000000003, 0.32580000000000003, 0.2122, 0.1484, 0.1495, 0.1028, 0.1027, 0.0714, 0.0752, 0.0779, 0.042300000000000004, 0.063, 0.088, 0.1454, 0.0632, 0.0424, 0.055200000000000006, 0.068, 0.055, 0.054700000000000006, 0.0666, 0.11960000000000001, 0.10690000000000001, 0.1085, 0.0528, 0.0728, 0.0587, 0.0526, 0.034, 0.056900000000000006, 0.0476, 0.0862, 0.0511, 0.055, 0.0454, 0.03940000000000…
9832349	GGAAAGAGAGAGAGAGAGAGAGAGAGAAGAAGAAGAAGAAGAAGAGAGAGAAGAGAGAAGAAGAGAGAAUAUAUGUUCGCAUAUAUAAAAGAAACAACAACAACAAC	[0.3307, 1.6073, 1.5854, 0.7853, 0.0359, 0.1819, 0.1109, 0.10990000000000001, 0.0337, 0.15480000000000002, -0.013900000000000001, 0.2706, 0.0594, 0.1762, 0.23120000000000002, 0.4073, 0.194, 0.2581, 0.14750000000000002, 0.2121, 0.3114, 0.39, 0.2968, 0.5292, 0.5933, 1.1209, 0.5069, 0.5567, 1.5581, 0.27840000000000004, 0.7282000000000001, 0.6384000000000001, 0.44670000000000004, 0.37720000000000004,…	[0.3437, 0.44720000000000004, 0.40840000000000004, 0.3572, 0.1326, 0.19440000000000002, 0.1534, 0.1521, 0.1279, 0.1698, 0.067, 0.196, 0.1197, 0.16110000000000002, 0.17400000000000002, 0.21180000000000002, 0.1597, 0.1782, 0.1496, 0.1597, 0.1796, 0.1952, 0.17120000000000002, 0.2156, 0.2106, 0.2674, 0.1844, 0.1927, 0.2743, 0.1398, 0.1889, 0.18330000000000002, 0.1458, 0.1343, 0.1681, 0.14, 0.13, 0.17…
9832356	GGAAAGAGAGAGAGAGAGAGAGAGAGAAGAAGAAGAAGAAGAAGAGAGAGAAGAGAGAAGAAGAGAGACUAAAUCUUCGGAUUUAGAAAAGAAACAACAACAACAAC	[0.3365, 0.33680000000000004, 1.0548, 0.4662, 0.2336, 0.3103, 0.1806, 0.041, 0.0892, 0.0201, 0.1322, 0.37410000000000004, 0.0, 0.0853, 0.1269, 0.2252, 0.0172, 0.364, 0.0403, 0.08020000000000001, 0.1194, 0.1963, 0.1937, 0.8161, 0.4429, 0.849, 0.543, 0.6998000000000001, 1.306, 0.2326, 0.7372000000000001, 0.7552, 0.459, 0.6515000000000001, 0.6624, 0.2617, 0.4529, 0.8509, 0.32430000000000003, 0.3524,…	[0.2748, 0.2403, 0.2889, 0.27840000000000004, 0.16690000000000002, 0.19790000000000002, 0.136, 0.1143, 0.10840000000000001, 0.0937, 0.121, 0.1734, 0.0446, 0.1037, 0.11620000000000001, 0.1464, 0.0879, 0.1622, 0.0816, 0.0976, 0.10940000000000001, 0.12760000000000002, 0.126, 0.2137, 0.1612, 0.2152, 0.1641, 0.1767, 0.22390000000000002, 0.11130000000000001, 0.17320000000000002, 0.1646, 0.1333, 0.1466,…
9832358	GGAAAGAGAGAGAGAGAGAGAGAGAGAAGAAGAAGAAGAAGAAGAGAGAGAAGAGAGAAGAAGAGAGACUAGAUCUUCGGAUUUGGAAAAGAAACAACAACAACAAC	[0.35550000000000004, 1.1214, 1.1589, 0.12140000000000001, 0.6432, 0.4444, 0.18480000000000002, 0.074, 0.2516, 0.0858, 0.19720000000000001, 0.1323, 0.0345, 0.13040000000000002, 0.11950000000000001, 0.4852, 0.2275, 0.29760000000000003, 0.16190000000000002, 0.2876, 0.378, 0.3544, 0.2218, 0.47340000000000004, 0.2914, 1.2015, 0.4733, 0.5532, 1.2492, 0.48750000000000004, 0.8361000000000001, 0.47150000…	[0.2806, 0.35250000000000004, 0.33580000000000004, 0.2736, 0.2432, 0.2227, 0.1578, 0.1282, 0.16340000000000002, 0.12390000000000001, 0.1486, 0.1363, 0.1013, 0.1346, 0.1241, 0.1965, 0.1479, 0.1648, 0.135, 0.1597, 0.1686, 0.16620000000000001, 0.13570000000000002, 0.1791, 0.1489, 0.24810000000000001, 0.16090000000000002, 0.1673, 0.23020000000000002, 0.1476, 0.18280000000000002, 0.16, 0.1372000000000…
9832407	GGAAAUAAUAUAUAUGUAAUUAUGAAUGUAUGAAAAGAUGAGAUUCAGUAAGAAGGAUAUAAUAUUAAAGAUGAUUUCGGUUAUUUAAAAGAAACAACAACAACAAC	[0.2692, 0.7888000000000001, 0.14070000000000002, 0.2697, 0.672, 0.7974, 0.6665, 0.0551, 0.5808, 0.6956, 0.3814, 0.42360000000000003, 0.4303, 0.741, 0.1179, 0.3655, 0.6576000000000001, 0.2157, 1.05, 0.4872, 0.7346, 0.45570000000000005, 0.1709, 1.0034, 0.4204, 0.33230000000000004, 0.0743, 0.6962, 0.3951, 0.2718, 0.08990000000000001, 0.8369000000000001, 0.3743, 0.22920000000000001, 0.2341, 0.1825, …	[0.3257, 0.389, 0.2233, 0.24580000000000002, 0.34340000000000004, 0.3481, 0.30660000000000004, 0.154, 0.2929, 0.2995, 0.2325, 0.2384, 0.23700000000000002, 0.2801, 0.1427, 0.2225, 0.2604, 0.1753, 0.2874, 0.21430000000000002, 0.23700000000000002, 0.18810000000000002, 0.12860000000000002, 0.24380000000000002, 0.18080000000000002, 0.16540000000000002, 0.0902, 0.2036, 0.1603, 0.1363, 0.0927, 0.2054, 0…
9832419	GGAAAGCUAGGACGUGGGAGCGUAGCUCUCCACACGGGUACGCCAAAGGUGUACACCGGGUCACUAGCGCCAUGCUUCGGCAUGGCAAAAGAAACAACAACAACAAC	[1.4842, 2.4813, 1.737, 1.2082, 0.9590000000000001, 0.3437, 0.2989, 0.10450000000000001, 0.18960000000000002, 0.19090000000000001, 0.2672, 0.3578, 1.1362, 0.9259000000000001, 0.22740000000000002, 0.12940000000000002, 0.13820000000000002, 0.22590000000000002, 0.11130000000000001, 0.1374, 0.1746, 0.9344, 0.4189, 0.9978, 0.1384, 0.5502, 0.0621, 0.7759, 0.188, 0.1437, 0.2919, 0.167, 0.334400000000000…	[0.3272, 0.3558, 0.27440000000000003, 0.22260000000000002, 0.19210000000000002, 0.1262, 0.1158, 0.0785, 0.09670000000000001, 0.09530000000000001, 0.1082, 0.11910000000000001, 0.18480000000000002, 0.1623, 0.0893, 0.0731, 0.07440000000000001, 0.088, 0.069, 0.0717, 0.0777, 0.15080000000000002, 0.1042, 0.1472, 0.0655, 0.1097, 0.0468, 0.122, 0.0697, 0.0599, 0.079, 0.0623, 0.0838, 0.1042, 0.0453, 0.041…
9832449	GGAAAAAGAGACUGUAUGAAGCAUACGCGGCGCGAAGCGCCGCAGUGACGUAAUGUCACACGGUCUCACUAUAUUUUCGAAUAUAGAAAAGAAACAACAACAACAAC	[1.0771, 3.0868, 0.9835, 1.4534, 1.585, 0.5218, 0.5172, 0.49970000000000003, 0.4833, 0.1198, 0.1047, 0.1038, 0.16770000000000002, 0.8180000000000001, 1.5737999999999999, 2.7572, 0.1568, 1.0752, 0.2849, 0.3196, 0.4292, 0.9031, 1.5110000000000001, 1.1043, 0.242, 0.3008, 0.0, 0.0, 0.05, 0.049800000000000004, 0.0989, 0.0, 0.0, 0.7817000000000001, 0.6849000000000001, 1.0459, 0.44060000000000005, 0.130…	[0.7842, 0.9813000000000001, 0.5998, 0.6377, 0.6113000000000001, 0.403, 0.38820000000000005, 0.375, 0.3628, 0.2401, 0.2394, 0.2376, 0.2604, 0.41200000000000003, 0.4973, 0.5531, 0.1898, 0.355, 0.2141, 0.2275, 0.2484, 0.3093, 0.3511, 0.2988, 0.16790000000000002, 0.17350000000000002, 0.052000000000000005, 0.052000000000000005, 0.1009, 0.10060000000000001, 0.1202, 0.0514, 0.0514, 0.24130000000000001,…
9832451	GGAAAUAGUGGAUACAUUAGAGUAAGAUGGAGUGAGGAGAAAACCACCUGCUUCUUUAGUACUAUUAAAUUUGAUUUCGGUUAAGUAAAAGAAACAACAACAACAAC	[0.4691, 1.642, -0.0053, 0.3919, 0.7973, 0.6398, 0.3704, 0.5746, 0.18380000000000002, 0.1623, 0.5025000000000001, 0.8034, 0.8152, 0.3589, 0.7804, 2.275, 1.6263, 0.2846, 0.3155, 0.5729000000000001, 0.294, 1.1743000000000001, 0.5605, 0.297, 0.3412, 0.4035, 1.0303, 0.043500000000000004, 0.11170000000000001, 0.18510000000000001, 0.1653, 0.5063, 0.1569, 0.31970000000000004, 0.0516, 0.1816, 0.371100000…	[0.2316, 0.3295, 0.046, 0.1767, 0.22610000000000002, 0.202, 0.16190000000000002, 0.1865, 0.11900000000000001, 0.11810000000000001, 0.1711, 0.2019, 0.196, 0.1376, 0.1855, 0.2617, 0.21, 0.09910000000000001, 0.1022, 0.129, 0.0961, 0.16290000000000002, 0.1158, 0.0892, 0.09230000000000001, 0.09860000000000001, 0.1389, 0.0397, 0.0555, 0.068, 0.0655, 0.0999, 0.06, 0.07880000000000001, 0.0433000000000000…
9832458	GGAAACGGCAAGGGCACGGAAACGGCCCGGGCGCGCGACGGGCGAAAGCCCGUGGCGCCCAAGCCGGACUUAGUAUUCGUAUUGAGAAAAGAAACAACAACAACAAC	[0.0184, 1.6031, 0.9601000000000001, 0.385, 0.9016000000000001, 0.2033, 0.44370000000000004, 0.5231, 0.18780000000000002, 0.0413, 0.364, 0.09040000000000001, 0.08990000000000001, 0.0, 0.2388, 0.3448, -0.025900000000000003, 0.14450000000000002, 0.7797000000000001, 0.2378, 0.3103, 0.15360000000000001, 0.152, 0.1504, 0.0748, 0.2934, 0.0, 0.3578, 0.0712, 0.2106, 0.0699, 0.4475, 0.2001, 0.3261, 1.9997…	[0.2877, 0.5973, 0.4431, 0.3169, 0.4156, 0.24680000000000002, 0.3089, 0.31920000000000004, 0.22820000000000001, 0.19690000000000002, 0.2742, 0.1827, 0.1816, 0.0936, 0.2467, 0.2599, 0.10060000000000001, 0.2121, 0.3392, 0.21810000000000002, 0.23420000000000002, 0.18710000000000002, 0.18530000000000002, 0.1834, 0.1519, 0.2215, 0.07780000000000001, 0.233, 0.1448, 0.1935, 0.1421, 0.2519, 0.184, 0.2126…
9832477	GGAAACAUCAAGAUGCACGAAGUGCAUCGUAUCGUUAAAUGCGAAAGCAUUUAACGAUACAUGAUGGACCUAGUAUUCGUAUUGGGAAAAGAAACAACAACAACAAC	[0.4131, 1.057, 0.632, 1.0733, 0.7888000000000001, 0.5084000000000001, 0.7376, 0.24, 0.525, 0.25630000000000003, 0.4696, 0.2076, 0.1668, 0.0128, 0.2147, 0.26430000000000003, 0.074, 0.098, 0.6638000000000001, 0.9856, 1.6529, 0.18610000000000002, 0.0757, 0.2969, 0.16090000000000002, 0.1907, 0.0499, 0.41190000000000004, 0.4461, 0.18460000000000001, 0.3597, 0.0489, 0.20850000000000002, 0.451700000000…	[0.13040000000000002, 0.1763, 0.1287, 0.1539, 0.1295, 0.1085, 0.12010000000000001, 0.0741, 0.101, 0.0732, 0.0925, 0.065, 0.0592, 0.026000000000000002, 0.0649, 0.0713, 0.042800000000000005, 0.0471, 0.1024, 0.1164, 0.1379, 0.0528, 0.036500000000000005, 0.061900000000000004, 0.0488, 0.052500000000000005, 0.0322, 0.069, 0.0708, 0.047900000000000005, 0.0639, 0.0284, 0.050800000000000005, 0.06720000000…
9832480	GGAAACUCAGGCGCGACCUGGUAACUCUCAGGCAAAUGACAGCCGAGAAGUAUGAGGGUGCAGCCGAGGUUAUUCUUCGGAAUAACAAAAGAAACAACAACAACAAC	[1.3525, 0.7275, 0.9358000000000001, 0.5326000000000001, 1.8238, 1.1174, 0.0, 0.2761, 0.6063000000000001, -0.013300000000000001, 0.22390000000000002, 0.22060000000000002, 0.3321, 0.2121, 0.4655, 0.0, -0.013300000000000001, 0.1223, 0.1343, 0.1723, 0.6417, 0.1912, 0.4072, 0.1061, 0.1953, 0.0584, 0.3422, 0.15610000000000002, 0.2766, 0.2585, 0.31870000000000004, 0.2609, 0.9295, 0.7995, 0.496200000000…	[0.5733, 0.5509000000000001, 0.4272, 0.34750000000000003, 0.48910000000000003, 0.3839, 0.0819, 0.2399, 0.29050000000000004, 0.08030000000000001, 0.2044, 0.2013, 0.2343, 0.19360000000000002, 0.2508, 0.0697, 0.0734, 0.1658, 0.1627, 0.18380000000000002, 0.27540000000000003, 0.2068, 0.2205, 0.1461, 0.1794, 0.11750000000000001, 0.1971, 0.1562, 0.17950000000000002, 0.1776, 0.1837, 0.1694, 0.2752, 0.242…
9832500	GGAAAGAGGGAGCGAAAGCUCACCAUCACGGUCGAAGCGCUACGAUGAGAGAAAGUAGCGAAGACAAACGUUACGUUCGCGUAACGAAAAGAAACAACAACAACAAC	[0.7182000000000001, 1.7285, 1.361, 1.9808, 1.8901, 1.1785, 0.1187, 0.14730000000000001, 0.2011, 0.1302, 0.0713, 0.0723, 0.0857, 0.1529, 0.2046, 0.0738, 0.1342, 0.14150000000000001, 0.1545, 0.058, 0.1912, 0.5753, 0.2353, 0.1474, 1.4593, 0.1569, 0.546, 0.23040000000000002, 0.5619000000000001, 0.9169, 0.5502, 0.149, 0.1857, 1.3117, 0.3911, 0.34450000000000003, 0.26580000000000004, 0.1139, 0.095, 0.…	[0.1597, 0.20450000000000002, 0.17, 0.18560000000000001, 0.16870000000000002, 0.1295, 0.049800000000000004, 0.0533, 0.059500000000000004, 0.0497, 0.0405, 0.043500000000000004, 0.0459, 0.055, 0.059500000000000004, 0.0407, 0.0482, 0.0507, 0.051300000000000005, 0.035300000000000005, 0.056400000000000006, 0.085, 0.056900000000000006, 0.0483, 0.12040000000000001, 0.0448, 0.07690000000000001, 0.0512, 0…
9832505	GGAAAGAGGGAGCGAAAGCUCACCAUCACGGUCGAAGCGCUACGGCGAGAAGCGGUAGCGAAGACAAACGCUACGUUCGCGUAGCGAAAAGAAACAACAACAACAAC	[0.8204, 1.8774000000000002, 1.7037, 2.2199, 1.7439, 1.3436, 0.2429, 0.0533, 0.17220000000000002, 0.1391, 0.083, 0.062, 0.06, 0.22030000000000002, 0.2672, 0.1268, 0.1263, 0.16770000000000002, 0.2245, 0.0594, 0.1297, 0.6575000000000001, 0.15130000000000002, 0.2, 1.067, 0.269, 0.4937, 0.2147, 0.7592, 1.1626, 0.5174, 0.1348, 0.2647, 1.6693, 0.3327, 0.405, 0.332, 0.1453, 0.1714, 0.09730000000000001, …	[0.2268, 0.28200000000000003, 0.24380000000000002, 0.25120000000000003, 0.2109, 0.1756, 0.085, 0.0487, 0.0734, 0.06670000000000001, 0.056400000000000006, 0.0523, 0.0546, 0.0819, 0.0852, 0.0664, 0.062400000000000004, 0.0697, 0.07740000000000001, 0.0476, 0.0629, 0.11470000000000001, 0.064, 0.0713, 0.13520000000000001, 0.0738, 0.09340000000000001, 0.0661, 0.1076, 0.1263, 0.0869, 0.047900000000000005…
9832515	GGAAAGAGCCAGCGAAAGCUGAGCAUCAAGCAUGAAGCGCUACGACGAGACGUCGUAGCGAAGCUGCACCGUACGUUCGCGUACGGAAAAGAAACAACAACAACAAC	[0.7413000000000001, 2.3398, 1.1745, 0.9505, 0.6695, 0.4088, 0.179, 0.24070000000000003, 0.0981, 0.1177, 0.0631, 0.1155, 0.048, 0.3136, 0.38480000000000003, 0.20450000000000002, 0.1182, 0.1738, 0.21230000000000002, 0.023700000000000002, 0.2911, 0.5841000000000001, 0.22690000000000002, 0.3254, 1.2516, 0.3005, 0.7513000000000001, 0.787, 1.2949, 0.2409, 0.1927, 0.8988, 1.2195, 1.3980000000000001, 0.…	[0.0978, 0.1396, 0.096, 0.08360000000000001, 0.06910000000000001, 0.054900000000000004, 0.0378, 0.0419, 0.029, 0.031100000000000003, 0.024300000000000002, 0.032, 0.0262, 0.046200000000000005, 0.0495, 0.0375, 0.029900000000000003, 0.0345, 0.037, 0.015300000000000001, 0.0419, 0.0568, 0.036000000000000004, 0.0425, 0.0756, 0.038400000000000004, 0.056900000000000006, 0.056100000000000004, 0.0675, 0.03…
9832524	GGAAAAUAAUAAUAAUACAUAUAGAAGAAUAAGAUACUAUGAUCGAUAUAUUGGAUAUAAUUAAGAAACUUGAGGUUCGCUUUAAGAAAAGAAACAACAACAACAAC	[0.0543, 1.1335, 0.3584, 0.711, 0.2743, 0.4632, 0.6483, 0.047400000000000005, 0.2898, 0.8549, 0.1206, 0.31970000000000004, 0.8545, 0.27590000000000003, 0.1364, 0.4672, 0.25630000000000003, 0.1495, 0.38130000000000003, 0.2696, 0.7926000000000001, 0.6673, 0.2805, 0.5928, 0.28400000000000003, 0.20700000000000002, 0.6938000000000001, 0.2533, 0.8666, 0.7579, 0.24780000000000002, 0.11470000000000001, 0…	[0.2577, 0.5015000000000001, 0.33990000000000004, 0.40840000000000004, 0.2848, 0.3251, 0.34850000000000003, 0.1628, 0.26940000000000003, 0.3647, 0.2134, 0.2551, 0.3438, 0.2364, 0.1885, 0.2741, 0.2217, 0.2232, 0.2577, 0.2235, 0.2954, 0.2624, 0.1952, 0.2489, 0.19720000000000001, 0.1835, 0.2652, 0.1647, 0.2647, 0.23900000000000002, 0.1552, 0.12350000000000001, 0.20720000000000002, 0.231, 0.2452, 0.1…
9832591	GGAAAGGCGCCAAUAGCAUAACAUUAGCAGGGCAAACGACUCAUUGAUUCACGAAAGAGAGUCGACGGGAUGUUCUUCGGGAUAUCAAAAGAAACAACAACAACAAC	[0.6925, 1.4804, 0.9438000000000001, 0.8042, 0.245, 0.20720000000000002, 0.38220000000000004, 0.19240000000000002, 0.3194, -0.054700000000000006, 0.5094000000000001, 0.5251, 2.2628, 0.8679, 0.5463, 0.5866, 0.4531, 2.0943, 1.0801, 0.4173, 0.45840000000000003, 0.802, 1.8566, 1.1813, 1.2042, 0.7308, 0.455, 0.4409, 0.1855, 0.0896, 0.2802, 0.1981, 0.5271, 0.6047, 0.401, 0.8395, 0.039400000000000004, 0…	[0.21860000000000002, 0.2529, 0.1985, 0.1777, 0.11080000000000001, 0.10490000000000001, 0.1273, 0.10060000000000001, 0.11950000000000001, 0.0915, 0.13490000000000002, 0.1356, 0.2308, 0.1447, 0.11720000000000001, 0.1154, 0.1032, 0.18280000000000002, 0.129, 0.0867, 0.0888, 0.1107, 0.1459, 0.11170000000000001, 0.1078, 0.08360000000000001, 0.0675, 0.0651, 0.0443, 0.0357, 0.055, 0.065, 0.0674, 0.0699,…
9832593	GGAAAAACUAGUAAGAUAUAAUAUAUAUUAUUGAAUAAUAUAUAAUUAUAUCUUAUUAGUUAAAAUAAGAUAUACUUCGGUAUAUCAAAAGAAACAACAACAACAAC	[0.252, 3.14, 0.24250000000000002, 0.2781, 1.2299, 0.4914, 0.2417, 0.197, 0.234, 0.2303, 0.6194000000000001, 0.0, 0.4273, 0.2106, 0.5653, 0.3931, 0.194, 0.19140000000000001, 0.37320000000000003, 0.0, 0.0, 0.364, 0.0, -0.0806, 0.0, 0.17980000000000002, 0.0, 0.1776, 0.0, 1.4019, 0.8625, 0.2948, 0.9727, 0.8973000000000001, 0.6913, 1.2284, 0.3276, 0.3205, -0.0395, 0.1061, 0.1053, 0.5083, 0.1509, 0.49…	[0.7646000000000001, 1.2998, 0.5728, 0.5578000000000001, 0.8265, 0.5945, 0.485, 0.4824, 0.4697, 0.4625, 0.6066, 0.2237, 0.5174, 0.42310000000000003, 0.5576, 0.4762, 0.39, 0.385, 0.45230000000000004, 0.19090000000000001, 0.19090000000000001, 0.44120000000000004, 0.1864, 0.2063, 0.1864, 0.3618, 0.1842, 0.35750000000000004, 0.1821, 0.6459, 0.525, 0.35810000000000003, 0.5337000000000001, 0.4690000000…
9832617	GGAAAAACUAGUAAGAUAUAAUAUAUAUUAUUGAAUAAUAUAUAAUUAUAUCUUAUUAGUUAAAAUAAGAUGUACUUCGGUACAUCAAAAGAAACAACAACAACAAC	[1.0284, 3.3866, 0.49970000000000003, 1.1516, 1.7785000000000002, 0.0, 0.0, 0.3931, 0.194, 0.19140000000000001, 0.189, 0.0, 0.0, 0.0, 0.3685, 0.182, 0.4877, 0.3428, 0.1694, 0.0, 0.0, 0.1675, 0.3276, 0.162, 0.317, 0.1568, 0.7058, 0.1474, 0.289, 0.9467000000000001, 0.134, 0.5172, 2.0289, 0.7371000000000001, 0.6636000000000001, 0.67, 0.0951, 0.0, 0.27990000000000004, 0.18430000000000002, 0.182, 0.17…	[0.9374, 1.2336, 0.6044, 0.7464000000000001, 0.8115, 0.2056, 0.2056, 0.4761, 0.3899, 0.3849, 0.38, 0.19290000000000002, 0.19290000000000002, 0.19290000000000002, 0.4465, 0.366, 0.4857, 0.4156, 0.3411, 0.1738, 0.1738, 0.3373, 0.39730000000000004, 0.32630000000000003, 0.3846, 0.316, 0.488, 0.2973, 0.35100000000000003, 0.49460000000000004, 0.27080000000000004, 0.38980000000000004, 0.6012000000000001…
9832631	GGAAAAGCGCGCAUAAGCGCGCAACGCGCGAUAUAUAUACGCGCGAUGAUAGCGCGCAUAAGCGCGCACUAUAGGUUCGCCUAUAGAAAAGAAACAACAACAACAAC	[0.3366, 4.5247, 0.41350000000000003, 1.2544, 0.6314000000000001, 0.8268000000000001, -0.0095, 0.0, 0.0, 0.1198, 0.1189, 0.1572, 2.291, 0.6048, 0.45780000000000004, 0.6048, 0.2586, 0.33690000000000003, 0.0838, 0.24710000000000001, 0.243, 0.2888, 0.7949, 0.4263, 0.5402, -0.0094, 0.1384, 0.0, 0.1184, 1.331, 0.114, 0.7418, 3.4349, 1.1513, 3.2016, 0.4534, 1.1267, 1.0284, 0.2591, 0.2295, 0.0761, 0.100…	[0.5748, 0.9921000000000001, 0.4036, 0.5591, 0.4152, 0.44110000000000005, 0.1223, 0.1212, 0.1212, 0.2399, 0.2379, 0.26230000000000003, 0.5828, 0.33590000000000003, 0.2964, 0.3204, 0.23570000000000002, 0.2529, 0.1678, 0.2252, 0.2215, 0.2391, 0.324, 0.25120000000000003, 0.2684, 0.0723, 0.1673, 0.0698, 0.1671, 0.355, 0.1501, 0.27030000000000004, 0.4419, 0.26680000000000004, 0.3546, 0.1514, 0.2147, 0…
9832696	GGAAAGACAACUAAGAGGAAAGCAAAACGACUGAGAAGUGUCGACUAACCUCAAAGUAGUCAAAAUAAGUUGUACUUCGGUACAACAAAAGAAACAACAACAACAAC	[1.3552, 2.85, 1.9549, 0.8742000000000001, 0.5699000000000001, 0.41290000000000004, 0.1792, 0.20420000000000002, 0.26880000000000004, 0.2348, 0.3277, 0.5739000000000001, 0.2755, 0.1489, 0.233, 0.0728, 0.16770000000000002, 0.2921, 0.19990000000000002, 0.2821, 0.322, 0.9722000000000001, 2.248, 0.6397, 0.6197, 0.46780000000000005, 0.4988, 0.1517, 0.37170000000000003, 0.1558, 0.31770000000000004, 0.1…	[0.2592, 0.3059, 0.2348, 0.1593, 0.1288, 0.1106, 0.0801, 0.0876, 0.0903, 0.0838, 0.09770000000000001, 0.11810000000000001, 0.0845, 0.0678, 0.07830000000000001, 0.0506, 0.0694, 0.08420000000000001, 0.0737, 0.0813, 0.0853, 0.1345, 0.178, 0.0993, 0.09390000000000001, 0.0828, 0.0828, 0.0495, 0.0693, 0.048, 0.06430000000000001, 0.0443, 0.0761, 0.0648, 0.0844, 0.07350000000000001, 0.0634, 0.0981, 0.052…
9832700	GGAAACAGUCGUUCUGGUGCUCCGGACGCCGACUGCGGCGCGCACUUAUAUGCAUCGAAGUGCCUAUGAUCGCGCUUCGGCGCGAUAAAAGAAACAACAACAACAAC	[0.5331, 1.0012, 0.2684, 0.35750000000000004, 0.3679, 0.0838, 0.6292, 0.5001, 0.32880000000000004, 0.5701, 0.30860000000000004, 0.41550000000000004, 0.095, 0.5085000000000001, 0.1467, 0.2776, 0.7407, 0.0916, 0.1605, 0.46490000000000004, 0.358, 0.1149, 0.0, 0.1751, 0.6948000000000001, 0.6626000000000001, 0.201, 0.2412, 0.20370000000000002, 0.1585, 0.4607, 0.3498, 0.7485, 0.6783, 0.7108, 0.033, 0.2…	[0.3771, 0.4806, 0.2735, 0.2923, 0.2842, 0.1889, 0.3279, 0.30010000000000003, 0.255, 0.29710000000000003, 0.2399, 0.2596, 0.17250000000000001, 0.27080000000000004, 0.1773, 0.2167, 0.2953, 0.1521, 0.18510000000000001, 0.2429, 0.21860000000000002, 0.1521, 0.06330000000000001, 0.16970000000000002, 0.2629, 0.251, 0.16740000000000002, 0.17750000000000002, 0.1615, 0.1447, 0.20500000000000002, 0.1824, 0…
9832702	GGAAAUCCGAAACCGAACUCAACAUCGAGGGCGACCAAAGGGCGGCCGAGAUGGGAGGAGGGUAAGGAGUAUUAAUUCGUUAAUACAAAAGAAACAACAACAACAAC	[-0.2091, 4.0672, 1.4764, 0.5857, 2.2007, 0.8378, 0.2106, 0.0, 0.7801, 0.2761, 0.1927, 0.1902, 0.0, 0.0, 0.5326000000000001, 0.6645, 0.5054000000000001, 0.8551000000000001, 0.062200000000000005, 0.21610000000000001, 0.6335000000000001, 1.1076, 0.2828, 0.5253, 0.1265, 0.30970000000000003, 0.47940000000000005, 0.2359, 0.2321, 0.11520000000000001, 0.44670000000000004, 0.1656, 0.5322, 0.8198000000000…	[0.23650000000000002, 0.9908, 0.6081, 0.43710000000000004, 0.6225, 0.4103, 0.2548, 0.1066, 0.38280000000000003, 0.26880000000000004, 0.23320000000000002, 0.23020000000000002, 0.0966, 0.0966, 0.3176, 0.33640000000000003, 0.291, 0.3437, 0.16110000000000002, 0.2146, 0.299, 0.3612, 0.2195, 0.2591, 0.15360000000000001, 0.2011, 0.23, 0.1776, 0.1749, 0.14, 0.2144, 0.1517, 0.22210000000000002, 0.2599, 0.…
9832722	GGAAAUGCUGGAUCAUUCAGAAUAUGCGACAUCAAUCUGGGAUAAAGAAUGUUACCAUGGACGGUAACCACAGUGUUCGCACUGUGAAAAGAAACAACAACAACAAC	[0.8378, 2.2124, 0.4358, 0.5658000000000001, 1.1354, 0.5351, 0.7203, 0.5011, 0.1638, 0.47390000000000004, 0.3936, 0.9843000000000001, 0.5404, 0.4847, 0.6399, 0.9468000000000001, 0.0663, 0.18960000000000002, 0.1046, 0.3889, 0.27190000000000003, 0.7279, 0.4289, 0.28040000000000004, 0.11570000000000001, 0.32780000000000004, 0.1226, 0.19140000000000001, 0.0262, -0.0597, 0.4611, 0.22490000000000002, 0…	[0.2543, 0.34190000000000004, 0.1675, 0.1786, 0.22590000000000002, 0.162, 0.176, 0.14850000000000002, 0.09670000000000001, 0.1454, 0.1695, 0.2071, 0.14650000000000002, 0.13870000000000002, 0.1476, 0.1577, 0.061500000000000006, 0.0961, 0.0911, 0.1422, 0.0916, 0.1456, 0.10110000000000001, 0.0903, 0.0941, 0.0859, 0.0664, 0.0896, 0.0796, 0.1, 0.0911, 0.067, 0.097, 0.057, 0.0882, 0.0644, 0.0893, 0.033…
9832727	GGAAAAGCGUGUGCCGGUCUGUGACUGAGGCCAGUGGGUAAUAUAUCGCACUGGCCACGGCACACGCACGGUCGGUUCGCCGAUCGAAAAGAAACAACAACAACAAC	[0.2584, 3.8719, 0.2535, 0.8334, 0.3778, 0.17550000000000002, 0.20370000000000002, 0.0594, 0.5162, 0.1368, 0.4675, 0.10400000000000001, 0.5213, 0.052500000000000005, 0.0262, 0.3171, 1.5203, 0.8716, 0.7685000000000001, 1.1216, 1.9546999999999999, 0.18630000000000002, 0.7701, 0.4656, 1.8383, 0.091, 1.3967, 1.3293, 0.10310000000000001, 0.1429, 0.1565, 0.1003, 0.1194, 0.1718, -0.0051, 0.0587, 0.23120…	[0.2851, 0.5963, 0.2024, 0.3008, 0.225, 0.1748, 0.1716, 0.11900000000000001, 0.2295, 0.147, 0.2154, 0.1322, 0.2194, 0.105, 0.08950000000000001, 0.1822, 0.3133, 0.2406, 0.2185, 0.24710000000000001, 0.29, 0.1105, 0.18480000000000002, 0.1506, 0.24530000000000002, 0.07680000000000001, 0.2034, 0.1888, 0.0669, 0.0746, 0.078, 0.0651, 0.0688, 0.07930000000000001, 0.0221, 0.053700000000000005, 0.0862, 0.1…
9832729	GGAAAGGCUGCAGCGAGGUGUGCAAAAUGCACAAAACUCAACGUGGAAACACGGCUGAUUUAACAGCCAUUAAUAUUCGUAUUAAUAAAAGAAACAACAACAACAAC	[0.4999, 2.2115, 1.1195, 1.0918, 0.48550000000000004, 0.41850000000000004, 0.2092, 0.2313, 0.18050000000000002, 0.5148, 0.13920000000000002, 0.1173, 0.21680000000000002, 0.2785, 0.3262, 0.2803, 0.3907, 0.8445, 0.2813, 0.2272, 0.0927, 0.1312, 0.7358, 0.9400000000000001, 0.4298, 0.9462, 2.0694, 0.3463, 0.14170000000000002, 0.20370000000000002, 0.2114, 0.6229, 0.5598000000000001, 0.9056000000000001,…	[0.19260000000000002, 0.2938, 0.2076, 0.1935, 0.1388, 0.1237, 0.0951, 0.0971, 0.0864, 0.13090000000000002, 0.0789, 0.0714, 0.0911, 0.0995, 0.10200000000000001, 0.0951, 0.1062, 0.1429, 0.0913, 0.0857, 0.064, 0.06910000000000001, 0.1277, 0.1356, 0.097, 0.1301, 0.1704, 0.0755, 0.0526, 0.0634, 0.0597, 0.09430000000000001, 0.08750000000000001, 0.1051, 0.1149, 0.0636, 0.1027, 0.042, 0.05900000000000000…
9832740	GGAAAUUUAACGAGGAUGAUAAGGAAGUCAACAAGACGAAGUAGAUGGGAACAGUGAAUGCGUUACAAGCACGUCUUCGGACGUGCAAAAGAAACAACAACAACAAC	[0.4494, 2.8429, 0.1525, 1.1196, 0.7146, 2.6705, 0.6339, 1.4097, 0.5735, 0.6752, 0.2979, 0.5997, 0.10450000000000001, 0.6493, 0.2617, 0.6592, 0.1437, 0.3925, 0.8557, 1.1775, 0.274, 0.2136, 0.5334, 0.6618, 0.5449, 0.3932, 1.0217, 0.13470000000000001, 0.6686000000000001, 0.4383, 0.7954, 0.8036000000000001, 0.4015, 0.2664, 0.38980000000000004, 0.2515, 0.25670000000000004, 0.4163, 0.2262, 0.416500000…	[0.6776, 1.0148, 0.40640000000000004, 0.6439, 0.5719000000000001, 0.7682, 0.4439, 0.5505, 0.383, 0.3885, 0.303, 0.3653, 0.2097, 0.3657, 0.3411, 0.3674, 0.24960000000000002, 0.3013, 0.3496, 0.3808, 0.2189, 0.1951, 0.2642, 0.30510000000000004, 0.2506, 0.2232, 0.3286, 0.1532, 0.2499, 0.2033, 0.25220000000000004, 0.2544, 0.1912, 0.1573, 0.1889, 0.1496, 0.1555, 0.18660000000000002, 0.1484, 0.1625, 0.1…
9832749	GGAAAGGCUGCAGCUGUGUGUGCAAAAUGCACAAAACUCACAGCGGAAACAGGGCUGGUUUAACAGCCAUAAAUAUUCGUAUUUAUAAAAGAAACAACAACAACAAC	[0.3539, 1.6920000000000002, 1.0061, 0.6561, 0.37160000000000004, 0.229, 0.3304, 0.3809, 0.3241, 0.9988, 0.5859, 0.35960000000000003, 0.21760000000000002, 0.245, 0.12250000000000001, 0.427, 0.088, 0.4717, 0.2849, 0.30560000000000004, 0.12140000000000001, 0.2497, 0.6255000000000001, 0.8331000000000001, 0.5056, 1.3502, 1.7838, 0.1438, 0.1864, 0.191, 0.26030000000000003, 0.7769, 0.3645, 1.385, 1.883…	[0.177, 0.26940000000000003, 0.2064, 0.1686, 0.1296, 0.1077, 0.121, 0.1263, 0.1168, 0.179, 0.1401, 0.1111, 0.09230000000000001, 0.0936, 0.0717, 0.11370000000000001, 0.0627, 0.1164, 0.0926, 0.0955, 0.0693, 0.0873, 0.12350000000000001, 0.13570000000000002, 0.1061, 0.1547, 0.16440000000000002, 0.055200000000000006, 0.0611, 0.0635, 0.0685, 0.1073, 0.0752, 0.12760000000000002, 0.1374, 0.0818, 0.1199, …
9832757	GGAAAGGCGCGAGCAGUGUGUGCGAAAAGCACAAAACUGACUCGUGCCACAGGGCUGGUUUAACAGCCAUAAAUAUUCGUGUUUAUAAAAGAAACAACAACAACAAC	[1.3175, 2.5376000000000003, 1.0311, 0.7769, 0.5337000000000001, 0.2773, 0.18460000000000001, 0.1221, 0.1479, 0.0, 0.2669, 0.2622, 0.17270000000000002, 0.1253, 0.1693, 0.2023, 0.083, 0.8254, 0.12610000000000002, 0.17880000000000001, 0.1454, 0.0755, 0.0719, 1.1345, 0.2495, 0.7169, 1.0411, 0.3229, 0.1898, 0.1149, 0.057100000000000005, 1.3432, 1.1546, 0.9591000000000001, 0.8797, 0.1242, 0.2113000000…	[0.313, 0.3572, 0.2305, 0.19890000000000002, 0.16720000000000002, 0.12480000000000001, 0.1062, 0.0916, 0.098, 0.0304, 0.1187, 0.11660000000000001, 0.0994, 0.0893, 0.0974, 0.1043, 0.0756, 0.1739, 0.0839, 0.0932, 0.0876, 0.0688, 0.0687, 0.1865, 0.0979, 0.1476, 0.166, 0.1005, 0.0806, 0.07050000000000001, 0.0521, 0.17220000000000002, 0.152, 0.1369, 0.1267, 0.0553, 0.0684, 0.044500000000000005, 0.0889…
9832771	GGAAAUCUAGCGACCCAGGGACGGAAGUCAACUAGACGAAGUAGAUGCGAUCAGAGUUUGCGUUACAAGCGCCUCUUCGGAGGUGCAAAAGAAACAACAACAACAAC	[0.9245000000000001, 2.9917, 1.7156, 0.6566000000000001, 1.4828999999999999, 0.4738, 1.2507000000000001, 0.6642, 0.304, 0.4053, 0.17980000000000002, 0.4053, 0.30870000000000003, 0.2371, 0.19310000000000002, 0.5387000000000001, 0.1505, 0.0816, 0.6394000000000001, 0.5024000000000001, 0.0917, 0.15380000000000002, 0.318, 0.6998000000000001, 0.7432000000000001, 0.7899, 0.9099, 0.08460000000000001, 0.4…	[0.3723, 0.507, 0.3665, 0.2419, 0.3171, 0.1927, 0.271, 0.20320000000000002, 0.1487, 0.163, 0.1207, 0.1618, 0.14170000000000002, 0.127, 0.11860000000000001, 0.1693, 0.106, 0.0891, 0.1764, 0.1842, 0.0878, 0.0995, 0.1255, 0.1819, 0.1643, 0.16140000000000002, 0.169, 0.066, 0.1258, 0.11270000000000001, 0.14170000000000002, 0.2114, 0.09330000000000001, 0.0913, 0.11270000000000001, 0.10690000000000001, …
9832776	GGAAACUAAGGCUAGAUAUUCACAAUGCACAGGAUACGACAGAUUAAUAUAACCCAUAAGCUAUGAAAAGACGAGUUCGCUCGUCUAAAAGAAACAACAACAACAAC	[0.4297, 1.4428, 0.661, 0.40440000000000004, 0.2074, 1.2236, 0.7853, 0.4279, 0.1097, 0.3483, 0.4998, 0.4068, 0.5796, 0.3113, 0.3158, 1.2849, 0.49710000000000004, 1.1561, 0.6146, 0.13440000000000002, 0.1457, 0.1943, 0.529, 0.3151, 0.5904, 0.12040000000000001, 0.21960000000000002, 0.21730000000000002, 0.1521, 0.18910000000000002, 0.0507, 0.12050000000000001, 0.21760000000000002, 0.25, 0.2803, 0.145…	[0.1617, 0.2368, 0.1608, 0.128, 0.0985, 0.19160000000000002, 0.1531, 0.1173, 0.0707, 0.10450000000000001, 0.1321, 0.1459, 0.1218, 0.09290000000000001, 0.1136, 0.1733, 0.1024, 0.1436, 0.101, 0.059500000000000004, 0.0828, 0.0632, 0.09340000000000001, 0.0711, 0.0907, 0.0476, 0.061200000000000004, 0.0591, 0.050100000000000006, 0.057800000000000004, 0.0323, 0.0466, 0.0555, 0.0614, 0.0734, 0.0471, 0.04…
9832782	GGAAAAAGCACGCGGUACGAUCGCAUAGCGGACGAAUAUACGUUCGCAUAGCGAUCGAUCCGUGUGCAUAUGCAUUUCGAUGCAUAAAAAGAAACAACAACAACAAC	[0.639, 3.1945, 1.6349, 0.297, 1.3414000000000001, 0.3309, 0.45990000000000003, 0.2189, 0.1787, 0.06330000000000001, 0.1148, 0.0386, 0.0738, 0.0743, 0.1903, 0.37320000000000003, 0.1095, 0.1681, 0.1547, 0.1451, 0.0568, 0.046900000000000004, 0.1061, 0.0733, 0.6655, 0.3902, 0.1062, 0.1018, 0.1114, 0.1379, 0.244, 0.042300000000000004, 0.0152, 0.2798, 0.6185, 2.6678, 0.46730000000000005, 1.065, 1.6836…	[0.1422, 0.2381, 0.1637, 0.0758, 0.14, 0.0746, 0.084, 0.060500000000000005, 0.0575, 0.0375, 0.0466, 0.0325, 0.039, 0.038700000000000005, 0.056400000000000006, 0.0742, 0.0438, 0.051300000000000005, 0.049600000000000005, 0.0478, 0.033800000000000004, 0.0316, 0.0417, 0.037, 0.0887, 0.0688, 0.041, 0.039400000000000004, 0.0402, 0.0431, 0.054200000000000005, 0.0274, 0.0207, 0.0567, 0.0791, 0.1397000000…
9832829	GGAAAUCUAACGGCUGACAGACGGCAUGCAAGAAAACGAACUGAACAUGAUCAGAUGUCGGGUGGCAGGCGCCUGUUCGUAGGUGCAAAAGAAACAACAACAACAAC	[0.882, 1.7216, 1.036, 0.6023000000000001, 1.0653, 1.2258, 1.8762, 0.7903, 0.6645, 0.7706000000000001, 0.1623, 0.2149, 0.2798, 0.5422, 0.0596, 0.27590000000000003, 0.11660000000000001, 0.36360000000000003, 0.1337, 0.3695, 0.2891, 0.2535, 0.1796, 0.13290000000000002, 0.1754, 0.2559, 0.2602, 0.43420000000000003, 0.45520000000000005, 0.3037, 0.3537, 1.2759, 0.5278, 0.6607000000000001, 1.3221, 0.4639…	[0.17070000000000002, 0.2049, 0.15480000000000002, 0.1188, 0.1454, 0.1463, 0.166, 0.1087, 0.0983, 0.1017, 0.0514, 0.0589, 0.0845, 0.092, 0.0376, 0.06470000000000001, 0.06770000000000001, 0.0656, 0.0444, 0.0697, 0.056900000000000006, 0.0567, 0.049, 0.050800000000000005, 0.0476, 0.0558, 0.052500000000000005, 0.06470000000000001, 0.0656, 0.053700000000000005, 0.0558, 0.0952, 0.061700000000000005, 0.…
9832842	GGAAAGACAACUAAGAGGAAAGCAAAACGACUCGAAAGAGUCGACUAACCUCAAAGUAGUCAAAAUAAGUUGUGCUUCGGUACGACAAAAGAAACAACAACAACAAC	[0.929, 3.3161, 2.5285, 0.9295, 0.5547000000000001, 0.30960000000000004, 0.3211, 0.2255, 0.2897, 0.0999, 0.3977, 0.33640000000000003, 0.2096, 0.23440000000000003, 0.27240000000000003, 0.0388, 0.0891, 0.24730000000000002, 0.22820000000000001, 0.1338, 0.4126, 1.151, 2.4034, 0.9244, 0.5573, 0.4066, 0.5193, 0.17420000000000002, 0.1578, 0.0713, 0.22840000000000002, 0.0524, 0.0695, 0.2601, 0.2618000000…	[0.2341, 0.3259, 0.2556, 0.15940000000000001, 0.1237, 0.09870000000000001, 0.09480000000000001, 0.0863, 0.09050000000000001, 0.059800000000000006, 0.1012, 0.0917, 0.0743, 0.0776, 0.08080000000000001, 0.0402, 0.053700000000000005, 0.0782, 0.0752, 0.0623, 0.09190000000000001, 0.1399, 0.17850000000000002, 0.10980000000000001, 0.08560000000000001, 0.0763, 0.0813, 0.0502, 0.047400000000000005, 0.03430…
9832862	GGAAAGACGACUGAGAGCGAACAAAAACGACUCGAAAGAGUCGAGUGAGCUCGAAGUGGUCAAAAUAAGAUGUGCUUCGGUACGUCAAAAGAAACAACAACAACAAC	[0.8212, 2.6499, 1.6073, 1.1552, 1.0357, 0.40950000000000003, 0.2214, 0.0636, 0.4193, 0.1308, 0.16970000000000002, 0.059300000000000005, 0.4224, 0.085, 0.1898, 0.054700000000000006, 0.1291, 0.0757, 0.7201000000000001, 0.2664, 0.3063, 1.7668, 2.5287, 3.2528, 1.9718, 0.4922, 0.7175, 0.0782, 0.1351, 0.08940000000000001, 0.2134, 0.0313, 0.0453, 0.2214, 0.2121, 0.0649, 0.0279, 0.10590000000000001, 0.1…	[0.14200000000000002, 0.20140000000000002, 0.1491, 0.1217, 0.1116, 0.0728, 0.055, 0.0346, 0.0712, 0.0438, 0.0485, 0.0318, 0.0688, 0.0357, 0.0485, 0.0303, 0.0409, 0.0333, 0.0838, 0.0539, 0.0562, 0.11720000000000001, 0.12350000000000001, 0.122, 0.0891, 0.046400000000000004, 0.0533, 0.020200000000000003, 0.024800000000000003, 0.0206, 0.029400000000000003, 0.0131, 0.0155, 0.0298, 0.029300000000000003…
9832883	GGAAAGACGACUGAGAGCGAAAUAAUAUCAGCGGCGAGAAGCGGGUGAGCUCGAAGUGGUCAAAAUAAGAUGUGCUUCGGUGCGUCAAAAGAAACAACAACAACAAC	[0.979, 2.7441, 1.9051, 0.9742000000000001, 0.8349000000000001, 0.3468, 0.1865, 0.1831, 0.37370000000000003, 0.1807, 0.2298, 0.0786, 0.5435, 0.1332, 0.22870000000000001, 0.2353, 0.2701, 0.1431, 2.0362, 0.3486, 0.9236000000000001, 2.2373, 1.6851, 0.6980000000000001, 1.803, 1.2185, 2.0665, 0.2665, 0.4423, 0.3148, 0.3518, 0.1945, 0.2831, 0.2878, 0.20470000000000002, 0.4173, 0.3115, 0.7592, 0.5171, 0…	[0.23270000000000002, 0.3017, 0.2348, 0.1688, 0.1507, 0.1061, 0.08030000000000001, 0.07930000000000001, 0.10350000000000001, 0.0761, 0.0829, 0.0582, 0.11620000000000001, 0.0653, 0.0796, 0.0805, 0.085, 0.0669, 0.1845, 0.0829, 0.1223, 0.16820000000000002, 0.1366, 0.0886, 0.128, 0.10160000000000001, 0.1202, 0.0458, 0.056900000000000006, 0.049100000000000005, 0.051000000000000004, 0.0396, 0.0456, 0.0…
9832898	GGAAACAGAUUUAUCAGUAGAUUCAGACUGCAAGUACGACACUAAGAACUCACCAGAAAUGAUAGAAGUCUAGACUUCGGUUUAGAAAAAGAAACAACAACAACAAC	[0.5233, 2.2895, 0.6424000000000001, 0.6012000000000001, 0.3889, 0.458, 0.4484, 1.0636, 1.2421, 2.5254, 1.1455, 1.3937, 1.0158, 0.5457000000000001, 0.4113, 0.2559, 1.8744, 0.7292000000000001, 0.453, 0.6143000000000001, 0.9994000000000001, 0.3496, 0.6042000000000001, 0.7127, 0.5291, 0.5675, 0.2949, 0.2424, 0.1865, 0.3718, 0.164, 0.0483, 0.15940000000000001, 0.2908, 0.1253, 0.2137, 0.0779, 0.2776, …	[0.2596, 0.40650000000000003, 0.2353, 0.2218, 0.18460000000000001, 0.1927, 0.1864, 0.24730000000000002, 0.254, 0.30970000000000003, 0.2136, 0.21630000000000002, 0.179, 0.13470000000000001, 0.11850000000000001, 0.1019, 0.2078, 0.13, 0.107, 0.127, 0.1492, 0.0931, 0.1097, 0.11170000000000001, 0.09730000000000001, 0.1003, 0.0765, 0.08410000000000001, 0.059000000000000004, 0.0829, 0.0944, 0.0593000000…
9832900	GGAAACUGGAAACUCCAGAUUCUCUCGUAGAAUGGAUCUGGAAUAAGAGCCAAGGAUACGAGAGAGGAAUAUUAUUUCGAUAAUAUAAAAGAAACAACAACAACAAC	[0.8512000000000001, 2.9032999999999998, 0.7521, 1.0903, 0.273, 0.5043, 0.23650000000000002, 0.2321, 0.2278, 1.1516, 0.638, 0.21680000000000002, 1.6136, 0.37320000000000003, 0.18430000000000002, 0.182, 0.17980000000000002, 0.8472000000000001, 0.2876, -0.0218, 0.1638, 0.45380000000000004, 0.0, 0.5429, 0.1504, 0.0, 0.9827, 0.7752, -0.0216, 0.8314, 0.5992000000000001, 0.5758, 0.1143, 0.0919000000000…	[1.0457, 1.3232, 0.7768, 0.8356, 0.5464, 0.637, 0.5191, 0.5102, 0.5016, 0.7457, 0.6027, 0.43410000000000004, 0.769, 0.451, 0.36920000000000003, 0.36460000000000004, 0.3602, 0.5487000000000001, 0.4033, 0.1713, 0.32830000000000004, 0.43520000000000003, 0.16, 0.4597, 0.30160000000000003, 0.152, 0.5123, 0.4601, 0.1396, 0.45840000000000003, 0.3884, 0.3733, 0.2296, 0.2308, 0.3058, 0.3463, 0.2132, 0.284…
9832921	GGAAACAGAUUUCUCAGUAGAUUCAGACUGCAAGUACGACACUAAGAACUCACCAGAUAUGCUAGAAGCCUAGCCUUCGGGUUAGGAAAAGAAACAACAACAACAAC	[0.2783, 1.4976, 0.966, 0.48660000000000003, 0.4041, 0.6364000000000001, 0.3512, 1.1781, 1.2949, 1.5991, 1.4892, 0.2609, 0.43710000000000004, 0.5236000000000001, 0.312, 0.48310000000000003, 1.9334, 0.6182000000000001, 0.2993, 0.4937, 1.0195, 0.22790000000000002, 0.5221, 0.6741, 0.5462, 0.603, 0.227, 0.1922, 0.17850000000000002, 0.26480000000000004, 0.3063, 0.1388, 0.09720000000000001, 0.4364, 0.4…	[0.135, 0.2368, 0.1844, 0.1368, 0.1237, 0.1452, 0.1111, 0.1753, 0.1738, 0.1806, 0.1618, 0.0758, 0.0925, 0.0978, 0.07830000000000001, 0.0931, 0.1593, 0.09280000000000001, 0.0703, 0.0926, 0.1131, 0.059500000000000004, 0.07730000000000001, 0.08270000000000001, 0.0742, 0.07780000000000001, 0.0507, 0.0596, 0.0437, 0.053500000000000006, 0.0654, 0.041100000000000005, 0.0362, 0.062, 0.0673, 0.0472, 0.034…
9832974	GGAAAGCGAUCACGAAAUCCGAAAUUAGAUACAUGAAACAAGUAACUAAAACGGAAAUUCGAGCUCGCGAGGUGCUUCGGUGCCUCAAAAGAAACAACAACAACAAC	[1.2205, 2.7598000000000003, 1.3299, 0.6563, 0.4433, 0.1296, 0.06810000000000001, 0.28340000000000004, 0.3294, 0.0315, 0.17400000000000002, 0.1446, 0.0302, 0.2959, 0.23670000000000002, 0.1051, 0.212, 0.14300000000000002, 0.0714, 0.0224, 0.7178, 0.44370000000000004, 0.43510000000000004, 0.7357, 0.5087, 0.1073, 0.0873, 0.23040000000000002, 0.2152, 0.15, 0.14450000000000002, 0.2514, 1.6953, 0.3594, …	[0.1279, 0.1573, 0.1057, 0.07490000000000001, 0.061700000000000005, 0.0357, 0.027800000000000002, 0.0495, 0.0523, 0.021400000000000002, 0.0487, 0.0368, 0.0245, 0.048400000000000006, 0.0432, 0.0304, 0.0415, 0.0367, 0.0279, 0.0194, 0.0688, 0.0545, 0.0522, 0.06420000000000001, 0.0536, 0.027600000000000003, 0.0239, 0.0367, 0.035300000000000005, 0.0315, 0.0292, 0.0412, 0.0824, 0.0398, 0.0727, 0.0509, …
9832986	GGAAAACGAGCUCGAAUAGCGAGCUCGACGCGUGCACAUAAUGCACGCGAGGAGUGCAUAACACUCCAUCUAUAUUUCGAUAUAGAAAAAGAAACAACAACAACAAC	[1.5679, 2.4632, 1.0944, 1.6554, 1.7099000000000002, 0.8344, 0.536, 0.0, 0.0, 0.0, 0.2632, 0.0, -0.058800000000000005, 0.6910000000000001, 2.0054, 2.9029, 2.4137, 0.7921, 1.5514999999999999, 0.2185, 0.1179, -0.019200000000000002, 0.0, 0.4571, 0.22510000000000002, 0.4368, 0.3477, 1.8542, 0.1831, 0.091, 0.3552, 0.2617, 0.0867, 0.0862, 0.0857, 0.25270000000000004, 0.5306000000000001, 6.1981, 1.7186,…	[1.4368, 1.4558, 1.0337, 1.0849, 1.0184, 0.7601, 0.6474000000000001, 0.2687, 0.2687, 0.2687, 0.5268, 0.264, 0.2686, 0.6847000000000001, 0.8797, 0.8907, 0.7342000000000001, 0.4681, 0.5578000000000001, 0.2896, 0.2366, 0.124, 0.11950000000000001, 0.34340000000000004, 0.2723, 0.3281, 0.32330000000000003, 0.5077, 0.22190000000000001, 0.183, 0.2671, 0.2391, 0.17450000000000002, 0.17350000000000002, 0.1…
9832991	GGAAACGGUAUGCAGGGUACACCUUAAGGAGGUUAAUCAGAUAAACAGUACGCAAAGAUAUCUGGACACGUGUCCUUCGGGACGCGAAAAGAAACAACAACAACAAC	[0.3383, 2.4058, 0.7724000000000001, 0.7378, 0.2521, 0.2837, 0.3982, 0.8899, 0.7661, 0.8359000000000001, 0.5122, 0.40640000000000004, 0.4172, 0.0444, 0.0123, 0.266, 0.7031000000000001, 0.5728, 0.2016, 0.4792, 0.21960000000000002, 0.08310000000000001, 0.5889, 0.45830000000000004, 0.6920000000000001, 0.45370000000000005, 0.3345, 0.2984, 0.2411, 0.11080000000000001, -0.10400000000000001, 0.733200000…	[0.1532, 0.2755, 0.16, 0.1535, 0.096, 0.1, 0.11220000000000001, 0.15380000000000002, 0.13870000000000002, 0.1399, 0.1105, 0.0993, 0.09770000000000001, 0.0472, 0.050100000000000006, 0.0941, 0.12810000000000002, 0.1048, 0.06670000000000001, 0.09770000000000001, 0.0711, 0.055400000000000005, 0.1027, 0.0863, 0.1015, 0.08170000000000001, 0.0728, 0.0702, 0.0697, 0.0487, 0.0847, 0.11760000000000001, 0.1…
9832997	GGAAACGGUAUGCAGGGUACACCUUAAGGAGGUUAAUCAGAUAAACAGUACGCAAAGAUAUCUGGACACUUGUCCUUCGGGACGAGAAAAGAAACAACAACAACAAC	[0.7419, 1.7903, 1.0898, 0.7383000000000001, 0.2084, 0.3165, 0.3778, 0.8821, 0.40750000000000003, 0.7547, 0.47850000000000004, 0.41190000000000004, 0.3502, 0.0436, 0.0325, 0.255, 0.9472, 0.4711, 0.4269, 0.45380000000000004, 0.13620000000000002, 0.11320000000000001, 0.5758, 0.5039, 0.868, 0.3642, 0.3027, 0.19060000000000002, 0.2487, 0.0534, 0.17550000000000002, 0.5161, 1.1022, 1.203, 0.44770000000…	[0.26080000000000003, 0.3272, 0.2513, 0.2083, 0.1269, 0.14350000000000002, 0.15080000000000002, 0.20650000000000002, 0.1467, 0.18430000000000002, 0.15360000000000001, 0.1459, 0.131, 0.0671, 0.0771, 0.13620000000000002, 0.1962, 0.1318, 0.12240000000000001, 0.139, 0.0848, 0.08020000000000001, 0.13820000000000002, 0.1254, 0.14880000000000002, 0.1037, 0.09570000000000001, 0.08020000000000001, 0.10360…
9833000	GGAAACGGUAUGCAGGGUACACCUUAAGGAGGUUAAUCAGAUAAACAGUACGCAAAGAUAUCUGGACACUUGACCUUCGGGUCGAGAAAAGAAACAACAACAACAAC	[0.5773, 2.2561, 1.0381, 0.5865, 0.1577, 0.3924, 0.3471, 0.7731, 0.4177, 0.6314000000000001, 0.6252, 0.4002, 0.3679, 0.10990000000000001, 0.0488, 0.23820000000000002, 0.9759000000000001, 0.6559, 0.2157, 0.46840000000000004, 0.0893, 0.12480000000000001, 0.8476, 0.5391, 0.7906000000000001, 0.4998, 0.39690000000000003, 0.23020000000000002, 0.3826, 0.0913, -0.007200000000000001, 0.6747000000000001, 1…	[0.1897, 0.2856, 0.19360000000000002, 0.14930000000000002, 0.089, 0.1213, 0.11570000000000001, 0.1557, 0.11720000000000001, 0.13570000000000002, 0.1323, 0.1081, 0.1023, 0.06670000000000001, 0.0641, 0.0983, 0.1549, 0.1188, 0.07440000000000001, 0.10880000000000001, 0.056600000000000004, 0.0654, 0.12760000000000002, 0.09820000000000001, 0.115, 0.0908, 0.0811, 0.067, 0.0854, 0.0494, 0.096200000000000…
9833005	GGAAACGGUAUGCAGGGUACACCUUAAGGAGGUUAAUCAGAUAAACAGUACGCAAAGAUAUCUGGACACUGGACCUUCGGGUCUAGAAAAGAAACAACAACAACAAC	[0.558, 2.4778000000000002, 0.7191000000000001, 0.598, 0.22460000000000002, 0.2727, 0.5659000000000001, 1.0606, 0.6048, 0.729, 0.4243, 0.5712, 0.4068, 0.0761, 0.0669, 0.097, 0.8406, 0.5607, 0.10830000000000001, 0.5937, 0.1288, 0.048400000000000006, 0.6933, 0.40700000000000003, 0.7862, 0.4025, 0.4062, 0.3911, 0.2391, 0.0415, -0.133, 0.7285, 1.0857, 1.0641, 0.44730000000000003, 1.1441, 0.1687000000…	[0.19410000000000002, 0.3131, 0.1768, 0.15960000000000002, 0.1085, 0.11470000000000001, 0.1476, 0.1844, 0.1422, 0.1492, 0.11610000000000001, 0.12940000000000002, 0.1105, 0.0632, 0.0718, 0.0872, 0.1516, 0.1182, 0.0648, 0.12140000000000001, 0.0665, 0.056, 0.12380000000000001, 0.095, 0.1226, 0.0911, 0.0881, 0.085, 0.08120000000000001, 0.043300000000000005, 0.091, 0.1283, 0.11900000000000001, 0.1106,…
9833022	GGAAACGGUAUGCAGGGUACACCUUAAGGAGGUUAAUCAGAUAAACAGUACGCAAAGAUAUCUGGACAGUGGGUCUUCGGACCUACAAAAGAAACAACAACAACAAC	[0.5178, 1.9226, 0.6196, 0.6920000000000001, 0.29150000000000004, 0.24880000000000002, 0.4439, 1.0867, 0.8104, 0.4237, 0.2873, 0.6042000000000001, 0.3519, 0.047400000000000005, 0.0821, 0.1845, 1.1768, 0.47150000000000003, 0.2093, 0.5191, 0.18810000000000002, 0.14400000000000002, 0.6354000000000001, 0.525, 0.9878, 0.3195, 0.2752, 0.3191, 0.1899, -0.003, 0.07590000000000001, 0.641, 1.1795, 1.278900…	[0.2383, 0.3432, 0.2097, 0.2036, 0.1459, 0.1365, 0.16440000000000002, 0.22740000000000002, 0.1928, 0.1499, 0.1252, 0.1638, 0.13340000000000002, 0.0679, 0.0944, 0.1311, 0.2066, 0.13240000000000002, 0.0931, 0.1399, 0.0927, 0.0886, 0.1424, 0.1259, 0.1577, 0.0976, 0.0941, 0.0976, 0.094, 0.049300000000000004, 0.1242, 0.1484, 0.1467, 0.1424, 0.0921, 0.12440000000000001, 0.055400000000000005, 0.06960000…
9833076	GGAAAUCUGUAGCUAACGACACAGUGGACGCGAGAAUAUCGAUAGCCAGCCGAACGUGAUGCUAGGGACUCAUCCUUCGGGAUGAGAAAAGAAACAACAACAACAAC	[0.5437000000000001, 2.9979, 1.1716, 1.0271, 0.9741000000000001, 0.9702000000000001, 0.918, 0.29660000000000003, 1.1045, 0.6173000000000001, 0.2489, 0.0761, 0.8205, 0.1734, 0.2736, 0.3209, 0.0879, 0.1467, 0.2508, 0.1433, 0.2672, 0.268, 0.3181, 1.1532, 0.2136, 0.2106, 0.3462, 0.34390000000000004, 0.3074, 0.3438, 0.1211, 0.3191, 0.1022, 0.8086, 0.3971, 1.1927, 0.6238, 0.9208000000000001, 0.29050000…	[0.243, 0.39330000000000004, 0.247, 0.2247, 0.213, 0.1966, 0.1869, 0.11710000000000001, 0.1933, 0.1458, 0.0998, 0.0863, 0.1562, 0.0859, 0.0995, 0.10200000000000001, 0.0664, 0.07740000000000001, 0.0908, 0.0863, 0.09340000000000001, 0.0969, 0.09570000000000001, 0.1593, 0.0758, 0.0747, 0.0925, 0.0921, 0.0888, 0.0872, 0.060700000000000004, 0.084, 0.0551, 0.1189, 0.08710000000000001, 0.1332, 0.099, 0.…
9833091	GGAAACCGAAUCGGAGACGACUAUAGUAGCGUGAUCGUCGACUUAAUGCGAUCGAUCCACUGCUACGACAUGGGAUUCGUCCCAUGAAAAGAAACAACAACAACAAC	[0.7139, 1.9403000000000001, 0.8157000000000001, 0.3819, 0.6551, 0.3544, 0.08850000000000001, 0.8501000000000001, 0.5339, 1.4693, 0.45420000000000005, 0.331, 0.2617, 0.49660000000000004, 0.2078, 0.7621, 0.33290000000000003, 0.17270000000000002, 0.579, 0.6574, 2.8830999999999998, 0.8234, 2.5636, 1.0927, 0.8374, 0.3628, 0.057300000000000004, 0.1047, 0.1039, 0.1143, 0.4141, 0.0771, 0.1564, 0.1542, 0…	[0.1942, 0.2654, 0.17300000000000001, 0.124, 0.15, 0.1154, 0.0688, 0.15960000000000002, 0.12860000000000002, 0.1857, 0.1101, 0.0955, 0.0854, 0.109, 0.0771, 0.1275, 0.0882, 0.0695, 0.1077, 0.10980000000000001, 0.1912, 0.1042, 0.15910000000000002, 0.1015, 0.0876, 0.0587, 0.0275, 0.0349, 0.0346, 0.0373, 0.062200000000000005, 0.030500000000000003, 0.0397, 0.041, 0.029400000000000003, 0.02940000000000…
9833111	GGAAAUACAAGCUAUUGGUACGUAUUCGAAUAAGAAUACGUACCAAUAGCUUGAAAAUAAUAAAUAAAGUUGACGUUCGCGUCAACAAAAGAAACAACAACAACAAC	[0.17500000000000002, 1.9929999999999999, 0.2285, 0.5329, 0.9895, 0.6493, 0.3804, 0.0945, 0.0, 0.18660000000000002, 0.18430000000000002, 0.6179, 0.593, 0.648, 0.23900000000000002, 0.23520000000000002, 0.30710000000000004, 0.2838, 0.2222, 0.0737, 0.146, 0.6783, 0.20570000000000002, 0.2505, 0.1328, 0.0, 0.0492, 0.3064, 0.7034, 0.8439000000000001, 0.9949, 0.1252, 0.39430000000000004, 0.1534, 0.0674,…	[0.3577, 0.6191, 0.27640000000000003, 0.35760000000000003, 0.42810000000000004, 0.3583, 0.2858, 0.1898, 0.096, 0.22590000000000002, 0.22310000000000002, 0.32230000000000003, 0.3093, 0.3106, 0.2184, 0.2149, 0.231, 0.22820000000000001, 0.2031, 0.1484, 0.177, 0.2914, 0.18810000000000002, 0.22360000000000002, 0.1612, 0.0685, 0.1365, 0.2119, 0.2772, 0.28850000000000003, 0.3008, 0.14980000000000002, 0.…
9833139	GGAAAUAUAAUAAAGGCUCCGAAUAAAUAAAAUUAAAUAAUAAAAUAAAAUAAAUACGGAGCCAUAAAGAUAACGUUCGCGUUAUCAAAAGAAACAACAACAACAAC	[0.7559, 3.6598, 0.6204000000000001, 0.6127, 1.8277, 0.5566, 1.6829, 1.7386, 0.1378, 1.6066, 0.5475, 0.323, 0.1431, 0.0776, 0.1648, 0.2442, 0.1451, 0.1057, 0.0587, 0.0709, 0.4675, 0.1904, 0.48460000000000003, 0.5505, 0.062200000000000005, 0.0864, 0.2058, 0.33940000000000003, 0.1955, 0.15990000000000001, -0.0036000000000000003, 0.5827, 0.2963, 1.1851, 0.1927, 0.3516, 0.7396, 1.2484, 0.7559, 0.5482…	[0.6725, 0.9618000000000001, 0.4763, 0.47390000000000004, 0.6345000000000001, 0.4233, 0.5596, 0.5185000000000001, 0.23290000000000002, 0.4631, 0.2967, 0.2587, 0.19010000000000002, 0.1557, 0.21280000000000002, 0.278, 0.22360000000000002, 0.1761, 0.1446, 0.1423, 0.25120000000000003, 0.1864, 0.252, 0.2635, 0.125, 0.1527, 0.18510000000000001, 0.21910000000000002, 0.1773, 0.15860000000000002, 0.1208, …
9833141	GGAAAGCGGGUGGAGACACUCAAAUAAAGCUAGAACCUCGCGUGAAAGCGAGAGCGAAACAGCUAAGACGUAGGUUUCGACUUACGAAAAGAAACAACAACAACAAC	[1.1076, 1.9111, 0.9928, 0.5157, 0.37520000000000003, 0.3526, 0.201, 0.0926, 0.2432, 0.3796, 0.015300000000000001, 0.0805, 0.09730000000000001, 0.049300000000000004, 0.47440000000000004, 0.2283, 0.2609, 0.15080000000000002, 0.38830000000000003, 0.2906, 0.6549, 0.7845000000000001, 0.64, 2.3654, 1.412, 1.2988, 0.9177000000000001, 0.2111, 0.20400000000000001, 0.3146, 0.4682, 0.595, 1.5283, 0.4248, 0…	[0.1928, 0.2156, 0.1539, 0.113, 0.0971, 0.09480000000000001, 0.0742, 0.055200000000000006, 0.0787, 0.09340000000000001, 0.030600000000000002, 0.0558, 0.0551, 0.0432, 0.09860000000000001, 0.0714, 0.07690000000000001, 0.0599, 0.08750000000000001, 0.0752, 0.10550000000000001, 0.1111, 0.099, 0.16190000000000002, 0.12, 0.10980000000000001, 0.0913, 0.047400000000000005, 0.046, 0.0557, 0.064, 0.0694, 0.…
9833152	GGAAAUAUAAUAAAGGCUGGCGAUAAAUAAGCGAUCGAAAUAGAUCGCGAUAAAUAGCCAGCCAUAAAGUUAACGUUCGCGUUAACAAAAGAAACAACAACAACAAC	[0.9517, 2.5202999999999998, 0.6676000000000001, 1.2769, 2.5084, 0.7886000000000001, 3.9436, 2.6219, 0.8488, 2.7016, 1.1371, 0.9362, 0.4571, 0.2384, 0.1802, 0.1428, 0.0887, 0.0, 0.1579, 0.1563, 0.06910000000000001, 0.3907, 0.9748, 1.5814, 0.25070000000000003, 0.39830000000000004, 1.2352, 0.3069, 0.3902, 0.13140000000000002, 0.0567, 0.1014, 0.1436, 0.2396, 0.0546, 0.0868, 0.8638, 0.1763, 1.0935, 1…	[0.4181, 0.5269, 0.2912, 0.3553, 0.4227, 0.2504, 0.4166, 0.311, 0.1845, 0.2736, 0.1768, 0.1589, 0.11420000000000001, 0.0874, 0.0751, 0.0685, 0.057600000000000005, 0.0182, 0.0703, 0.06960000000000001, 0.052000000000000005, 0.0998, 0.1429, 0.1675, 0.0738, 0.0878, 0.1386, 0.0742, 0.0804, 0.0539, 0.037, 0.0453, 0.0541, 0.0645, 0.0356, 0.041800000000000004, 0.107, 0.0524, 0.11470000000000001, 0.1277, …
9833170	GGAAAUACUAUAUAGCCAAAUGUGUGGACGCACAAUUAAGUCGAAAACUAGACAGCGGUAGAAAGGUACGUCACUUUCGAGUGACGAAAAGAAACAACAACAACAAC	[0.1434, 1.8046000000000002, 0.612, 0.4803, 1.3639999999999999, 1.2469999999999999, 1.0969, 2.2115, 0.998, 3.0312, 0.9909, 3.0096, 0.2733, 0.2034, 0.3301, 0.1155, 0.654, 0.4293, 0.4495, 0.7020000000000001, 0.5686, 0.5915, 0.2437, 0.5268, 0.1572, 0.2506, 0.3105, 0.1338, 0.1429, 0.2147, 0.12140000000000001, 0.3105, 0.3679, 0.5248, 2.3214, 0.3905, 1.4736, 0.8337, 0.3649, 0.5508000000000001, 0.1641, …	[0.216, 0.417, 0.2549, 0.228, 0.3236, 0.2949, 0.2639, 0.32580000000000003, 0.22340000000000002, 0.3169, 0.1854, 0.2676, 0.094, 0.08510000000000001, 0.0994, 0.07100000000000001, 0.1282, 0.1051, 0.1057, 0.1242, 0.1081, 0.1107, 0.0766, 0.1095, 0.0614, 0.0713, 0.07930000000000001, 0.0627, 0.061700000000000005, 0.0734, 0.0791, 0.0758, 0.0965, 0.0921, 0.1564, 0.0693, 0.11760000000000001, 0.088, 0.06120…
9833175	GGAAAAAGAAAAAGAAAAAGAAAAAGAAAAAGAAAAAGAAAAAGAAAAAGAAAAAGAAAAAGAAAAAGUAUAUACUUCGGUAUAUAAAAAGAAACAACAACAACAAC	[0.188, 1.3514, 0.2972, 0.2864, 0.323, 0.1461, 1.2513, 0.24960000000000002, 0.22010000000000002, 0.2659, 0.1173, 0.07490000000000001, 0.9971000000000001, 0.2156, 0.1875, 0.2267, 0.06670000000000001, 0.1535, 0.1902, 0.383, 0.0466, 0.1652, 0.0821, 0.0448, 0.0519, 0.5263, 0.0228, 0.077, 0.30160000000000003, 0.0, -0.2853, 0.5778, 0.1428, 0.07100000000000001, 0.44570000000000004, 0.0684, 0.02490000000…	[0.3302, 0.5653, 0.3242, 0.3335, 0.3584, 0.3037, 0.4858, 0.2731, 0.2747, 0.2888, 0.263, 0.233, 0.4082, 0.23650000000000002, 0.24, 0.253, 0.2155, 0.22130000000000002, 0.2179, 0.2817, 0.1826, 0.2028, 0.1683, 0.1792, 0.21910000000000002, 0.2904, 0.1746, 0.1582, 0.2291, 0.08370000000000001, 0.156, 0.3008, 0.176, 0.1464, 0.2604, 0.1413, 0.2381, 0.2604, 0.1774, 0.1563, 0.15510000000000002, 0.0716, 0.11…
9833176	GGAAAGAAGAAAAAGGAAAGUAAAUUUUUUUUUUUUAUGUAAGAAAGGAACUUCCUUUCUUACAAUAAAUAAUUAUUCGUAAUUAUAAAAGAAACAACAACAACAAC	[0.8914000000000001, 0.30770000000000003, 0.1656, 0.6067, 0.5942000000000001, 0.489, 0.4252, 0.0, 0.38630000000000003, 0.375, 0.0, -0.0135, 0.0, 0.0, 0.0, 0.20950000000000002, -0.0268, 0.1814, 0.1522, 0.7265, 0.6645, -0.0659, 0.48750000000000004, 1.0775, 0.6257, 0.9513, 1.6434000000000002, 0.5849, 1.2299, 1.0799, 1.4136, 1.5263, 1.8961999999999999, 1.3646, 0.1391, 1.1142, 1.3268, 0.4218, 0.7156, …	[0.594, 0.4058, 0.3315, 0.4767, 0.4567, 0.44060000000000005, 0.3875, 0.1424, 0.3778, 0.36760000000000004, 0.13470000000000001, 0.13670000000000002, 0.13470000000000001, 0.13470000000000001, 0.13470000000000001, 0.32030000000000003, 0.1355, 0.2902, 0.28750000000000003, 0.44370000000000004, 0.3985, 0.1228, 0.3483, 0.44520000000000004, 0.3498, 0.39030000000000004, 0.45130000000000003, 0.3007, 0.3754…
9833186	GGAAAAAGAAAAAGAAAAAGAAAAAGAAAAAGAAAAAGAAAAAGAAAAAGAAAAAGAAAAAGAAAAAGCAUAUACUUCGGUAUAUGAAAAGAAACAACAACAACAAC	[0.1451, 1.0252, 0.20090000000000002, 0.2775, 0.2849, 0.1932, 0.9009, 0.1622, 0.22920000000000001, 0.2394, 0.09240000000000001, 0.09580000000000001, 0.7657, 0.1419, 0.203, 0.253, 0.0179, 0.062, 0.1255, 0.43160000000000004, 0.0998, 0.2368, 0.2506, 0.1153, 0.096, 0.5224, 0.1232, 0.1769, 0.1748, 0.06960000000000001, 0.0022, 0.2755, 0.22360000000000002, 0.1303, 0.2245, 0.076, -0.016900000000000002, 0…	[0.16720000000000002, 0.3173, 0.1759, 0.18280000000000002, 0.20470000000000002, 0.17880000000000001, 0.28140000000000004, 0.1487, 0.1567, 0.16340000000000002, 0.1612, 0.1308, 0.2434, 0.1325, 0.139, 0.15410000000000001, 0.1222, 0.10840000000000001, 0.11610000000000001, 0.19010000000000002, 0.117, 0.13770000000000002, 0.147, 0.107, 0.1751, 0.18080000000000002, 0.11470000000000001, 0.1163, 0.1149, 0…
9833188	GGAAAUUUUGGUCGCUUCAUUUUUUUUUCUGAUUAAAAAUAAUCGGAGAAGGGAAUGAAGUGACUAGAGAGAAACUUCGGUUUCUCAAAAGAAACAACAACAACAAC	[0.67, 1.4507, 0.6953, 0.9899, 3.071, 1.8651, 0.4701, 1.8917000000000002, 0.0, 0.2919, 0.19870000000000002, 0.0, 0.2808, 0.1391, 0.1378, 0.1365, 0.0, 0.0916, -0.0651, 0.0692, 0.2632, 0.0, 0.17270000000000002, 0.25420000000000004, 0.0, 0.37160000000000004, 0.1228, 0.0, 0.1218, 0.0, 0.078, 0.0, 0.468, 0.5626, 0.0689, 2.0233, 0.8618, 0.7674000000000001, 2.6154, 1.4306, 0.18430000000000002, 0.2178000…	[0.8101, 1.0527, 0.7193, 0.7809, 0.9987, 0.7741, 0.47650000000000003, 0.6914, 0.1553, 0.3551, 0.3613, 0.1497, 0.3417, 0.2816, 0.279, 0.2765, 0.1433, 0.2842, 0.16620000000000001, 0.2848, 0.32070000000000004, 0.1385, 0.329, 0.3098, 0.1341, 0.3411, 0.2494, 0.1301, 0.2474, 0.1292, 0.2564, 0.1282, 0.3536, 0.3667, 0.2391, 0.5396000000000001, 0.3859, 0.36910000000000004, 0.5276000000000001, 0.3629, 0.17…
9833190	GGAAAAAGAAAAAGAAAAAGAAAAAGAAAAAGAAAAAGAAAAAGAAAAAGAAAAAGAAAAAGAAAAAGGAUAUAGUUCGCUAUAUCAAAAGAAACAACAACAACAAC	[0.2227, 1.405, 0.31770000000000004, 0.23320000000000002, 0.46280000000000004, 0.4001, 1.1762, 0.2394, 0.1342, 0.37120000000000003, 0.1762, 0.1633, 1.0002, 0.2051, 0.11410000000000001, 0.31570000000000004, 0.048100000000000004, 0.10360000000000001, 0.1743, 0.647, 0.16390000000000002, 0.26830000000000004, 0.18780000000000002, 0.0813, 0.0661, 0.6675, 0.2893, 0.1432, 0.2349, 0.1622, 0.1116, 1.1504, …	[0.2644, 0.4499, 0.25370000000000004, 0.23190000000000002, 0.3005, 0.2755, 0.37520000000000003, 0.2044, 0.176, 0.242, 0.2034, 0.19140000000000001, 0.322, 0.1756, 0.1522, 0.21, 0.1403, 0.1481, 0.1605, 0.2627, 0.1512, 0.1752, 0.1656, 0.1353, 0.1752, 0.248, 0.16790000000000002, 0.1325, 0.15380000000000002, 0.1468, 0.1782, 0.2677, 0.1414, 0.10930000000000001, 0.162, 0.1212, 0.13620000000000002, 0.193…
9833192	GGAAAACGUAGCUACGUACGAAGCGUCAACUCGAGCAAAGCUCGAGAAGACGAAAGUACGUAGCUACGGGCUAGGUUCGCCUAGCCAAAAGAAACAACAACAACAAC	[0.8634000000000001, 3.6593, 0.7997000000000001, 0.2081, 0.2617, 0.2781, 0.0921, 0.1369, 0.0907, -0.0109, 0.0902, 0.0449, 0.2539, 0.0877, 0.1305, 0.2564, 0.2106, 0.1666, 0.0828, 1.5230000000000001, 0.2081, 0.24020000000000002, 0.28150000000000003, 0.3436, 0.498, 0.0, 0.1965, 0.0976, 0.0325, 0.1287, 0.0641, 0.0955, 0.18860000000000002, 0.0937, 0.0823, 0.2741, 0.8604, 1.0288, 2.2631, 0.067200000000…	[0.3396, 0.5088, 0.25270000000000004, 0.1587, 0.1651, 0.1603, 0.11170000000000001, 0.1252, 0.11, 0.050300000000000004, 0.10940000000000001, 0.09050000000000001, 0.15380000000000002, 0.10650000000000001, 0.1193, 0.14780000000000001, 0.13670000000000002, 0.1254, 0.10060000000000001, 0.2787, 0.1277, 0.1326, 0.1351, 0.1434, 0.1622, 0.0349, 0.1135, 0.0896, 0.0658, 0.09720000000000001, 0.0781, 0.0877, …
9833194	GGAAAAAGAAAAAGAAAAAGAAAAAGAAAAAGAAAAAGAAAAAGAAAAAGAAAAAGAAAAAGAAAAAGGGUAUAGUUCGCUAUACCAAAAGAAACAACAACAACAAC	[0.1335, 0.8478, 0.12480000000000001, 0.21350000000000002, 0.24980000000000002, 0.1307, 0.7536, 0.10990000000000001, 0.1905, 0.2089, 0.018000000000000002, 0.0835, 0.6767000000000001, 0.0981, 0.1721, 0.188, -0.037200000000000004, 0.031, 0.1232, 0.7572, 0.2132, 0.2515, 0.1658, 0.1451, -0.0204, 0.6562, 0.2641, 0.0376, 0.25880000000000003, 0.1464, 0.0342, 0.8547, 0.14880000000000002, 0.11420000000000…	[0.1724, 0.297, 0.1535, 0.1709, 0.2008, 0.1689, 0.2682, 0.1375, 0.1526, 0.1615, 0.1429, 0.1366, 0.23970000000000002, 0.12490000000000001, 0.1381, 0.1468, 0.10930000000000001, 0.1012, 0.122, 0.22510000000000002, 0.1393, 0.1458, 0.1258, 0.12860000000000002, 0.15480000000000002, 0.2132, 0.1388, 0.0775, 0.1361, 0.1114, 0.1457, 0.22030000000000002, 0.1139, 0.1056, 0.1359, 0.124, 0.1517, 0.164, 0.123, …
9833198	GGAAAUUCUUGGUGUUAUUUUGUAUUUAAAAUGUGGAGUAAUGUUAAGAAAAUUUUUCUUUAAAGAAAGGGACCGUUCGCGGUUUCAAAAGAAACAACAACAACAAC	[0.7736000000000001, 3.2447, 0.11670000000000001, 0.404, 0.7271000000000001, 0.9868, 0.1827, 0.5587, 0.2303, 0.0, 0.1077, 0.3153, 0.11080000000000001, 0.0883, 0.0954, 0.20070000000000002, 0.3136, 0.14150000000000001, 0.1904, 0.0881, -0.0129, 0.46240000000000003, 0.3163, 0.8678, 0.6689, 0.6133000000000001, 0.7811, 0.1393, 0.19920000000000002, 0.7417, 0.3881, 0.1365, 0.1768, 0.0, 0.0, 0.1741, 0.131…	[0.6067, 0.8389000000000001, 0.28800000000000003, 0.3808, 0.4425, 0.47240000000000004, 0.27140000000000003, 0.3799, 0.2783, 0.1159, 0.2296, 0.3065, 0.22210000000000002, 0.2691, 0.21830000000000002, 0.2592, 0.2859, 0.2524, 0.24680000000000002, 0.2036, 0.1042, 0.3174, 0.2883, 0.37310000000000004, 0.3272, 0.31370000000000003, 0.334, 0.1852, 0.20670000000000002, 0.3079, 0.2396, 0.1652, 0.1864, 0.0685…
9833202	GGAAAUUUAUGUUGUUAUUAUUUAUUUAGAAUGAAUAGUGAUGAUGUAAAGAUUUAACUUUAGUUAAAGGGACUGUUCGCAGUUUCAAAAGAAACAACAACAACAAC	[0.5851000000000001, 0.6011000000000001, 0.234, 0.8801, 1.1709, 0.9449000000000001, 0.18660000000000002, 0.0, 0.16390000000000002, 0.35950000000000004, 0.35100000000000003, 0.0, 0.1531, 0.4419, 0.9409000000000001, 0.43570000000000003, 0.2576, 0.5725, 0.14170000000000002, 0.3932, 0.0, 0.5312, 0.6153000000000001, 0.779, 0.1189, 0.5116, 0.20520000000000002, 0.2018, 0.7574000000000001, 0.1038, 0.3645…	[0.6871, 0.6531, 0.46840000000000004, 0.6604, 0.6983, 0.6119, 0.37370000000000003, 0.1877, 0.3708, 0.4345, 0.4242, 0.1767, 0.3492, 0.461, 0.5413, 0.4171, 0.3627, 0.4298, 0.2842, 0.3785, 0.13920000000000002, 0.39890000000000003, 0.4132, 0.4403, 0.2386, 0.3738, 0.2746, 0.2705, 0.4046, 0.2086, 0.30660000000000004, 0.10840000000000001, 0.3351, 0.1967, 0.10400000000000001, 0.2589, 0.0965, 0.2286, 0.09…
9833204	GGAAACACUAUAUAGAAGAAUGUGUGAACGCACAUACAUGUCGAAUACGAGGCGAUUGUAGAAUAGUGCUUCACUUUCGAGUGAAGAAAAGAAACAACAACAACAAC	[0.7842, 2.3948, 0.96, 0.6689, 0.5567, 0.5243, 0.3299, 0.7355, 0.6754, 2.9163, 0.5367000000000001, 2.0707, 1.289, 0.5971000000000001, 1.2793, 0.3791, 0.5851000000000001, 1.0649, 0.5451, 0.7019000000000001, 0.5063, 0.369, 0.23370000000000002, 0.5989, 0.0881, 0.7389, 0.5814, 0.13040000000000002, 0.6439, 0.2796, 0.26330000000000003, 0.179, 0.33180000000000004, 0.8533000000000001, 0.6811, 1.1336, 0.4…	[0.363, 0.4973, 0.3209, 0.271, 0.2509, 0.2411, 0.195, 0.2544, 0.2422, 0.389, 0.1887, 0.3025, 0.2325, 0.16290000000000002, 0.21530000000000002, 0.1277, 0.1474, 0.1826, 0.1345, 0.1449, 0.1232, 0.1078, 0.0949, 0.1326, 0.0592, 0.1335, 0.11620000000000001, 0.06620000000000001, 0.1187, 0.0883, 0.09920000000000001, 0.0679, 0.08950000000000001, 0.1236, 0.1087, 0.1283, 0.08950000000000001, 0.1256000000000…
9833216	GGAAACCCAUUGUAGAUCGAUCCGGUAGCAAAGCUACGAAAUGGAAUCGCAAAUACUGCAAUAUGGGAGUCUUGGUUCGCUAAGACAAAAGAAACAACAACAACAAC	[0.10880000000000001, 3.5181, 0.9788, 0.7010000000000001, 0.6988000000000001, 0.3161, 0.2439, 0.24530000000000002, 0.6523, 0.5746, 0.0878, 0.4153, 0.1173, 0.23070000000000002, 0.3038, 0.4197, 0.379, 0.0892, 0.2576, 0.42760000000000004, 0.0258, 0.1502, 0.0761, 0.23820000000000002, 0.3981, 0.151, 0.1986, 0.24980000000000002, 0.3816, 0.5151, 0.9741000000000001, 1.3006, 0.3043, 0.1198, 0.1767, 0.0674…	[0.1888, 0.4461, 0.24480000000000002, 0.2044, 0.1985, 0.1419, 0.12710000000000002, 0.1315, 0.1807, 0.16640000000000002, 0.0854, 0.1437, 0.0902, 0.11330000000000001, 0.12510000000000002, 0.1424, 0.12940000000000002, 0.0781, 0.111, 0.1325, 0.0516, 0.0882, 0.0694, 0.1042, 0.1245, 0.0879, 0.0949, 0.1004, 0.116, 0.13340000000000002, 0.1625, 0.1754, 0.0927, 0.0656, 0.0826, 0.0529, 0.1003, 0.24050000000…
9833243	GGAAAAAGAAAAAGAAAAAGAAAAAGAAAAAGAAAAAGAAAAAGAAAAAGAAAAAGAAAAAGAAAAAGGUUAUAGUUCGCUAUAGCAAAAGAAACAACAACAACAAC	[0.2018, 1.0673, 0.16920000000000002, 0.3113, 0.2916, 0.308, 0.906, 0.14850000000000002, 0.2711, 0.2505, 0.0947, 0.13540000000000002, 0.7864, 0.1277, 0.2371, 0.21660000000000001, -0.002, 0.0728, 0.0473, 0.3924, 0.18150000000000002, 0.248, 0.3045, 0.2983, 0.0244, 0.5615, 0.1384, 0.0978, 0.21230000000000002, 0.1155, -0.0716, 0.5189, 0.3205, 0.4757, 0.3614, 0.1325, -0.0193, 0.6215, 0.2627, 0.1213, 0…	[0.2051, 0.3458, 0.18710000000000002, 0.2114, 0.2363, 0.2209, 0.2968, 0.16090000000000002, 0.18330000000000002, 0.18630000000000002, 0.1768, 0.15360000000000001, 0.2606, 0.1422, 0.16160000000000002, 0.1653, 0.13290000000000002, 0.11800000000000001, 0.09680000000000001, 0.1885, 0.13770000000000002, 0.17170000000000002, 0.15990000000000001, 0.1568, 0.16970000000000002, 0.202, 0.12610000000000002, 0…
9833245	GGAAAGACUGAUGUUUCGAACGAAGCAUCAGUCGUAUCUGACAUCAAGCAUAGCUUGAUGUCGGAUGCUACGUGAUUCGUCACGUGAAAAGAAACAACAACAACAAC	[0.8041, 2.0274, 1.6218, 1.7582, 2.9747, 0.3064, 0.1148, 0.168, 0.0337, 0.2442, 0.076, 0.12440000000000001, 0.31980000000000003, 0.2622, 0.3053, 0.11720000000000001, 0.21230000000000002, 0.4625, 0.9033, 0.336, 1.1503, 0.21380000000000002, 0.1086, 0.0509, 0.1975, 0.1351, 0.202, 0.1213, 0.13820000000000002, 0.1384, 0.45120000000000005, 0.07740000000000001, 0.4283, 0.9826, 0.5284, 0.3378, 0.159, 0.1…	[0.1291, 0.1685, 0.1413, 0.1356, 0.1532, 0.054, 0.0352, 0.0415, 0.0219, 0.0478, 0.0297, 0.0356, 0.052000000000000005, 0.0477, 0.051300000000000005, 0.033100000000000004, 0.041800000000000004, 0.0591, 0.0767, 0.0478, 0.0811, 0.0373, 0.0286, 0.020800000000000003, 0.0352, 0.0316, 0.0351, 0.029, 0.0298, 0.029400000000000003, 0.0499, 0.022600000000000002, 0.0475, 0.067, 0.049600000000000005, 0.0396, 0…
9833247	GGAAAGUGAUGAAUCAGAUUAUAGUGAGAACUAAGGAGUAUAAUUAAAGACGAUUUACGUGACAGAGACCGACUAUUCGUGGUUGGAAAAGAAACAACAACAACAAC	[1.0565, 1.5625, 0.6428, 0.37510000000000004, 0.2087, 1.0434, 0.0868, 0.9981000000000001, 0.7952, 0.2851, 0.49720000000000003, 0.34, 0.4358, 0.31010000000000004, 0.14120000000000002, 0.2923, 0.1918, 1.2855, 1.1162, 0.221, 1.1019, 0.5619000000000001, 0.29350000000000004, 1.0244, 0.1675, 0.2544, 0.0765, 0.2733, 0.22820000000000001, 0.126, 0.7174, 0.4641, 0.2892, 0.2728, 0.1996, 0.2735, 0.4089000000…	[0.3441, 0.3644, 0.2434, 0.2016, 0.1579, 0.271, 0.1125, 0.25930000000000003, 0.23170000000000002, 0.1598, 0.2318, 0.17250000000000001, 0.18860000000000002, 0.1476, 0.1342, 0.13870000000000002, 0.1996, 0.2509, 0.194, 0.1039, 0.18180000000000002, 0.1327, 0.1039, 0.1663, 0.0791, 0.09340000000000001, 0.0603, 0.10690000000000001, 0.0917, 0.07060000000000001, 0.1293, 0.1044, 0.0855, 0.082, 0.0741, 0.08…
9833260	GGAAAGCGAUCACGAAAACCGAAACGAGAAACAUGAAAAAUGUAACUCGAACGGAAAAUCGAGCUCGCGAGGUACUUCGGUACCUCAAAAGAAACAACAACAACAAC	[1.5547, 3.1638, 1.2145000000000001, 0.6655, 0.4681, 0.1014, 0.0318, 0.30860000000000004, 0.2116, 0.07390000000000001, 0.2721, 0.1635, 0.057100000000000005, 0.6164000000000001, 0.4667, 0.2549, 0.1757, 0.201, 0.0713, 0.0709, 0.6221, 0.357, 0.3991, 0.4752, 0.024, 0.1983, 0.0818, 0.27240000000000003, 0.18180000000000002, 0.20800000000000002, 0.1091, 0.0809, 0.1097, 0.09230000000000001, 1.0239, 0.391…	[0.19440000000000002, 0.2257, 0.13770000000000002, 0.10350000000000001, 0.08610000000000001, 0.046900000000000004, 0.031400000000000004, 0.0714, 0.061700000000000005, 0.039900000000000005, 0.0733, 0.0528, 0.036500000000000005, 0.0916, 0.07880000000000001, 0.061200000000000004, 0.0504, 0.052700000000000004, 0.035500000000000004, 0.035300000000000005, 0.08510000000000001, 0.0656, 0.0665, 0.07100000…
9833265	GGAAAUCGUACCAUGCUGCGAAGCAAGAAAUCUACGCGAGUAGAUAGGGUCUCAGACUUAAGGUGCGAAGAUCGGUUCGCCGAUCUAAAAGAAACAACAACAACAAC	[0.6596000000000001, 4.2145, 1.1311, 0.8657, 0.8848, 0.2622, 0.11030000000000001, 0.253, 0.1353, 0.0839, 0.3108, 0.1479, 1.0335, 0.4359, 0.23700000000000002, 0.2073, 0.0391, 0.1983, 0.0436, 0.44930000000000003, 0.1963, 0.5014000000000001, 0.45370000000000005, 0.6222, 0.8183, 0.5482, 2.6823, 1.1438, 0.742, 0.6432, 0.1293, 0.166, 0.093, 0.1489, 0.08750000000000001, 0.0843, 0.1403, 0.2419, 0.1415000…	[0.2607, 0.43620000000000003, 0.23320000000000002, 0.1993, 0.1952, 0.11660000000000001, 0.08700000000000001, 0.11370000000000001, 0.0913, 0.0765, 0.12040000000000001, 0.09670000000000001, 0.18810000000000002, 0.1278, 0.0999, 0.0947, 0.057300000000000004, 0.0932, 0.056100000000000004, 0.1255, 0.0886, 0.12610000000000002, 0.12010000000000001, 0.1336, 0.1452, 0.1194, 0.215, 0.14150000000000001, 0.11…
9833314	GGAAACCGAGGCAUAGCGGCUUAUUGGCUCAAUGCCAAUAAGCAUAGCGGGUGUGUCGGAAAAUACAACCCUCACUUCGGUGAGGGAAAAGAAACAACAACAACAAC	[0.9032, 3.857, 0.7113, 0.4082, 0.3597, 0.168, 0.07980000000000001, 0.18630000000000002, 0.042800000000000005, 0.1879, 0.23770000000000002, 0.1437, 0.2379, 0.0357, 0.0889, 0.1976, 0.024, 0.19, 0.13040000000000002, 0.1292, 0.1012, 0.1333, 0.122, 0.0495, 0.012400000000000001, 0.0984, 0.1632, 0.4157, 0.1102, 0.5948, 0.4303, 0.4446, 0.5573, 0.3754, 0.125, 0.15280000000000002, 0.1131, 0.23650000000000…	[0.1796, 0.278, 0.1241, 0.0964, 0.0888, 0.0654, 0.048600000000000004, 0.06720000000000001, 0.0391, 0.0671, 0.07200000000000001, 0.060700000000000004, 0.0709, 0.0371, 0.049, 0.06420000000000001, 0.032100000000000004, 0.0635, 0.0548, 0.0543, 0.0485, 0.054400000000000004, 0.0519, 0.037200000000000004, 0.024900000000000002, 0.0471, 0.058, 0.0829, 0.049100000000000005, 0.094, 0.081, 0.08, 0.0872, 0.07…
9833351	GGAAAUUUGGCGAAUAGGCUAAAGGCUUAGGUCUAGGAGGAGGAAUCCGACGACUAGGCAACUAGGCCCAUGUAGUUCGCUACAUGAAAAGAAACAACAACAACAAC	[0.805, 3.1204, 1.2879, 0.38680000000000003, 2.1326, 1.88, 0.9266000000000001, 0.588, 0.22010000000000002, 0.034300000000000004, 0.0341, 0.5082, 0.3034, 2.4081, 0.2847, 0.27240000000000003, 0.4307, 0.14200000000000002, 0.45470000000000005, 0.7969, 0.93, 0.5740000000000001, 0.4305, 0.1575, 0.27640000000000003, 0.39640000000000003, -0.0068000000000000005, 0.1332, 0.0663, 0.2818, 0.6087, 0.197700000…	[0.40290000000000004, 0.5628000000000001, 0.36150000000000004, 0.23220000000000002, 0.39940000000000003, 0.3488, 0.24710000000000001, 0.1993, 0.1439, 0.0835, 0.0833, 0.183, 0.1492, 0.31670000000000004, 0.1267, 0.12490000000000001, 0.14780000000000001, 0.09730000000000001, 0.1449, 0.17750000000000002, 0.1814, 0.1454, 0.12860000000000002, 0.0867, 0.10300000000000001, 0.1182, 0.0262, 0.0769000000000…
9833504	GGAAAUUUAUUUUAUUUUAUUUUAUUUUAUUUUAUUUUAUUUUAUAUAUUAUCUCUUUAUUUAUUGUGGGUGGCCUUCGGGUUGCCAAAAGAAACAACAACAACAAC	[0.35950000000000004, 4.6146, 1.681, 1.4987, 0.3251, -0.0264, 0.0, 0.316, 0.6235, -0.078, -0.0776, -0.0258, -0.0258, 0.29150000000000004, 0.3094, -0.0765, 0.3276, -0.050800000000000005, 0.5514, -0.1253, -0.025, 0.0, -0.0499, -0.07440000000000001, 0.0, 0.0, 0.0, -0.024800000000000003, 0.7616, 0.2401, 0.5318, -0.0487, 0.7897000000000001, 0.1378, 1.2841, 0.7848, 0.1457, 0.7248, 0.8869, 0.85210000000…	[1.2278, 2.0069, 1.3023, 1.1655, 0.7586, 0.3816, 0.3789, 0.7398, 0.8503000000000001, 0.35810000000000003, 0.358, 0.3548, 0.3547, 0.6884, 0.672, 0.3422, 0.6557000000000001, 0.33330000000000004, 0.7603000000000001, 0.324, 0.3176, 0.3146, 0.3194, 0.3209, 0.3146, 0.3146, 0.3146, 0.3175, 0.8094, 0.5811000000000001, 0.6732, 0.2843, 0.7196, 0.5231, 0.8108000000000001, 0.6639, 0.4384, 0.6183000000000001,…
9833532	GGAAACAGUCGAUCUCGAUCCGCAUCACCAUCGAGAUAACGAGGAUGAGCAGGACGAAGACGUGCUGAGCUGACGUUCGCGUCAGCAAAAGAAACAACAACAACAAC	[0.5319, 2.934, 0.5309, 0.398, 0.3803, 0.24350000000000002, 0.1111, 0.41590000000000005, 0.0897, 0.0892, 0.383, 0.8213, 0.07880000000000001, 0.2863, 0.014700000000000001, 0.11860000000000001, 0.19870000000000002, 0.5567, 0.1587, 0.0816, 0.042300000000000004, 0.3599, 0.28550000000000003, 0.796, 0.0388, 0.1965, 0.1855, 0.4091, 0.1426, 0.862, 0.0689, 0.08270000000000001, 0.2872, 0.45890000000000003,…	[0.1777, 0.3088, 0.1438, 0.1258, 0.1193, 0.1015, 0.0755, 0.1213, 0.0674, 0.067, 0.114, 0.1519, 0.0613, 0.0976, 0.0403, 0.0682, 0.0845, 0.1233, 0.0743, 0.06, 0.056100000000000004, 0.1009, 0.1014, 0.1326, 0.045200000000000004, 0.0746, 0.0712, 0.0959, 0.064, 0.1278, 0.0465, 0.0492, 0.0779, 0.0936, 0.1136, 0.1406, 0.1444, 0.08, 0.099, 0.06760000000000001, 0.0509, 0.0292, 0.054700000000000006, 0.0665,…
9833566	GGAAAUUUUUCUCUCUUACUCUGUCCCUGUCCCUCUCCCUCUCCCUGUGCCGCUGCCUCUCCCGCUUCCGGCGCGUUCGCGCGCCGAAAAGAAACAACAACAACAAC	[0.66, 1.2969, 1.1105, 0.41590000000000005, 2.039, 2.0016, 0.5744, 1.1175, 0.0, 0.3538, 0.289, 0.1714, 0.335, 0.274, 0.3739, 0.24710000000000001, 0.2069, 0.4025, 0.2806, 0.29, 0.5429, 0.2587, 0.5129, 0.3017, 0.2124, 0.0424, 0.1636, 0.1092, 0.5193, 0.15810000000000002, 0.23340000000000002, 0.0857, 0.15280000000000002, -0.015, 0.1512, 0.2233, 0.0741, 0.09530000000000001, 0.2379, 0.17850000000000002…	[0.4212, 0.4928, 0.4262, 0.2889, 0.4894, 0.444, 0.26380000000000003, 0.32580000000000003, 0.0623, 0.20400000000000001, 0.1877, 0.1568, 0.1932, 0.178, 0.1953, 0.17250000000000001, 0.1559, 0.1932, 0.1728, 0.16740000000000002, 0.20980000000000001, 0.1603, 0.1988, 0.1579, 0.1383, 0.08610000000000001, 0.1413, 0.11710000000000001, 0.18460000000000001, 0.11950000000000001, 0.135, 0.1115, 0.1156000000000…
9833568	GGAAAUUUUUCUCUCUUACUCUGUCCCUGUCCCUCUCCCUCUCCCUGUGCCGCUGCCUCUCCCGCUUCCGGCCCGUUCGCGGGCCGAAAAGAAACAACAACAACAAC	[0.8320000000000001, 1.0817, 0.4756, 0.1565, 1.7972000000000001, 1.4676, 0.6625, 1.0953, 0.1194, 0.4625, 0.39380000000000004, 0.16690000000000002, 0.25520000000000004, 0.1975, 0.11560000000000001, 0.7345, 0.249, 0.2399, 0.42660000000000003, 0.36970000000000003, 0.343, 0.1605, 0.5806, 0.2106, 0.149, 0.0415, 0.3073, 0.18280000000000002, 0.5227, 0.1905, 0.188, 0.0596, 0.4697, 0.1076, 0.0894000000000…	[0.4209, 0.4263, 0.3084, 0.2136, 0.4526, 0.3965, 0.2851, 0.3209, 0.1452, 0.222, 0.2059, 0.153, 0.1802, 0.1653, 0.1421, 0.2442, 0.1621, 0.1751, 0.1904, 0.1778, 0.1762, 0.13820000000000002, 0.2056, 0.1374, 0.1298, 0.0849, 0.15940000000000001, 0.1343, 0.18630000000000002, 0.1245, 0.12290000000000001, 0.1125, 0.1673, 0.0995, 0.1033, 0.0981, 0.10650000000000001, 0.1038, 0.13520000000000001, 0.0942, 0.…
9833577	GGAAAGCGAUCACGAAAACCGAAACGAGAAACAUGAAACAAGUAACUCGAACGGAAAAUCGAGCUCGCGAGGUGCUUCGGUGUCUCAAAAGAAACAACAACAACAAC	[0.889, 2.1651, 1.1683, 0.7428, 0.4701, 0.2363, 0.0693, 0.3037, 0.3452, 0.06670000000000001, 0.1305, 0.07540000000000001, 0.0917, 0.7582, 0.4515, 0.2242, 0.12810000000000002, 0.1855, 0.062, 0.029300000000000003, 0.7706000000000001, 0.39330000000000004, 0.3536, 0.4607, 0.0959, 0.2838, 0.0614, 0.37410000000000004, 0.5765, 0.2553, 0.2787, 0.3986, 1.541, 0.653, 1.71, 0.8619, 0.503, 0.8455, 1.093, 0.4…	[0.1539, 0.1961, 0.1399, 0.1114, 0.0889, 0.06520000000000001, 0.041, 0.0733, 0.0766, 0.0458, 0.07970000000000001, 0.043000000000000003, 0.0453, 0.1012, 0.0781, 0.058100000000000006, 0.0451, 0.0567, 0.0366, 0.0287, 0.09430000000000001, 0.0684, 0.0646, 0.0704, 0.0383, 0.0568, 0.0304, 0.062200000000000005, 0.075, 0.053, 0.052700000000000004, 0.068, 0.10400000000000001, 0.0685, 0.1005, 0.0707, 0.0546…
9833581	GGAAAUUUUUCUCUCUUACUCUGUCCCUGUCCCUCUCCCUCUCCCUGUGCCGCUGCCUCUCCCGCUUCGGCCCGGUUCGCCGGGCCAAAAGAAACAACAACAACAAC	[0.7030000000000001, 1.3049, 0.6142000000000001, 0.43060000000000004, 1.7956, 1.7636, 0.6487, 1.3651, 0.1308, 0.1297, 0.2441, 0.168, 0.3285, 0.0709, 0.1615, 1.1088, 0.459, 0.4783, 0.5385, 0.3931, 0.3925, 0.07350000000000001, 0.5041, 0.37220000000000003, 0.09280000000000001, 0.13570000000000002, 0.4571, 0.1404, 0.38820000000000005, 0.10840000000000001, 0.08080000000000001, 0.0857, 0.211, 0.0787, 0…	[0.34440000000000004, 0.3925, 0.2732, 0.2354, 0.3849, 0.3537, 0.2326, 0.2947, 0.11960000000000001, 0.11860000000000001, 0.1481, 0.1265, 0.15760000000000002, 0.1009, 0.1216, 0.2427, 0.1678, 0.167, 0.1686, 0.1466, 0.1489, 0.0902, 0.155, 0.1355, 0.08750000000000001, 0.0971, 0.1451, 0.0915, 0.1355, 0.082, 0.07440000000000001, 0.0843, 0.1015, 0.0724, 0.0789, 0.0716, 0.0891, 0.0901, 0.1395, 0.0765, 0.0…
9833587	GGAAAUUUUACUCUCUUACUCUGUCCCAAUCCCUCUCCCACUCCAUGAAAAGAUACCUCUCCCGCUUCGCCGCGGUUCGCCGCGGCAAAAGAAACAACAACAACAAC	[0.3259, 0.8304, 0.24980000000000002, 1.0446, 1.8874, 2.0502, 0.7268, 1.2789000000000001, 1.0716, 0.24, 0.134, 0.2632, 0.10010000000000001, 0.38120000000000004, 0.09570000000000001, 1.3108, 0.4132, 0.2184, 0.3941, 0.1053, 0.1776, 0.10310000000000001, 1.3272, 0.4675, 0.5474, 0.4728, 1.8382, 0.6288, 0.6714, 0.0729, 0.2293, 0.1668, 0.6094, 0.0, 0.0683, 0.0891, 0.48190000000000005, 0.0, 0.22080000000…	[0.6689, 0.7699, 0.5007, 0.7253000000000001, 0.8267, 0.7766000000000001, 0.5366000000000001, 0.6002000000000001, 0.531, 0.3321, 0.2697, 0.31920000000000004, 0.2679, 0.34850000000000003, 0.2592, 0.5153, 0.33790000000000003, 0.26530000000000004, 0.32380000000000003, 0.2127, 0.2577, 0.2083, 0.454, 0.3084, 0.3242, 0.295, 0.45080000000000003, 0.281, 0.2953, 0.17400000000000002, 0.2026, 0.2066, 0.2833,…
9833592	GGAAAGCACGCGCGACGGUGUCACCGCACGAAAGUGCGGCAAAGUCGGUGGCACUCGUAAUCCGUGCACGUCGACUUCGGUCGACGAAAAGAAACAACAACAACAAC	[1.0809, 2.3647, 1.577, 0.6542, 0.7147, 0.2827, 0.1816, 0.0241, 0.13570000000000002, 0.2204, 0.7787000000000001, 0.29410000000000003, 0.3841, 0.2437, 0.024300000000000002, 0.020200000000000003, 0.25830000000000003, 0.1912, 0.252, 1.1811, 0.0631, 0.19110000000000002, 0.2447, 0.056900000000000006, 0.3405, 0.1179, 0.4224, 0.0947, 0.0941, 0.645, 0.3861, 0.3169, 0.4637, 0.8153, 0.2417, 0.2444, 0.09, 0…	[0.30160000000000003, 0.3427, 0.2615, 0.1794, 0.1759, 0.1197, 0.1039, 0.057100000000000005, 0.09090000000000001, 0.1056, 0.17170000000000002, 0.1184, 0.12440000000000001, 0.1015, 0.0488, 0.049300000000000004, 0.1033, 0.095, 0.11270000000000001, 0.1802, 0.057600000000000005, 0.08710000000000001, 0.0911, 0.056100000000000004, 0.1046, 0.0679, 0.11120000000000001, 0.0614, 0.0611, 0.128, 0.10210000000…
9833600	GGAAAGCACGCGCGACGGUGUCAGCGCACGAAAGUGCGGCAAAGUCGGUGGCACUCGUAAUCCGUGCACGACGACUUCGGUCGUCGAAAAGAAACAACAACAACAAC	[1.0349, 2.5337, 1.6949, 0.8507, 0.664, 0.26630000000000004, 0.29, 0.1305, 0.1438, 0.1874, 0.6579, 0.3034, 0.1572, 0.3856, 0.0985, 0.109, 0.21830000000000002, 0.247, 0.2571, 1.1969, 0.10980000000000001, 0.3136, 0.4048, 0.3387, 0.10790000000000001, 0.1337, 0.20350000000000001, 0.101, 0.0695, 0.553, 0.39490000000000003, 0.2516, 0.3695, 0.7944, 0.1023, 0.1553, 0.09680000000000001, 0.343, 0.999300000…	[0.2847, 0.3476, 0.26430000000000003, 0.1927, 0.1652, 0.117, 0.1183, 0.0845, 0.0896, 0.0956, 0.1522, 0.1136, 0.0862, 0.11910000000000001, 0.0713, 0.0733, 0.0927, 0.098, 0.09570000000000001, 0.17350000000000002, 0.0679, 0.0983, 0.10590000000000001, 0.0988, 0.062200000000000005, 0.06670000000000001, 0.0789, 0.0606, 0.0522, 0.11460000000000001, 0.0979, 0.0801, 0.092, 0.12290000000000001, 0.0534, 0.0…
9833602	GGAAAGCGAUCACGGAAACCGAAACGUGAAACAUGAAACAAGUAACUCGAACGGAAAAUCGAGCUCGCGAGGUGCUUCGGUGUCUUAAAAGAAACAACAACAACAAC	[0.6565000000000001, 1.7808000000000002, 1.053, 0.8131, 0.5555, 0.2429, 0.3578, 0.6789000000000001, 1.0161, 0.0777, 0.22840000000000002, 0.1168, -0.019100000000000002, 0.029900000000000003, 0.8453, 0.5079, 0.3819, 0.1174, 0.0887, -0.0439, 0.6482, 0.42410000000000003, 0.2977, 0.1966, 0.06420000000000001, 0.4733, 0.1213, 0.6671, 0.4012, 0.3956, 0.44770000000000004, 0.5651, 0.9505, 0.4635, 2.7746, 0…	[0.13470000000000001, 0.1767, 0.133, 0.11420000000000001, 0.094, 0.0671, 0.07590000000000001, 0.09910000000000001, 0.11320000000000001, 0.0397, 0.0653, 0.049800000000000004, 0.038700000000000005, 0.0504, 0.09910000000000001, 0.07640000000000001, 0.0679, 0.0584, 0.0489, 0.049600000000000005, 0.0791, 0.064, 0.055400000000000005, 0.0451, 0.0567, 0.0655, 0.0359, 0.0719, 0.057100000000000005, 0.0567, …
9833606	GGAAAGCACGCGCGACGGUGUCGGCGCACGAAAGUGCGGCAAAGUCGCGGGCACUCGUAAUCCGUGCACCACGACUUCGGUCGUGGAAAAGAAACAACAACAACAAC	[0.7644000000000001, 1.6015000000000001, 1.1875, 0.6866, 0.7513000000000001, 0.5143, 0.21610000000000001, 0.162, 0.196, 0.3159, 0.3866, 0.2374, 0.2727, 0.3668, 0.11610000000000001, 0.1532, 0.1854, 0.4927, 0.445, 1.5933000000000002, 0.4223, 0.2432, 0.7617, 0.5614, 0.21480000000000002, 0.1689, 0.19640000000000002, 0.1169, 0.176, 0.4575, 0.4698, 0.2641, 0.1676, 0.23, 0.0685, 0.1321, 0.0563, 0.160100…	[0.2197, 0.2495, 0.20520000000000002, 0.15760000000000002, 0.1579, 0.1317, 0.09340000000000001, 0.0852, 0.0872, 0.1041, 0.1115, 0.09140000000000001, 0.0952, 0.1047, 0.0668, 0.0734, 0.079, 0.1154, 0.10830000000000001, 0.1789, 0.096, 0.0761, 0.1192, 0.1024, 0.06720000000000001, 0.061500000000000006, 0.0639, 0.0521, 0.0613, 0.0896, 0.08850000000000001, 0.0689, 0.0574, 0.06470000000000001, 0.0395, 0.…
9833608	GGAAAGCACGCGCGACGGUGUGAGCGCACGAAAGUGCGGCAAAGUCGCUGGCACUCGUAAUCCGUGCAGCACGACUUCGGUCGUGCAAAAGAAACAACAACAACAAC	[1.069, 1.7467000000000001, 1.1386, 0.5640000000000001, 0.6099, 0.0726, 0.3951, 0.121, 0.3078, 0.169, 0.6372, 0.25420000000000004, 0.0539, 0.3607, 0.0614, 0.1218, 0.2984, 0.6006, 0.5315, 2.7048, 0.3276, 1.1572, 0.4299, 0.3143, 0.0664, 0.1125, 0.1852, 0.0369, 0.07350000000000001, 0.4973, 0.3531, 0.3855, 0.3931, 0.3205, 0.221, 0.053700000000000005, 0.031400000000000004, 0.2467, 0.6767000000000001, …	[0.4768, 0.4958, 0.3896, 0.294, 0.29350000000000004, 0.14550000000000002, 0.2446, 0.17020000000000002, 0.2137, 0.1748, 0.26980000000000004, 0.1908, 0.1279, 0.2136, 0.1232, 0.1474, 0.19340000000000002, 0.2479, 0.23, 0.39780000000000004, 0.1636, 0.2596, 0.1758, 0.154, 0.0931, 0.1029, 0.1202, 0.0745, 0.0892, 0.16870000000000002, 0.1515, 0.1519, 0.14650000000000002, 0.1337, 0.1154, 0.0781, 0.0634, 0.…
9833610	GGAAAGCACGCGCGACGGUGGCAGCGCACGAAAGUGCGGCAAAGUCGCUGGCACUCGUAAUCCGUGCAGGACGACUUCGGUCGUCCAAAAGAAACAACAACAACAAC	[0.738, 2.6767000000000003, 1.4791, 0.533, 0.718, 0.3024, 0.23970000000000002, 0.147, 0.063, 0.25170000000000003, 0.6652, 0.18030000000000002, 0.2434, 0.2182, 0.0761, 0.2078, 0.4194, 0.6091, 0.2913, 0.6142000000000001, 0.528, 0.1333, 0.2775, 0.35710000000000003, 0.20120000000000002, 0.223, 0.1947, 0.0487, 0.2343, 0.4983, 0.503, 0.39080000000000004, 0.3294, 0.8102, 0.3415, 0.3569, 0.033, 0.278, 0.…	[0.3013, 0.4142, 0.2943, 0.19340000000000002, 0.2073, 0.1448, 0.13620000000000002, 0.11040000000000001, 0.0891, 0.1312, 0.19590000000000002, 0.11320000000000001, 0.12430000000000001, 0.11950000000000001, 0.0843, 0.1136, 0.14780000000000001, 0.1665, 0.12140000000000001, 0.1589, 0.1477, 0.0864, 0.1135, 0.121, 0.0964, 0.09920000000000001, 0.099, 0.0589, 0.10010000000000001, 0.132, 0.1298, 0.1139, 0.…
9833698	GGAAAGGAUCUCUCUCGGCGGAGAGAGAUCGCUCGCGUCUCUACGUAGGUAGAGAUGUGAGCGCCUUCGAGCGAGUUCGCUCGCUCAAAAGAAACAACAACAACAAC	[0.3163, 1.427, 1.1303, 0.3655, 0.19110000000000002, 0.9492, 0.7304, 0.22760000000000002, 0.1903, 0.0903, 0.11610000000000001, 0.2863, 0.051300000000000005, 0.2662, 0.0534, 0.0855, 0.2068, 0.1902, 0.5059, 0.20450000000000002, 0.1821, 0.1925, 0.2025, 0.0505, 0.11270000000000001, 0.1976, 0.2151, 0.6028, 0.5387000000000001, 0.8214, 0.2358, 0.2622, 0.0102, 0.1318, 0.0907, 0.0763, 0.1487, 0.0554000000…	[0.1396, 0.19590000000000002, 0.1655, 0.1009, 0.07690000000000001, 0.1456, 0.1237, 0.0782, 0.0708, 0.056400000000000006, 0.058, 0.081, 0.0422, 0.07640000000000001, 0.0437, 0.049300000000000004, 0.0689, 0.06620000000000001, 0.0976, 0.06860000000000001, 0.0618, 0.0627, 0.0634, 0.038, 0.0502, 0.061900000000000004, 0.06430000000000001, 0.0961, 0.09050000000000001, 0.10540000000000001, 0.0609, 0.0629,…
9833741	GGAAAGCACGUACAGGAAACUUAACCUGAAAGCUAAUGCUACCACGGGUAAACUUCCCGUACCGAGCAGGUUUCGUUCGCGAAGCCAAAAGAAACAACAACAACAAC	[0.8589, 1.9844, 1.7197, 0.3562, 0.30810000000000004, 0.2411, 0.1438, 0.0388, 0.0906, 0.4121, 0.2707, 0.2152, 0.134, 0.0465, 0.17120000000000002, 0.3079, 0.3481, 0.2349, 0.2518, 2.444, 2.6388, 0.3759, 0.4893, 0.2449, 0.1981, 0.272, 0.06520000000000001, 0.6076, 0.5333, 0.3044, 0.21660000000000001, 0.2084, 0.5489, 1.0528, 0.8207, 1.5217, 0.969, 0.3388, 0.22290000000000001, 0.36160000000000003, 0.54…	[0.1708, 0.2028, 0.1751, 0.0883, 0.0814, 0.07250000000000001, 0.0616, 0.0369, 0.0489, 0.0883, 0.0718, 0.0659, 0.0557, 0.0373, 0.0589, 0.0737, 0.07680000000000001, 0.06420000000000001, 0.0655, 0.1626, 0.1512, 0.061500000000000006, 0.06770000000000001, 0.049100000000000005, 0.0448, 0.051000000000000004, 0.0286, 0.0708, 0.066, 0.051800000000000006, 0.0449, 0.0442, 0.0636, 0.0816, 0.0702, 0.088, 0.06…
9833799	GGAAAGAAAAGAAAGAAAGAAAAGAAGAAGAAGAAGAAAGAAAGAAAAGAAAAGAAAAGAAAAGAAAAGAUAUACUUCGGUAUGUCAAAAGAAACAACAACAACAAC	[0.2906, 0.8713000000000001, 0.4797, 0.2646, 0.34, 0.5437000000000001, 0.0882, 0.3301, 0.1442, 0.0094, 0.2705, 0.258, 0.11960000000000001, 0.06760000000000001, 0.3934, 0.2614, 0.09280000000000001, 0.10070000000000001, 0.5133, 0.3367, 0.2733, 0.0965, 0.1462, 0.3241, 0.1174, 0.09720000000000001, 0.494, 0.0746, 0.114, 0.3299, 0.10980000000000001, 0.10650000000000001, 0.23090000000000002, 0.2585, 0.0…	[0.1754, 0.2021, 0.1605, 0.121, 0.13, 0.1671, 0.084, 0.11800000000000001, 0.099, 0.0591, 0.1073, 0.11410000000000001, 0.0789, 0.0751, 0.11960000000000001, 0.101, 0.0843, 0.0716, 0.1381, 0.10640000000000001, 0.10260000000000001, 0.0857, 0.0833, 0.10990000000000001, 0.0692, 0.0648, 0.1236, 0.058, 0.0741, 0.10540000000000001, 0.07200000000000001, 0.0631, 0.0927, 0.09090000000000001, 0.0533, 0.0993, …
9833804	GGAAAGUUAUAUCUUAAAUGAUAGUAAUAACUCAUUAGUAUCAUUGAAGAUAGGACACAUGUCAGAGACCGACGAUUCGUUGUCGGAAAAGAAACAACAACAACAAC	[0.7663000000000001, 2.709, 1.0128, 0.5465, 0.5694, 1.3771, 1.2913000000000001, 1.2272, 1.6897, 0.9426, 0.3357, 0.1918, 0.19790000000000002, 0.8632000000000001, 1.0514000000000001, 0.1018, 0.18430000000000002, 0.29550000000000004, 0.0456, 0.2746, 0.2121, 0.1491, 0.0206, 0.6628000000000001, 0.47700000000000004, 0.1806, 0.3452, 1.1365, 0.5414, 0.3463, 0.7298, 1.1447, 0.8387, 0.5249, 0.706, 0.204700…	[0.2654, 0.37210000000000004, 0.23420000000000002, 0.1759, 0.1768, 0.2363, 0.2172, 0.20320000000000002, 0.2182, 0.16090000000000002, 0.1037, 0.08320000000000001, 0.0854, 0.1466, 0.1532, 0.058600000000000006, 0.0724, 0.08610000000000001, 0.0453, 0.0848, 0.078, 0.0655, 0.0388, 0.1187, 0.0984, 0.0656, 0.0849, 0.13620000000000002, 0.0959, 0.0806, 0.1145, 0.1242, 0.1051, 0.0809, 0.0908, 0.0516, 0.0585…
9833874	GGAAAACGGUGGACGGACCAAGGUCGGAGAAGUAGCGGGCUAUAUCGGUGUGAUGAUGGACUGACGCGCGGGCGCUUCGGCGCCCGAAAAGAAACAACAACAACAAC	[-0.1877, 1.3919000000000001, 0.3779, 1.2864, 0.1504, 0.12860000000000002, 0.1474, 0.5265000000000001, 1.3518, 0.6554, 0.47550000000000003, 0.6602, 0.20320000000000002, 0.11080000000000001, 0.2184, 0.4041, 0.4917, 0.5896, 0.5469, 0.1067, 0.7104, 0.17550000000000002, 0.3466, 0.0, 0.1685, 0.2088, 0.3436, 0.7965, 0.7999, 0.7472000000000001, 0.332, 0.99, 0.7048, 0.2117, 0.057600000000000005, 0.0574, …	[0.2111, 0.7097, 0.43520000000000003, 0.6109, 0.3015, 0.30060000000000003, 0.29550000000000004, 0.428, 0.5463, 0.41290000000000004, 0.3572, 0.3932, 0.2726, 0.22260000000000002, 0.2644, 0.32070000000000004, 0.3337, 0.3396, 0.3284, 0.2331, 0.3406, 0.21280000000000002, 0.2821, 0.08750000000000001, 0.2043, 0.2313, 0.2662, 0.33140000000000003, 0.3239, 0.2939, 0.21580000000000002, 0.3205, 0.2629, 0.177…
9833899	GGAAAAUAUACUGUAAAUAGUAUGACGUACGUCAGUAGAGCGCUGUAGACUAAUCAGAAGUGGUCUAACUAGCAAUUCGUUGCUAGAAAAGAAACAACAACAACAAC	[0.9376000000000001, 3.1065, 1.8658000000000001, 0.87, 0.5114000000000001, 2.5803000000000003, 0.5995, 0.6897, 0.7001000000000001, 0.2745, 0.396, 0.06760000000000001, 1.1424, 2.3105, 0.2359, 0.4927, 0.9728, 0.5948, 0.33630000000000004, 0.7373000000000001, 0.3044, 0.5942000000000001, 0.0792, 0.5778, 0.1913, 0.2233, 0.6379, 0.38670000000000004, 0.5427000000000001, 0.29, 0.41960000000000003, 0.15510…	[0.3211, 0.43470000000000003, 0.3194, 0.22340000000000002, 0.17950000000000002, 0.3143, 0.1627, 0.1675, 0.16440000000000002, 0.1106, 0.1277, 0.0679, 0.19, 0.23340000000000002, 0.0862, 0.1155, 0.14930000000000002, 0.1194, 0.091, 0.12250000000000001, 0.0854, 0.10840000000000001, 0.0478, 0.10640000000000001, 0.0645, 0.0682, 0.1032, 0.08940000000000001, 0.093, 0.0718, 0.08120000000000001, 0.058600000…
9833916	GGAAAGCAAGGAGGCUCCGGGUACCAGCCAUACCGUGUGGUGGUACUCGGAGGCUCCAAUGCAAUAUAGGUUACGUUCGCGUAGCCAAAAGAAACAACAACAACAAC	[0.9672000000000001, 2.608, 1.3256999999999999, 0.44430000000000003, 0.8466, 0.21760000000000002, 0.1769, 0.1184, 0.17750000000000002, 0.056, 0.07440000000000001, 0.0346, 0.0921, 0.1434, 0.2962, 0.134, 0.0854, 0.0526, 0.0175, 0.1043, 0.1378, 0.1433, 0.1326, 0.13390000000000002, 0.19310000000000002, 0.3129, 1.1475, 0.1178, 0.09240000000000001, 0.5601, 0.2771, 0.3482, 0.48660000000000003, 1.2001, 2…	[0.2253, 0.2872, 0.19490000000000002, 0.1233, 0.1516, 0.08700000000000001, 0.0784, 0.06770000000000001, 0.0784, 0.0511, 0.0558, 0.045, 0.0597, 0.07, 0.0918, 0.06810000000000001, 0.057100000000000005, 0.048, 0.0351, 0.06, 0.066, 0.06860000000000001, 0.0648, 0.0641, 0.07390000000000001, 0.0887, 0.1482, 0.056400000000000006, 0.0538, 0.10310000000000001, 0.07740000000000001, 0.0838, 0.0946, 0.1322, 0…
9833922	GGAAACAACGAGGCCGACACAUAGUAACACACCGAGGUCUAGAAGAUAUCGGUCUGGUAGCUCUGCGAGUGACCUUUCGAGGUCACAAAAGAAACAACAACAACAAC	[0.5876, 0.9434, 0.7057, 0.49210000000000004, 0.5847, 0.7002, 0.28250000000000003, 0.35150000000000003, 0.3012, 0.2812, 0.3166, 0.22820000000000001, 0.15480000000000002, 0.202, 0.0507, 0.33290000000000003, 0.2185, 0.3659, 0.5529000000000001, 0.5854, 1.0103, 0.974, 0.5361, 1.7304, 1.4688, 0.3926, 0.3252, 0.37220000000000003, 0.3136, 0.37460000000000004, 0.2403, 0.1711, 0.16740000000000002, 0.1681,…	[0.1107, 0.1338, 0.1056, 0.0883, 0.093, 0.0985, 0.066, 0.07060000000000001, 0.0653, 0.0631, 0.065, 0.0563, 0.0664, 0.0539, 0.0403, 0.06430000000000001, 0.0555, 0.07, 0.0753, 0.0779, 0.09280000000000001, 0.0873, 0.0655, 0.10490000000000001, 0.0918, 0.049600000000000005, 0.044700000000000004, 0.048400000000000006, 0.0431, 0.0472, 0.0374, 0.0317, 0.031400000000000004, 0.0317, 0.026000000000000002, 0…
9833925	GGAAAGAGCUAUGGAUGUCCUGAAACAGGAUAUCCGUAGCUCAAGCUAAAUGCAAAAGCAUUUAGCAAGCAUAUCUUCGGAUAUGCAAAAGAAACAACAACAACAAC	[0.9490000000000001, 3.9287, 1.4566, 1.007, 1.0295, 0.12040000000000001, 0.0878, 0.16670000000000001, 0.2082, 0.148, 0.1279, 0.0287, 0.0702, 0.2199, 0.1203, 0.0258, 0.2772, 0.10060000000000001, 0.1494, 0.23800000000000002, 0.068, 0.6579, 0.6779000000000001, 0.5971000000000001, 1.5225, 0.8102, 0.0426, 0.0746, 0.19890000000000002, 0.19940000000000002, 0.0246, 0.1272, 0.1898, 0.0625, 0.1175000000000…	[0.14450000000000002, 0.21580000000000002, 0.1283, 0.1039, 0.1005, 0.0392, 0.0345, 0.045200000000000004, 0.0483, 0.0434, 0.0392, 0.023100000000000002, 0.031100000000000003, 0.048, 0.0376, 0.0213, 0.0526, 0.0341, 0.0398, 0.047900000000000005, 0.0292, 0.0742, 0.0733, 0.067, 0.0976, 0.07100000000000001, 0.020800000000000003, 0.025, 0.0369, 0.0368, 0.0176, 0.029900000000000003, 0.0356, 0.0222, 0.0288…
9833933	GGAAACGCAGGCAGGCAAGCGAAAGCAGCAGGCAGGCGAACGCGACUGAAGCGAAAGCACAGAACGCGGUAUUACUUCGGUAAUACAAAAGAAACAACAACAACAAC	[0.9629000000000001, 5.0811, 0.2921, 0.3134, 0.1962, 0.2142, 0.0407, 0.09230000000000001, 0.0307, 0.047, 0.07, 0.1801, 0.0, 0.1709, 0.3121, 0.4632, 0.4272, 0.5650000000000001, 0.1804, 0.1277, 0.4459, 0.18860000000000002, 0.1622, 0.2611, 0.2106, 0.18480000000000002, 0.11460000000000001, 0.3141, 0.2574, 0.1526, 0.07970000000000001, 0.2904, 0.1887, 0.1041, 0.25880000000000003, 0.0534, 0.121, 0.4098,…	[0.2893, 0.4642, 0.1383, 0.1341, 0.1169, 0.114, 0.0772, 0.0844, 0.0618, 0.0758, 0.0852, 0.1038, 0.0308, 0.1033, 0.12610000000000002, 0.1448, 0.14120000000000002, 0.1529, 0.0942, 0.083, 0.1301, 0.0946, 0.0892, 0.1027, 0.09390000000000001, 0.0887, 0.0745, 0.1066, 0.0994, 0.07980000000000001, 0.0665, 0.1017, 0.08420000000000001, 0.06770000000000001, 0.0952, 0.0645, 0.0699, 0.113, 0.1316, 0.1955, 0.0…
9833996	GGAAAGGAGCUGGUUGGCAGGCAGACCUGCACAACAGCCCAUUCACUACGGGAAACCGAGAGUGAGUAGAUGGCUUUCGAGUCGUCAAAAGAAACAACAACAACAAC	[0.8225, 1.9747, 1.2438, 0.9421, 0.9426, 0.31320000000000003, 0.46990000000000004, 0.9540000000000001, 0.2217, 0.29810000000000003, 0.0176, 0.2914, 1.8892, 0.2882, 0.07740000000000001, 0.23190000000000002, 0.1184, 0.0854, 0.050100000000000006, 0.16010000000000002, 0.2021, 0.6991, 0.6299, 1.1587, 0.9133, 0.18030000000000002, 0.1985, 0.0154, 0.16040000000000001, 0.24070000000000003, 0.4201000000000…	[0.1589, 0.19720000000000001, 0.1497, 0.12810000000000002, 0.1217, 0.075, 0.0878, 0.11420000000000001, 0.0606, 0.0679, 0.025900000000000003, 0.0664, 0.14020000000000002, 0.059800000000000006, 0.0354, 0.0538, 0.0409, 0.0356, 0.029500000000000002, 0.046400000000000004, 0.0519, 0.0834, 0.07730000000000001, 0.0985, 0.085, 0.0412, 0.0422, 0.0178, 0.038200000000000005, 0.0458, 0.0572, 0.042300000000000…
9834054	GGAAAAGAGCGUGUGGGCGCGCAGUCGGCCGUAAUCGGCCAAUGACGCCGUUCUCGUAUACAUGAGAAGCUGGCUUUCGAGUCGGCAAAAGAAACAACAACAACAAC	[0.3799, 2.3561, 0.8261000000000001, 1.3043, 0.9621000000000001, 0.5962000000000001, 0.356, 0.468, 0.18030000000000002, 0.2766, 0.4188, 0.5074000000000001, 0.5426, 0.2828, 0.15330000000000002, 0.12040000000000001, 0.1291, 0.2952, 0.0371, 0.605, 0.5291, 0.6577000000000001, 0.536, 2.5961, 0.2827, 0.6282, 0.1584, 0.1032, 0.0709, 0.1595, 1.3787, 0.5896, 0.5826, 2.1736, 0.4053, 0.1267, 0.0899000000000…	[0.3145, 0.5125000000000001, 0.3129, 0.3509, 0.2947, 0.23820000000000002, 0.1963, 0.20800000000000002, 0.1547, 0.17400000000000002, 0.1955, 0.2033, 0.2089, 0.1574, 0.1259, 0.1192, 0.1177, 0.15380000000000002, 0.0847, 0.1966, 0.1847, 0.1948, 0.17420000000000002, 0.3083, 0.12010000000000001, 0.1598, 0.0944, 0.08170000000000001, 0.07440000000000001, 0.0918, 0.2094, 0.1411, 0.13770000000000002, 0.223…
9834088	GGAAAGGCAGGCGUCGCGUGAUGUGUGUCCAAUGUGUGGAUCCAUAGCGAGUGUGUGCCAUCAUAGAAGGCUCACUUCGGUGAGCCAAAAGAAACAACAACAACAAC	[0.5394, 1.6301999999999999, 0.9632000000000001, 0.3653, 0.3941, 0.7583000000000001, 0.34, 0.5142, 0.25270000000000004, 0.4887, 0.0658, 0.2315, 0.6687000000000001, 0.0756, 0.2736, 0.4934, 0.46180000000000004, 0.28550000000000003, 0.19260000000000002, 0.654, 0.5942000000000001, 0.2462, 0.32730000000000004, 0.34840000000000004, 0.5145000000000001, 0.032100000000000004, 0.7274, 0.3347, 0.8454, 2.089…	[0.43360000000000004, 0.5616, 0.42410000000000003, 0.2977, 0.3008, 0.3568, 0.267, 0.2957, 0.2303, 0.281, 0.163, 0.2182, 0.3045, 0.1514, 0.2232, 0.26130000000000003, 0.25320000000000004, 0.2205, 0.18280000000000002, 0.2755, 0.25420000000000004, 0.195, 0.202, 0.219, 0.2275, 0.1102, 0.2962, 0.20500000000000002, 0.2685, 0.3361, 0.16690000000000002, 0.1816, 0.1696, 0.16340000000000002, 0.0917, 0.1386,…
9834112	GGAAAGUUGGACUGUUUUGAUUGGUAGAUUUGAGCAAAGCUUAGAUUUGUCAGUUAGGAUGGUCUGACCAUCUUGUUCGCAGGGUGAAAAGAAACAACAACAACAAC	[0.7892, 2.008, 0.8568, 0.7081000000000001, 1.0182, 0.5722, 0.4597, 0.11750000000000001, 0.16820000000000002, 0.19360000000000002, 0.10740000000000001, 0.0712, 0.1226, 0.531, 0.14880000000000002, 0.0874, 0.1613, 0.0655, 0.1778, 0.0543, 0.0724, 0.04, 0.1834, 0.3433, 0.058300000000000005, 0.013600000000000001, 0.1832, 0.1258, 0.14350000000000002, 0.0526, 0.0245, 0.14300000000000002, 0.0314000000000…	[0.1241, 0.15610000000000002, 0.10310000000000001, 0.09040000000000001, 0.1034, 0.0766, 0.0682, 0.039, 0.044, 0.0476, 0.0368, 0.0313, 0.040400000000000005, 0.07010000000000001, 0.0408, 0.0324, 0.0402, 0.029, 0.0432, 0.0269, 0.031400000000000004, 0.023100000000000002, 0.043500000000000004, 0.0558, 0.0274, 0.018600000000000002, 0.0413, 0.0359, 0.038400000000000004, 0.0252, 0.018600000000000002, 0.0…
9834115	GGAAAGUUGGACUGUUUUGAUUGGUAGAUUUGAGCAAAGCUUAGAUUUGUCAGUUAGGAUGGUCUGACCAUGGUGUUCGCAUCGUGAAAAGAAACAACAACAACAAC	[0.874, 2.743, 1.0896, 0.6921, 1.3808, 0.6896, 0.6005, 0.1318, 0.11800000000000001, 0.2467, 0.0882, 0.1071, 0.048600000000000004, 0.4778, 0.0838, 0.12, 0.0893, 0.055900000000000005, 0.1767, 0.074, 0.09530000000000001, 0.037700000000000004, 0.147, 0.22660000000000002, 0.0171, 0.0106, 0.1847, 0.0734, 0.1003, 0.060500000000000005, 0.0188, 0.1298, 0.056600000000000004, 0.1438, 0.2029, 0.7352000000000…	[0.1348, 0.18560000000000001, 0.1163, 0.092, 0.1188, 0.0838, 0.0765, 0.040100000000000004, 0.0379, 0.050800000000000005, 0.0329, 0.0358, 0.0269, 0.0663, 0.0328, 0.0367, 0.0344, 0.027200000000000002, 0.042800000000000005, 0.0291, 0.0342, 0.0234, 0.0386, 0.0458, 0.0183, 0.016300000000000002, 0.0419, 0.030100000000000002, 0.0329, 0.026500000000000003, 0.0173, 0.0359, 0.027700000000000002, 0.0374, 0.…
9834119	GGAAAGUUGGACUGUUUUGAUUGGUAGAUUUGAGCAAAGCUUAGAUUUGUCAGUUAGGAUGGUCUGACCAUGGUGUUCGUAUCGUGAAAAGAAACAACAACAACAAC	[0.8327, 2.4059, 1.2263, 0.6178, 2.1038, 1.4074, 0.9213, 0.182, 0.5628000000000001, 0.8916000000000001, 0.2644, 0.15940000000000001, 0.06760000000000001, 0.7346, 0.3667, 0.352, 0.43920000000000003, 0.1714, 0.3619, 0.049100000000000005, 0.09330000000000001, 0.0658, 0.247, 0.44620000000000004, 0.2043, 0.055600000000000004, 0.40040000000000003, 0.378, 0.2736, 0.016900000000000002, 0.0, 0.2792, 0.049…	[0.394, 0.5034000000000001, 0.3564, 0.265, 0.39440000000000003, 0.31420000000000003, 0.2521, 0.1366, 0.2018, 0.2341, 0.1477, 0.1197, 0.09670000000000001, 0.2064, 0.1527, 0.1494, 0.16040000000000001, 0.1111, 0.1448, 0.0819, 0.091, 0.07970000000000001, 0.1246, 0.1535, 0.11330000000000001, 0.075, 0.1424, 0.134, 0.11950000000000001, 0.058600000000000006, 0.029, 0.1163, 0.06810000000000001, 0.11380000…
9834121	GGAAAGUUGGACUGUUUUGAUUGGUAGAUUUGAGCAAAGCUUAGAUUUGUCAGUUAGGAUGGUCUGACCAGGGUGUUCGUAUCUUGAAAAGAAACAACAACAACAAC	[0.8233, 3.1883, 1.2539, 0.36660000000000004, 1.3118, 1.1421999999999999, 1.4024, 0.327, 0.5377000000000001, 1.0219, 0.4969, 0.09240000000000001, 0.4035, 0.62, 0.23850000000000002, 0.40390000000000004, 0.3381, 0.0944, 0.18280000000000002, 0.2378, 0.27640000000000003, 0.016300000000000002, 0.177, 0.794, 0.1506, 0.1068, 0.2792, 0.29710000000000003, 0.2315, 0.2576, 0.0395, 0.12660000000000002, 0.086…	[0.32480000000000003, 0.45640000000000003, 0.2893, 0.17930000000000001, 0.2742, 0.246, 0.25320000000000004, 0.1378, 0.1633, 0.20500000000000002, 0.1484, 0.082, 0.13490000000000002, 0.1562, 0.1087, 0.1263, 0.11720000000000001, 0.0738, 0.093, 0.099, 0.1044, 0.0473, 0.0884, 0.15430000000000002, 0.0785, 0.0692, 0.0998, 0.1004, 0.09050000000000001, 0.0913, 0.0478, 0.07200000000000001, 0.0636, 0.0805, …
9834123	GGAAAGUUGGACUGUUUUGAUUGGUAGAUUUGAGCAAAGCUUAGAUUUGUCAGUUAGGAUGGUCUGACCAGGGUUUUCGAAUCUUGAAAAGAAACAACAACAACAAC	[1.2528000000000001, 2.4035, 0.8768, 0.8256, 1.3403, 1.0045, 1.3940000000000001, 0.32280000000000003, 0.356, 0.6643, 0.2, 0.07100000000000001, 0.19260000000000002, 0.426, 0.2097, 0.1744, 0.2005, 0.0268, 0.2644, 0.10450000000000001, 0.1274, 0.0207, 0.1027, 0.33990000000000004, 0.1058, 0.0027, 0.1368, 0.2204, 0.0985, 0.0765, 0.006, 0.1218, 0.0176, 0.18660000000000002, 0.18430000000000002, 0.7269, 0…	[0.216, 0.2421, 0.14980000000000002, 0.1383, 0.1653, 0.1371, 0.1496, 0.07780000000000001, 0.07930000000000001, 0.1014, 0.0604, 0.0438, 0.0596, 0.0823, 0.0603, 0.0567, 0.058, 0.0279, 0.0656, 0.0436, 0.0485, 0.0252, 0.0429, 0.07, 0.043500000000000004, 0.0217, 0.0489, 0.0594, 0.0424, 0.0368, 0.0204, 0.0459, 0.027600000000000003, 0.0512, 0.0505, 0.0908, 0.0835, 0.1154, 0.0432, 0.044500000000000005, 0…
9834127	GGAAAGUUGGACUGUUUUGAUUGGUAGAUUUGAGCAAAGCUUAGAUUUGUCAGUUAGGAUGGUCUGACCAGGUUUUUCGAAGCUUGAAAAGAAACAACAACAACAAC	[1.7252, 2.909, 1.1519, 0.5138, 1.3860999999999999, 1.0246, 1.0035, 0.251, 0.2737, 0.655, 0.4555, 0.051000000000000004, 0.2388, 0.6482, 0.22160000000000002, 0.18960000000000002, 0.1022, 0.0455, 0.3771, 0.1537, 0.1736, 0.015700000000000002, 0.24350000000000002, 0.38170000000000004, 0.1436, 0.0553, 0.3393, 0.23570000000000002, 0.1568, 0.052000000000000005, 0.096, 0.2023, 0.0881, 0.2591, 0.4068, 0.9…	[0.37160000000000004, 0.39630000000000004, 0.25570000000000004, 0.1778, 0.2485, 0.2088, 0.1993, 0.11170000000000001, 0.11410000000000001, 0.1603, 0.1328, 0.0666, 0.10400000000000001, 0.1482, 0.0954, 0.09090000000000001, 0.0753, 0.0553, 0.11380000000000001, 0.08030000000000001, 0.0833, 0.0449, 0.0961, 0.112, 0.075, 0.057100000000000005, 0.1024, 0.0879, 0.07930000000000001, 0.0541, 0.06240000000000…
9834131	GGAAAGUUGGACUGUUUUGAUUGGUAGAUUUGAGCAAAGCUUAGAUUUGUCAGUUAGGAUGGUCUGACCAGGUGUUUCGAUGCUUGAAAAGAAACAACAACAACAAC	[1.2559, 2.6037, 0.9995, 0.7196, 2.5747999999999998, 1.0265, 1.1478, 0.12660000000000002, 0.26380000000000003, 0.6812, 0.3378, 0.2662, 0.1588, 0.5851000000000001, 0.1645, 0.1824, 0.22560000000000002, 0.061500000000000006, 0.38220000000000004, 0.1242, 0.1617, 0.013000000000000001, 0.10350000000000001, 0.2536, 0.0328, 0.0792, 0.1971, 0.3698, 0.1479, 0.11610000000000001, 0.0473, 0.1446, 0.0854, 0.28…	[0.2624, 0.3019, 0.1879, 0.1583, 0.24680000000000002, 0.1583, 0.1574, 0.06470000000000001, 0.0825, 0.1202, 0.0874, 0.07930000000000001, 0.0646, 0.1073, 0.0634, 0.0666, 0.0707, 0.0427, 0.0859, 0.0553, 0.0604, 0.0262, 0.0523, 0.0713, 0.0351, 0.045, 0.0632, 0.07970000000000001, 0.0555, 0.0497, 0.0356, 0.054400000000000004, 0.0451, 0.06860000000000001, 0.07980000000000001, 0.1216, 0.0971, 0.1409, 0.0…
9834135	GGAAAAACUCGAGUACAACUACAAUUCUCACUAAUGUGACGACGUUGACGUACGGAGUUAAUAAUAAAGGAGUCGUUCGCGACUCCAAAAGAAACAACAACAACAAC	[0.5596, 5.8098, 0.2147, 0.3856, 0.462, 0.48210000000000003, 0.182, 0.2202, 0.0594, 0.1179, 0.4202, 0.5316000000000001, 0.40890000000000004, 0.6933, 0.2896, 0.1691, 0.1665, 0.0, 0.8735, 0.0891, 0.2467, 0.215, 0.2376, 1.2119, 0.3709, 0.3524, 0.5428000000000001, 0.2526, 0.19770000000000001, 0.19490000000000002, 0.8756, 1.2551, 0.7115, 0.8899, 1.3553, 0.9972000000000001, 0.0436, 0.332, 0.20120000000…	[0.6409, 1.0532, 0.3281, 0.36010000000000003, 0.3824, 0.369, 0.2701, 0.289, 0.20320000000000002, 0.23600000000000002, 0.34390000000000004, 0.3567, 0.32120000000000004, 0.3713, 0.2727, 0.2386, 0.23550000000000001, 0.0974, 0.37970000000000004, 0.22030000000000002, 0.2421, 0.23870000000000002, 0.2338, 0.3909, 0.24650000000000002, 0.24070000000000003, 0.2737, 0.211, 0.189, 0.1864, 0.3034, 0.332400000…
9834169	GGAAAUAGGCUUAUAGCAUGAAGUGGGUCCAAUGUGUGGAUCCACACGCUCUACGGAGCAUCAGCCAAGGCACUCUUCGGAGUGCCAAAAGAAACAACAACAACAAC	[0.5749000000000001, 2.5553, 0.6184000000000001, 0.9084000000000001, 4.3392, 0.9163, 0.49560000000000004, 0.298, 0.1067, 0.5393, 0.8626, 0.8173, 3.4238, 0.7176, 0.41450000000000004, 0.7754000000000001, 0.6177, 1.7963, 0.3622, 0.99, 0.7989, 1.1803, 0.1801, 0.0414, 0.0688, 0.041100000000000005, 0.1996, 0.034, 0.12040000000000001, 0.11620000000000001, 0.2446, 0.74, 1.5655000000000001, 2.4116, 0.7137…	[0.3381, 0.5013000000000001, 0.26880000000000004, 0.3043, 0.4807, 0.2336, 0.1794, 0.1461, 0.10360000000000001, 0.17750000000000002, 0.209, 0.1986, 0.319, 0.1545, 0.1231, 0.15280000000000002, 0.13670000000000002, 0.2011, 0.0974, 0.1464, 0.12810000000000002, 0.1446, 0.0639, 0.0379, 0.0446, 0.0376, 0.06620000000000001, 0.037700000000000004, 0.0536, 0.053500000000000006, 0.0702, 0.1085, 0.1447, 0.161…
9834171	GGAAAUAGCCACUUAGCAUGACGUGGUUGCGAUGUGCGUAGCCACACGCUCUACGGAGCAUGUGGCAAGGCAAUCUUCGGAUUGCCAAAAGAAACAACAACAACAAC	[0.4989, 1.9433, 0.1525, 0.6677000000000001, 3.0488, 0.4228, 0.3367, 0.5153, 0.2396, 0.3657, 0.2801, 1.222, 0.5228, 0.43860000000000005, 0.2836, 0.2122, 0.0964, 0.2589, 0.0728, 0.2844, 0.06570000000000001, 0.0344, 0.1135, 0.0551, 0.11570000000000001, 1.2568000000000001, 0.5297000000000001, 0.6299, 0.22990000000000002, 0.32220000000000004, 0.5035000000000001, 0.9158000000000001, 0.1423, 0.6635, 0.…	[0.1376, 0.2078, 0.0704, 0.1203, 0.20980000000000001, 0.0859, 0.075, 0.0882, 0.0635, 0.0752, 0.0661, 0.12050000000000001, 0.081, 0.0736, 0.061200000000000004, 0.0528, 0.043300000000000005, 0.0596, 0.0341, 0.06, 0.0334, 0.027100000000000003, 0.0413, 0.0298, 0.0395, 0.1046, 0.069, 0.0731, 0.0463, 0.0533, 0.0637, 0.0809, 0.0352, 0.0679, 0.054700000000000006, 0.0436, 0.048, 0.11130000000000001, 0.035…
9834173	GGAAAGAGGGUGCAUUCGAUAGCGUCGCACCAAGAGAUGGUAUCAACAUAGAAUGACCGUCAUAGUAAUCCAGACUUCGGUCUGGAAAAAGAAACAACAACAACAAC	[0.5935, 1.5051, 1.3046, 0.8196, 0.3634, 0.673, 0.17200000000000001, 0.382, 0.2039, 1.2934, 0.231, 0.22890000000000002, 0.2725, 0.5295, 0.6782, 0.2285, 0.2866, 0.6161, 1.3053, 0.9417000000000001, 0.6514, 0.8130000000000001, 0.4592, 0.7777000000000001, 0.1948, 0.3017, 0.2277, 0.2871, 0.2621, -0.039900000000000005, 0.3317, 0.4561, 0.39390000000000003, 0.7437, 0.7208, 0.3561, 0.2281, 0.0198, 0.0646,…	[0.1527, 0.1953, 0.1724, 0.1361, 0.0961, 0.11950000000000001, 0.0684, 0.09090000000000001, 0.0697, 0.14650000000000002, 0.07060000000000001, 0.0709, 0.0729, 0.0937, 0.10250000000000001, 0.0632, 0.0689, 0.09380000000000001, 0.12430000000000001, 0.10250000000000001, 0.08610000000000001, 0.09140000000000001, 0.07200000000000001, 0.08600000000000001, 0.0468, 0.0548, 0.0492, 0.057800000000000004, 0.05…
9834191	GGAAAUAGCCACUAUGCUUGUCGUCGCUGCUGAGUGCGUAGCACCACGCUCUACGGAGCUUGUGGCAAGCCAAGCUUCGGCUUGGCAAAAGAAACAACAACAACAAC	[0.5418000000000001, 2.5938, 0.1374, 0.8062, 4.0086, 0.38530000000000003, 0.4529, 0.3544, 0.0678, 0.2795, 0.24430000000000002, 0.47190000000000004, 0.39830000000000004, 0.5623, 0.3931, 0.22970000000000002, 0.7581, 0.505, 0.1825, 1.4497, 0.1092, 0.225, 0.4549, 0.1666, 0.17170000000000002, 0.217, 0.4224, 0.3095, 0.3094, 0.42860000000000004, 0.2149, 0.3226, 0.4796, 0.3579, 0.2852, 0.1699, 0.2452, 0.…	[0.13470000000000001, 0.21960000000000002, 0.06280000000000001, 0.12250000000000001, 0.2155, 0.0729, 0.0776, 0.06760000000000001, 0.0352, 0.061, 0.056100000000000004, 0.07350000000000001, 0.06770000000000001, 0.0765, 0.0656, 0.0504, 0.08360000000000001, 0.06810000000000001, 0.0432, 0.10550000000000001, 0.034, 0.0439, 0.0587, 0.038, 0.038, 0.042, 0.055600000000000004, 0.0473, 0.0466, 0.053, 0.0388…
9834216	GGAAAAAUUACCUAGGAGUCGAAGGAUCGAUAAUUAGAUGCUUCGAGUCCAGGGACCGCAAAAAUUCACUCGAGGUUCGCCUCGAGAAAAGAAACAACAACAACAAC	[0.626, 4.4015, 0.6661, 0.9696, 0.8351000000000001, 0.9637, 2.7311, 0.5678000000000001, 1.6532, 0.6971, 0.245, 0.19790000000000002, 0.3909, 1.05, 0.1592, 0.2157, 0.2847, 0.8496, 0.0, 0.08950000000000001, 0.3436, 0.0291, 0.029, 0.1437, 0.0392, 0.25070000000000003, 0.028, 0.11130000000000001, 0.34090000000000004, 0.8267, 1.8820000000000001, 0.996, 4.823, 1.9701, 1.264, 0.2867, 0.1696, 0.0946, 0.111…	[0.3997, 0.6638000000000001, 0.2988, 0.3256, 0.2983, 0.3003, 0.41440000000000005, 0.2061, 0.3002, 0.2061, 0.1381, 0.1246, 0.1562, 0.225, 0.1076, 0.11950000000000001, 0.1312, 0.1907, 0.030600000000000002, 0.08170000000000001, 0.1306, 0.0585, 0.058300000000000005, 0.0932, 0.07100000000000001, 0.11850000000000001, 0.056400000000000006, 0.08370000000000001, 0.1259, 0.1759, 0.23390000000000002, 0.1679…
9834233	GGAAAACCGAGGUCGUGGAAACACGGACCGAGGACCUACGACGAUAGGAACUACUAUCGGAGUAGGAAGCUGGUCUUCGGGUUAGCAAAAGAAACAACAACAACAAC	[0.5907, 2.7508, 0.975, 0.6973, 0.6685, 1.7947000000000002, 0.16090000000000002, 0.0309, 0.2058, 0.092, 0.0585, 1.1625, 0.1273, 0.05, 0.2909, 0.0263, 0.1422, 0.36510000000000004, 0.3289, 0.182, 0.1202, 0.2001, 0.061900000000000004, 0.131, 0.4108, 0.6267, 0.4046, 0.10200000000000001, 0.08270000000000001, 0.3141, 0.0456, 0.10260000000000001, 0.393, 0.366, 0.2013, 0.12660000000000002, 0.163400000000…	[0.1468, 0.2318, 0.1381, 0.1149, 0.10840000000000001, 0.15610000000000002, 0.055900000000000005, 0.0315, 0.060200000000000004, 0.045, 0.038900000000000004, 0.122, 0.0466, 0.0325, 0.06380000000000001, 0.0274, 0.0476, 0.0697, 0.0648, 0.051500000000000004, 0.0434, 0.0568, 0.0324, 0.0446, 0.0685, 0.0829, 0.0653, 0.0362, 0.0342, 0.0592, 0.0264, 0.0363, 0.0634, 0.059500000000000004, 0.0454, 0.0381, 0.0…
9834288	GGAAAGCAAACAUGAAUCGAUAAGAUUCGAUUCUUCGCGAAUGAUAGCGAAGAAUCACAAGUUUGCAAGCUGAUCUUCGGAUCAGCAAAAGAAACAACAACAACAAC	[1.444, 3.8173, 1.3852, 0.7845000000000001, 0.8261000000000001, 0.3327, 0.22240000000000001, 0.101, 0.09330000000000001, 0.1029, 0.2303, 0.8254, 0.5612, 0.30000000000000004, 0.08750000000000001, 0.0955, 0.0487, 0.0814, 0.39130000000000004, 0.5271, 1.1081, 0.2091, 0.10200000000000001, 0.182, 0.2104, 0.3582, 0.0517, 0.2442, 0.16390000000000002, 0.1173, 0.1494, 0.0534, 0.2318, 0.11270000000000001, 0…	[0.294, 0.3578, 0.2137, 0.1628, 0.1597, 0.1068, 0.0921, 0.06860000000000001, 0.0683, 0.0675, 0.09920000000000001, 0.14780000000000001, 0.12150000000000001, 0.0952, 0.058300000000000005, 0.061900000000000004, 0.0488, 0.0575, 0.10160000000000001, 0.11330000000000001, 0.14750000000000002, 0.07350000000000001, 0.0545, 0.068, 0.0708, 0.0879, 0.0425, 0.0726, 0.06330000000000001, 0.054400000000000004, 0…
9834339	GGAAAAUUUUAUAAUUAAAUAAGGCGCGCAAGGCGGCGAAACGCCGAAAACCGGAAACCGCGCGCCAACCCGCCGUUCGCGGCGGGAAAAGAAACAACAACAACAAC	[-0.07970000000000001, 1.7179, 1.8426, -0.15360000000000001, -0.07640000000000001, 1.6379000000000001, -0.076, 5.6719, 1.5861, -0.2189, 0.8189000000000001, 4.4631, 0.546, 0.9444, 0.8791, 2.8814, 0.2977, 0.9579000000000001, 1.2546, 1.8673000000000002, 0.9305, 0.4833, 0.2378, 0.0, 0.0, 0.0, 0.0, 0.234, 0.4536, 1.4332, 0.0, 0.0, 0.5896, 0.3829, 0.189, 0.0, 0.0, 0.3685, 0.8671000000000001, 0.1714, 0.…	[2.4619, 4.2191, 3.686, 1.8519, 1.8489, 3.2766, 1.6449, 3.3961, 2.101, 0.8897, 1.6395, 2.1754, 1.0943, 1.2356, 1.157, 1.4572, 0.7506, 0.9471, 0.9436, 1.0469, 0.7621, 0.5875, 0.48050000000000004, 0.24750000000000003, 0.24750000000000003, 0.24750000000000003, 0.24750000000000003, 0.47300000000000003, 0.5518000000000001, 0.7496, 0.216, 0.216, 0.5414, 0.46730000000000005, 0.38420000000000004, 0.2011,…
9834371	GGAAAGUAUACGAAAGUAUAUAAUGUUACAGUAAAAGACUGUAUACCAGUCAAUCGAAGGAUGGCUGACAUAUUCUUCGGGAUAUGAAAAGAAACAACAACAACAAC	[0.372, 2.5213, 1.3335, 0.39890000000000003, 0.6444000000000001, 0.6478, 0.024, 0.2394, 0.38180000000000003, 0.08850000000000001, 0.1075, 0.2802, 0.2901, 0.19340000000000002, 0.28600000000000003, 0.4995, 0.241, 0.40290000000000004, 0.19720000000000001, 1.1198, 0.5171, 1.4449, 2.9343, 1.2903, 1.9665, 0.4223, 0.23420000000000002, 0.1651, 0.1862, 0.1288, 0.6285000000000001, 1.663, 0.4090000000000000…	[0.195, 0.31420000000000003, 0.222, 0.1326, 0.1542, 0.152, 0.0482, 0.10060000000000001, 0.1197, 0.0688, 0.0737, 0.1027, 0.1037, 0.08600000000000001, 0.10020000000000001, 0.1223, 0.091, 0.10990000000000001, 0.0863, 0.1602, 0.11370000000000001, 0.1666, 0.20420000000000002, 0.1333, 0.1499, 0.0722, 0.058100000000000006, 0.05, 0.051000000000000004, 0.044700000000000004, 0.0826, 0.1226, 0.0643000000000…
9834421	GGAAACAUACGUGAAGUAGAGCUCUUGGAAAAACGAGAGGUUUGCUAACUGUGAGUGAAAAACUACAGAUUUAUGUUCGCAUGGAUAAAAGAAACAACAACAACAAC	[0.8698, 1.4123, 0.8448, 0.48950000000000005, 0.5848, 0.2634, 0.4087, 0.7503000000000001, 0.1479, 0.2504, 1.1172, 0.07540000000000001, 0.8668, 0.4637, 0.3262, 0.4148, 0.23040000000000002, 0.1595, 0.297, 0.0965, 0.22790000000000002, 0.3261, 0.0824, 0.14170000000000002, 0.06910000000000001, 0.0358, 0.20650000000000002, 1.5164, 0.2046, 0.5735, 0.376, 0.3287, 0.2025, 0.054400000000000004, 0.2655, 0.0…	[0.183, 0.20800000000000002, 0.1563, 0.12250000000000001, 0.12660000000000002, 0.09910000000000001, 0.1057, 0.13620000000000002, 0.0682, 0.0872, 0.1525, 0.050800000000000005, 0.1298, 0.0975, 0.0821, 0.0901, 0.0699, 0.0609, 0.0761, 0.0492, 0.0709, 0.07740000000000001, 0.0446, 0.054, 0.041600000000000005, 0.0327, 0.062, 0.1388, 0.058600000000000006, 0.0877, 0.0724, 0.0678, 0.0533, 0.034800000000000…
9834518	GGAAACUCGGAGGACGGCGAGAAGACGGCUCCGAAAGGAGAGUCGAAAGCUCGAGUCAAACUCGGAGAGAUCACGUUCGCGUGAUCAAAAGAAACAACAACAACAAC	[0.5399, 5.189, 0.8889, 0.8936000000000001, 0.3019, 0.0442, 0.036500000000000005, 0.024800000000000003, 0.2682, 0.3709, 0.023200000000000002, 0.1033, 0.25320000000000004, 0.0835, 0.1652, 0.297, 0.343, 0.0316, 0.1507, 0.0876, 0.41140000000000004, 0.1495, 0.22970000000000002, 0.46090000000000003, 0.1072, 0.0563, 0.0446, 0.2962, 0.2164, 0.1017, 0.1066, 0.1582, 0.5582, 0.3262, 0.2893, 0.1329000000000…	[0.28350000000000003, 0.5255000000000001, 0.23370000000000002, 0.2267, 0.1482, 0.0903, 0.0732, 0.0741, 0.1376, 0.1507, 0.0708, 0.09430000000000001, 0.13040000000000002, 0.0931, 0.112, 0.1333, 0.1373, 0.0635, 0.1019, 0.0857, 0.1439, 0.0969, 0.11320000000000001, 0.1468, 0.0855, 0.0682, 0.069, 0.11900000000000001, 0.1037, 0.0814, 0.08020000000000001, 0.0911, 0.14450000000000002, 0.11660000000000001,…
9834666	GGAAAAGAAAGAAGAACGAAGGAGAAAGAAAGAAAGAAGGAAAGAAGGAAGGAAAGAAAGAAGGAAAACUUUCCGUUCGCGGGAGGAAAAGAAACAACAACAACAAC	[0.5694, 2.0823, 0.45430000000000004, 0.6641, 0.35860000000000003, 0.2602, 0.8842000000000001, 0.5568000000000001, 0.2323, 0.3311, 0.7855000000000001, 0.1942, 0.3201, 0.4501, 0.2149, 0.1452, 0.1938, 0.45020000000000004, 0.0944, 0.1434, 0.026000000000000002, 0.15990000000000001, 0.10980000000000001, 0.4121, 0.2649, 0.2102, 0.20470000000000002, 0.46830000000000005, 0.2609, 0.1404, 0.214300000000000…	[0.12150000000000001, 0.1761, 0.08710000000000001, 0.09860000000000001, 0.075, 0.0659, 0.1052, 0.0829, 0.059300000000000005, 0.0666, 0.0941, 0.0519, 0.0599, 0.0714, 0.060700000000000004, 0.0438, 0.0519, 0.06910000000000001, 0.0369, 0.0432, 0.042800000000000005, 0.06430000000000001, 0.0376, 0.065, 0.051800000000000006, 0.0473, 0.0436, 0.0623, 0.0524, 0.039900000000000005, 0.043500000000000004, 0.0…
9834668	GGAAAAGAAAGAAGAACGAAGGAGAAAGAAAGAAAGAAGGAAAGAAGGAAGGAAAGAAAGAAGGAAAACUGGGCGUUCGCGCUUGGAAAAGAAACAACAACAACAAC	[0.6543, 1.9147, 0.3695, 0.5750000000000001, 0.37120000000000003, 0.2975, 0.7405, 0.6074, 0.22610000000000002, 0.2746, 0.6328, 0.21630000000000002, 0.1797, 0.5878, 0.24230000000000002, 0.1259, 0.1996, 0.3633, 0.21050000000000002, 0.1613, 0.0541, 0.1753, 0.1197, 0.41190000000000004, 0.3058, 0.16720000000000002, 0.16340000000000002, 0.6056, 0.31720000000000004, 0.2566, 0.16740000000000002, 0.5363, …	[0.11750000000000001, 0.1617, 0.0742, 0.085, 0.0663, 0.061900000000000004, 0.0882, 0.0805, 0.055, 0.057600000000000005, 0.0791, 0.0536, 0.047, 0.0765, 0.0585, 0.040100000000000004, 0.0449, 0.0585, 0.044, 0.040400000000000005, 0.0453, 0.057300000000000004, 0.0356, 0.0577, 0.0494, 0.0378, 0.038, 0.0634, 0.0517, 0.0429, 0.0385, 0.0555, 0.049600000000000005, 0.038, 0.0364, 0.057, 0.05, 0.0246, 0.039,…
9834673	GGAAAAGAAAGAAGAACGAAGGAGCGAGAGGGACAGGAGAAAAGAAGGAAGGAGAGAAGGAACGAAAACUCAGCGUUCGCGCUGAGAAAAGAAACAACAACAACAAC	[0.59, 2.5869999999999997, 0.595, 0.8122, 0.49570000000000003, 0.5401, 0.8983000000000001, 0.9648, 0.3758, 0.4882, 0.9685, 0.5133, 0.4687, 1.2382, 0.5223, 0.319, 0.30510000000000004, 0.4, 0.3516, 0.1831, 0.2504, 0.3285, 0.15180000000000002, 0.1706, 0.2617, 0.3195, 0.1356, 0.25630000000000003, 0.0236, 0.15940000000000001, 0.1575, 0.43160000000000004, 0.2149, 0.3942, 0.41960000000000003, 0.2393, 0.…	[0.2313, 0.36010000000000003, 0.1822, 0.1981, 0.15810000000000002, 0.1589, 0.1898, 0.18530000000000002, 0.1265, 0.1361, 0.17320000000000002, 0.1317, 0.12140000000000001, 0.1771, 0.1232, 0.09680000000000001, 0.09620000000000001, 0.1032, 0.0936, 0.075, 0.08460000000000001, 0.09340000000000001, 0.06910000000000001, 0.0757, 0.0847, 0.0845, 0.065, 0.0801, 0.0359, 0.0641, 0.0634, 0.09230000000000001, 0…
9834814	GGAAAAAGAAAAAGAAAAAGAAAAAGAAAAAGAAAAAGAAAAAGAAAAAGAAAAAGAAAAAGAAAAAGGUUAUUGUUCGCGAUAGCAAAAGAAACAACAACAACAAC	[0.10550000000000001, 1.1639, 0.1477, 0.13390000000000002, 0.1874, 0.2257, 1.0069, 0.10260000000000001, 0.1173, 0.19360000000000002, 0.0872, 0.0694, 0.8876000000000001, 0.08420000000000001, 0.1043, 0.1691, 0.0148, 0.3685, 0.07440000000000001, 0.5684, -0.0362, 0.27940000000000004, 0.2066, 0.1365, -0.1433, 0.8973000000000001, 0.3136, 0.18580000000000002, 0.1835, 0.1812, -0.0089, 0.6261, 0.1688, 0.0…	[0.244, 0.467, 0.2737, 0.2197, 0.27540000000000003, 0.2751, 0.4087, 0.2323, 0.1932, 0.2399, 0.2131, 0.19490000000000002, 0.3645, 0.20980000000000001, 0.17250000000000001, 0.2159, 0.15760000000000002, 0.255, 0.15330000000000002, 0.298, 0.1015, 0.2127, 0.19160000000000002, 0.16870000000000002, 0.1273, 0.306, 0.2061, 0.17300000000000001, 0.1709, 0.1689, 0.21980000000000002, 0.2482, 0.1577, 0.152, 0.…
9835042	GGAAAAGAAAGCAGACAGAAGGACAGAGAGGGAAAGGAGAAAAGAAGGAAGGACAGAAGGAACGAAAACUAAGCGUUCGCGCUUAGAAAAGAAACAACAACAACAAC	[0.5772, 2.2156000000000002, 0.5983, 0.9611000000000001, 0.3436, 0.5358, 0.9474, 0.8067000000000001, 0.24760000000000001, 0.242, 0.2775, 0.4096, 0.0908, 0.5612, 0.3855, 0.46790000000000004, 0.5446, 0.6001000000000001, 0.24960000000000002, 0.2068, 0.0599, 0.3569, 0.7588, 0.5999, 0.1302, 0.363, 0.1799, 0.2747, 0.0375, 0.039900000000000005, 0.12440000000000001, 0.35710000000000003, 0.5029, 0.2434, 0…	[0.1716, 0.2639, 0.1404, 0.164, 0.1078, 0.1252, 0.1517, 0.1365, 0.0835, 0.0848, 0.0879, 0.1012, 0.057, 0.1135, 0.09670000000000001, 0.09970000000000001, 0.1028, 0.1037, 0.07250000000000001, 0.0653, 0.055600000000000004, 0.0876, 0.1071, 0.0961, 0.0512, 0.0753, 0.0574, 0.0668, 0.040100000000000004, 0.042100000000000005, 0.050800000000000005, 0.07100000000000001, 0.0794, 0.058300000000000005, 0.0558…
9835045	GGAAAAGAAAGCAGACAGAAGGACAGAGAGGGAAAGGAGAAAAGAAGGAAGGACAGAAGGAACGAAAACUUUGCGUUCGCGCAAAGAAAAGAAACAACAACAACAAC	[0.678, 2.7256, 0.5038, 1.017, 0.6031000000000001, 0.7472000000000001, 1.0358, 0.6754, 0.4292, 0.22440000000000002, 0.3144, 0.4516, 0.3027, 0.44, 0.26780000000000004, 0.5496, 0.31, 0.5646, 0.33540000000000003, 0.357, 0.0868, 0.2999, 0.6877, 0.6276, 0.1207, 0.40190000000000003, 0.1652, 0.2358, 0.0917, 0.0611, 0.21250000000000002, 0.4283, 0.5997, 0.1338, 0.1325, 0.1855, 0.3226, 0.3008, 0.7295, 0.33…	[0.26530000000000004, 0.39080000000000004, 0.19160000000000002, 0.23500000000000001, 0.1879, 0.19460000000000002, 0.21630000000000002, 0.1753, 0.1437, 0.1154, 0.12510000000000002, 0.1403, 0.1158, 0.1416, 0.113, 0.1424, 0.1102, 0.1396, 0.11420000000000001, 0.1101, 0.08120000000000001, 0.11420000000000001, 0.13920000000000002, 0.1328, 0.0712, 0.1053, 0.0791, 0.0926, 0.0613, 0.0631, 0.082, 0.1047, 0…
9835152	GGAAAGUCGACUAGCUCGCAGGCAACUCACUCUAUAGACAAAGUCUAUAGAGUGAGAUGCGUGCGAGCCUAGGGCUUCGGCUCUAGAAAAGAAACAACAACAACAAC	[0.7975, 1.6837, 1.0631, 0.5619000000000001, 0.3985, 1.6898, 0.1015, 0.3148, 0.8449000000000001, 0.8901, 1.0034, 0.6653, 1.3777, 0.12890000000000001, 0.36560000000000004, 0.11910000000000001, 0.1648, 0.2089, 0.11520000000000001, 0.0165, 0.2199, 0.37510000000000004, 0.16790000000000002, 0.2149, 0.06420000000000001, 0.14170000000000002, 0.0211, 0.1879, 0.062400000000000004, 0.2252, 0.0408, 0.121500…	[0.2871, 0.3425, 0.26280000000000003, 0.1985, 0.1721, 0.289, 0.0994, 0.1449, 0.2048, 0.2008, 0.2033, 0.1678, 0.2137, 0.0834, 0.1192, 0.07730000000000001, 0.08610000000000001, 0.0931, 0.0748, 0.0478, 0.0951, 0.11320000000000001, 0.0845, 0.0897, 0.058800000000000005, 0.07830000000000001, 0.042800000000000005, 0.0838, 0.0572, 0.0886, 0.0497, 0.0702, 0.0512, 0.0839, 0.059800000000000006, 0.0209000000…
9835364	GGAAACGUAGGAUAGCGAAGCGAUGCGAAAGCAUCGAGCUAUCAACUACGGCAUAGCGAAAGCAUGCAGUCAUGCUUCGGCAUGACAAAAGAAACAACAACAACAAC	[0.5563, 1.8777, 0.9269000000000001, 0.596, 0.7105, 0.1202, 0.25720000000000004, 0.09870000000000001, 0.10070000000000001, 0.2515, 0.2538, 0.11910000000000001, 0.0956, 0.078, 0.1905, 0.37360000000000004, 1.5895000000000001, 0.7163, 0.7132000000000001, 0.5829, 0.1539, 0.18630000000000002, 0.1236, 0.1058, 0.0912, 0.043300000000000005, 0.1589, 0.25370000000000004, 0.129, 0.11460000000000001, 0.11760…	[0.1012, 0.1544, 0.1053, 0.085, 0.0886, 0.0419, 0.056900000000000006, 0.0379, 0.0375, 0.0543, 0.0541, 0.0392, 0.037, 0.033100000000000004, 0.046700000000000005, 0.0614, 0.11270000000000001, 0.0758, 0.0738, 0.0661, 0.0361, 0.0388, 0.0324, 0.0303, 0.028900000000000002, 0.021500000000000002, 0.036000000000000004, 0.0427, 0.0325, 0.030500000000000003, 0.0309, 0.0356, 0.0333, 0.0207, 0.0258, 0.034, 0.…
9835369	GGAAAGCGCAGUACCGGUGCCGCAUCUACCACAUAUUUAAGCGACCGGACGUCGCCGUGUGGAUGUACGCCGAGCUUCGGCUCGGCAAAAGAAACAACAACAACAAC	[0.27840000000000004, 1.915, 1.5131999999999999, 0.306, 0.3352, 0.3889, 0.2642, 0.4607, 0.3352, 0.21660000000000001, 0.6516000000000001, 0.7377, 0.6507000000000001, 0.2984, 0.1423, 0.17320000000000002, 0.2975, 0.0641, -0.020300000000000002, 0.1968, 0.12290000000000001, 0.3698, 0.24760000000000001, 0.9083, 0.38170000000000004, 0.3886, 0.36860000000000004, 0.381, 0.0409, 0.1903, 0.33240000000000003…	[0.2617, 0.4273, 0.3602, 0.19640000000000002, 0.197, 0.2016, 0.171, 0.2048, 0.1827, 0.1539, 0.2263, 0.2286, 0.2131, 0.15990000000000001, 0.1343, 0.1317, 0.15910000000000002, 0.0955, 0.1105, 0.1411, 0.13240000000000002, 0.1588, 0.1719, 0.212, 0.14400000000000002, 0.1448, 0.1411, 0.1369, 0.0726, 0.10690000000000001, 0.1275, 0.1328, 0.1409, 0.1865, 0.2566, 0.1393, 0.2082, 0.13240000000000002, 0.0927…
9835397	GGAAACGGGCUAGCACCAGAACAUGAGCUGAUGCCCGAGUUGACGAAGUCGGUCAAACCUUGAGGGAAGCGGACCUUCGGGUCCGCAAAAGAAACAACAACAACAAC	[1.2159, 1.7604000000000002, 0.66, 0.6318, 0.7968000000000001, 0.557, 0.189, 0.0, 0.1693, 0.5393, 0.3337, 0.0, 0.1734, 0.8189000000000001, 0.3032, 0.3136, 0.0864, 0.45130000000000003, 0.9484, 0.5067, 0.7691, 0.46130000000000004, 1.9955, 0.1061, 0.5118, 0.06770000000000001, 0.5048, 0.6828000000000001, 0.25780000000000003, 2.2959, 0.8845000000000001, 0.3175, 0.0032, 0.1052, 0.2717, 0.05100000000000…	[0.8697, 0.9258000000000001, 0.6013000000000001, 0.5756, 0.5979, 0.5242, 0.3784, 0.1898, 0.3748, 0.4914, 0.42510000000000003, 0.1763, 0.3473, 0.5303, 0.3884, 0.379, 0.3146, 0.4113, 0.5135000000000001, 0.4078, 0.4425, 0.3739, 0.5739000000000001, 0.21280000000000002, 0.3317, 0.2074, 0.3302, 0.3504, 0.2524, 0.5072, 0.33430000000000004, 0.23070000000000002, 0.1484, 0.1718, 0.20450000000000002, 0.1393…
9835408	GGAAACGGGCUAGCACCAGAACAUGAGCUGAUGCCCGAGUUGACUGAGUCAGUCAAACCUUGAGGGAAGCGGACGUUCGCGUCCGCAAAAGAAACAACAACAACAAC	[0.023200000000000002, 2.0471, 0.5351, 0.11380000000000001, 0.1218, 0.1298, 0.0, -0.018600000000000002, 0.499, -0.018500000000000003, 0.3821, 0.6154000000000001, 0.2457, 0.3503, 0.5574, 0.0, 0.5542, 0.4212, 1.0772, 0.5651, 0.8805000000000001, 1.0953, 1.5191, 0.29050000000000004, 0.1438, 0.19440000000000002, 0.1222, 0.6609, 0.4273, 2.5537, 1.4091, 0.4665, 0.364, 0.17070000000000002, 0.0448, 0.0801…	[0.35000000000000003, 0.7066, 0.4303, 0.2846, 0.2817, 0.2788, 0.1394, 0.1409, 0.403, 0.1359, 0.3569, 0.4047, 0.2967, 0.3279, 0.3733, 0.1155, 0.3588, 0.32330000000000003, 0.4305, 0.3307, 0.3748, 0.3941, 0.41440000000000005, 0.218, 0.1738, 0.19490000000000002, 0.1709, 0.2795, 0.23800000000000002, 0.42850000000000005, 0.31320000000000003, 0.19440000000000002, 0.1744, 0.136, 0.0901, 0.109, 0.1593, 0.…
9835420	GGAAACGGGCUAGCAUCAGAACAUGAGCUGAAGCACGAGCUGAGUGAGUCAGUCAGACCUUGAGGGAAGCCGACGUUCGCGUCGGCAAAAGAAACAACAACAACAAC	[0.3543, 1.3943, 0.4072, 0.4052, 0.10310000000000001, 0.1024, 0.3008, 0.18780000000000002, 0.3554, 0.6249, -0.02, 0.44670000000000004, 0.58, 0.5765, 0.9583, 0.152, 0.6436000000000001, 0.2452, 0.7978000000000001, 0.5720000000000001, 0.9932000000000001, 0.37670000000000003, 1.8605, 0.19990000000000002, 0.2938, 0.32530000000000003, 0.30810000000000004, 0.39, 0.09040000000000001, 1.679, 0.2165, 0.136…	[0.37160000000000004, 0.5239, 0.3214, 0.3121, 0.2064, 0.20500000000000002, 0.2742, 0.23970000000000002, 0.2903, 0.33680000000000004, 0.0952, 0.2893, 0.3134, 0.3004, 0.3549, 0.1837, 0.2911, 0.2157, 0.30110000000000003, 0.2594, 0.3094, 0.2318, 0.36210000000000003, 0.1502, 0.16920000000000002, 0.1756, 0.17220000000000002, 0.1835, 0.1096, 0.3033, 0.1376, 0.11900000000000001, 0.15380000000000002, 0.12…
9835434	GGAAACGGGCUAGCAUCAGAAUAUGAGCUGAAGCACGAGCUGAGUGAGUCAGUCAGACGUAGAACGAAGCGCACGUUCGCGUGCGCAAAAGAAACAACAACAACAAC	[1.2677, 1.8359999999999999, 1.0949, 0.546, 0.6937, 0.4869, 0.3276, 0.47550000000000003, 0.1568, 0.9068, 0.49610000000000004, 0.4133, 0.5312, 0.1316, 1.1772, 0.6910000000000001, 0.0988, 0.1134, 1.022, 0.2076, 1.2363, 2.1406, 2.0246, 0.0386, 0.7862, 0.2422, 0.6015, 0.8157000000000001, 0.17270000000000002, 1.2506, 0.5553, 0.2816, 0.5248, 0.2353, 0.18480000000000002, 0.2721, 0.3496, 0.2867, 0.3219, …	[0.8228000000000001, 0.8553000000000001, 0.6532, 0.4974, 0.5205000000000001, 0.4587, 0.3957, 0.4333, 0.314, 0.5224, 0.4072, 0.37670000000000003, 0.3987, 0.2637, 0.5043, 0.3976, 0.2306, 0.2273, 0.4398, 0.2511, 0.4383, 0.5036, 0.45270000000000005, 0.1433, 0.2929, 0.1955, 0.2585, 0.2767, 0.15810000000000002, 0.3181, 0.2184, 0.1733, 0.20650000000000002, 0.16670000000000001, 0.1395, 0.1572, 0.1904, 0.…
9835675	GGAAAGAUACCAGAACGGACAAGUGCAAAGCCAGUCGACGAAAAGUCAAAGACAAGUCGGUUCGGAGAAUAUAAUUUCGAUUAUAUAAAAGAAACAACAACAACAAC	[0.0654, 1.7485, 1.2368999999999999, 0.7689, 0.9087000000000001, 1.2941, 1.0406, 1.6519, 0.63, 0.5113, 0.1555, 0.25120000000000003, 0.7301000000000001, 0.1584, 0.3801, 0.2416, 0.1364, 0.42060000000000003, 0.5743, 0.38580000000000003, 0.39740000000000003, 0.4062, 0.45790000000000003, 0.2217, 0.4106, 0.5923, 0.9099, 0.46230000000000004, 0.3106, 0.2414, 0.0954, 0.2225, 0.0371, 0.9969, 0.3194, 0.1543…	[0.2922, 0.5003000000000001, 0.397, 0.3242, 0.3327, 0.3587, 0.3125, 0.3513, 0.2293, 0.2074, 0.1499, 0.16110000000000002, 0.22870000000000001, 0.1313, 0.1691, 0.14400000000000002, 0.11900000000000001, 0.1766, 0.1867, 0.16820000000000002, 0.15610000000000002, 0.1577, 0.181, 0.1323, 0.1511, 0.17320000000000002, 0.19490000000000002, 0.1472, 0.1222, 0.1177, 0.0883, 0.1102, 0.0646, 0.1887, 0.1115, 0.08…
9836287	GGAAAUAGUGCAGUCGGACGGGUGAUAAUCCAGUGCGUGGGCACGACGGGCUGAAGGAAUUUACCCUGGCGGAGGUUCGCCUCCGCAAAAGAAACAACAACAACAAC	[0.2511, 2.348, 0.5804, 0.5935, 1.4426, 1.145, 0.6003000000000001, 0.8922, 0.08420000000000001, 0.32020000000000004, 0.26430000000000003, 0.2728, 0.3583, 0.2932, 0.1405, 0.1801, 0.5978, 0.26890000000000003, 0.1332, 0.23720000000000002, 0.196, 0.7471, 0.24020000000000002, 1.0642, 2.1924, 0.6217, 0.36, 1.1708, 0.27840000000000004, 0.33640000000000003, 0.3287, 0.44260000000000005, 0.3564, 0.2718, 0.…	[0.2439, 0.45980000000000004, 0.2477, 0.24630000000000002, 0.32730000000000004, 0.2831, 0.21130000000000002, 0.23920000000000002, 0.1018, 0.158, 0.1479, 0.1448, 0.16140000000000002, 0.1451, 0.11280000000000001, 0.1199, 0.18180000000000002, 0.1336, 0.1037, 0.1236, 0.11570000000000001, 0.1874, 0.1198, 0.2073, 0.26080000000000003, 0.1452, 0.1143, 0.1796, 0.098, 0.10310000000000001, 0.1008, 0.115, 0.…
9836289	GGAAAUCGUGCAGUCGGACGGGUGAUAAUCAAGUGCGUCGGCACGACGGGCUGAAGGAAUUUACCCUGCCGGAGGUUCGCCUCCGGAAAAGAAACAACAACAACAAC	[0.894, 2.6, 0.7532, 0.4914, 1.045, 0.3009, 0.274, 0.6489, 0.079, 0.33140000000000003, 0.373, 0.2797, 0.9094000000000001, 0.067, 0.24480000000000002, 0.2056, 0.45980000000000004, 0.2086, 0.11950000000000001, 0.16620000000000001, 0.23520000000000002, 0.5324, 0.16790000000000002, 0.9138000000000001, 2.0943, 1.1479, 0.2401, 1.2711999999999999, 0.1479, 0.5715, 0.47100000000000003, 0.4867, 0.3083, 0.2…	[0.2474, 0.34, 0.1904, 0.1559, 0.2049, 0.12240000000000001, 0.11560000000000001, 0.1592, 0.0721, 0.1188, 0.12250000000000001, 0.10830000000000001, 0.1693, 0.0666, 0.0976, 0.0931, 0.1228, 0.08850000000000001, 0.0729, 0.0796, 0.0917, 0.1282, 0.0779, 0.1496, 0.1983, 0.1457, 0.077, 0.1438, 0.056600000000000004, 0.0984, 0.0881, 0.08660000000000001, 0.0724, 0.073, 0.0724, 0.0585, 0.0694, 0.033600000000…
9836304	GGAAAUCGUGCAGCCGAACGGGUGAUAACCAAGUGCGUCGGCAAGACGGGCUGACGGAAUUUACCCUGCCGGAGCUUCGGCUCCGGAAAAGAAACAACAACAACAAC	[0.7078, 1.579, 0.0711, 0.10880000000000001, 0.3748, 0.464, 0.1198, 0.2165, 0.3262, 0.44670000000000004, 0.20070000000000002, 0.1092, 0.0891, 0.0, 0.2661, 0.9701000000000001, 0.3372, 0.28350000000000003, 0.34950000000000003, 0.0, 0.0, 0.3405, 0.1776, 0.6587000000000001, 2.233, 0.4172, 0.4712, 0.19920000000000002, 0.2609, 0.17420000000000002, 0.315, 0.3084, 0.3629, 0.33280000000000004, 0.6458, 0.0…	[0.5145000000000001, 0.6045, 0.264, 0.25930000000000003, 0.3418, 0.3645, 0.24050000000000002, 0.2873, 0.317, 0.3356, 0.2684, 0.2192, 0.2202, 0.1101, 0.27540000000000003, 0.4307, 0.2773, 0.2589, 0.279, 0.0941, 0.0941, 0.2723, 0.2152, 0.3266, 0.4792, 0.2406, 0.2461, 0.1824, 0.1966, 0.1799, 0.20470000000000002, 0.2005, 0.2245, 0.2197, 0.26130000000000003, 0.1165, 0.15030000000000002, 0.1104000000000…
9836401	GGAAAGUUGGACUGUUUUGAUUGGUAGAUUUGAGCAAAGCUUAGAUUUGUCAGUUAGGAUGGUCUGACCAGGUGAUUCGUUGCUUGAAAAGAAACAACAACAACAAC	[0.8163, 3.5552, 1.1008, 0.6688000000000001, 1.6902, 1.1771, 1.6359, 0.3034, 0.4262, 0.706, 0.2903, 0.1778, 0.1189, 0.4758, 0.2106, 0.1951, 0.3321, 0.0296, 0.2484, 0.07730000000000001, 0.1605, 0.0155, 0.23670000000000002, 0.2281, 0.095, 0.0558, 0.2594, 0.36360000000000003, 0.2102, 0.10840000000000001, 0.0091, 0.1766, 0.1124, 0.2364, 0.4797, 0.9846, 0.6858000000000001, 1.9639000000000002, 0.2296, …	[0.1961, 0.29810000000000003, 0.1691, 0.132, 0.18380000000000002, 0.14880000000000002, 0.1613, 0.0766, 0.08660000000000001, 0.1052, 0.0704, 0.0582, 0.0499, 0.085, 0.0594, 0.0582, 0.0703, 0.0308, 0.0623, 0.0397, 0.052500000000000005, 0.0251, 0.0589, 0.0582, 0.0408, 0.033800000000000004, 0.0614, 0.0692, 0.053, 0.0424, 0.0183, 0.0492, 0.042800000000000005, 0.056400000000000006, 0.073, 0.097200000000…
9836403	GGAAAGUUGGACUGUUUUGAUUGGUAGAUUUGAGCAAAGCUUAGAUUUGUCAGUUAGGAUGGUCUGACCUUGUGAUUCGUUGCGAGAAAAGAAACAACAACAACAAC	[1.438, 2.8512, 1.266, 0.32630000000000003, 0.9771000000000001, 1.0515, 0.9079, 0.21080000000000002, 0.18680000000000002, 0.44480000000000003, 0.2039, 0.2851, 0.1333, 0.517, 0.2482, 0.1464, 0.36060000000000003, 0.0502, 0.3114, 0.1779, 0.109, 0.0233, 0.1027, 0.41140000000000004, 0.0843, 0.056600000000000004, 0.2061, 0.2265, 0.16970000000000002, 0.1096, 0.0325, 0.1366, 0.1187, 0.2631, 0.2474, 0.701…	[0.24910000000000002, 0.2832, 0.186, 0.1043, 0.1562, 0.15480000000000002, 0.13920000000000002, 0.0747, 0.0717, 0.0993, 0.0717, 0.0804, 0.0611, 0.1018, 0.0741, 0.0592, 0.0853, 0.041, 0.0784, 0.0623, 0.0524, 0.0317, 0.0521, 0.0857, 0.0455, 0.0405, 0.0644, 0.0661, 0.058100000000000006, 0.0494, 0.0324, 0.052000000000000005, 0.050100000000000006, 0.067, 0.06470000000000001, 0.0994, 0.1009, 0.1442, 0.0…
9836408	GGAAAGUUGGACUGUUUUGAUUGGUAGAUUUGAGCAAAGCUUAGAUUUGUCAGUUAGGAUGGUCUGACCGUGUGCUUCGGUGCGUGAAAAGAAACAACAACAACAAC	[1.0991, 2.5145, 1.4284, 0.7182000000000001, 1.3799000000000001, 0.6065, 0.59, 0.0779, 0.07730000000000001, 0.232, 0.1058, 0.0912, 0.1106, 0.371, 0.1253, 0.07980000000000001, 0.1774, 0.0449, 0.1884, 0.0877, 0.11230000000000001, 0.023700000000000002, 0.1703, 0.2753, 0.0634, 0.0235, 0.21630000000000002, 0.12190000000000001, 0.09280000000000001, 0.1091, 0.005, 0.1135, 0.0459, 0.1874, 0.2597, 0.7133,…	[0.1013, 0.1262, 0.0908, 0.0646, 0.0819, 0.054700000000000006, 0.0522, 0.021500000000000002, 0.022, 0.035, 0.0247, 0.0236, 0.0246, 0.041, 0.0256, 0.0213, 0.0287, 0.017, 0.0298, 0.0211, 0.0239, 0.012400000000000001, 0.027800000000000002, 0.034300000000000004, 0.0187, 0.0129, 0.0308, 0.0244, 0.0212, 0.0223, 0.008, 0.023, 0.0162, 0.0275, 0.0317, 0.0495, 0.0471, 0.0649, 0.024900000000000002, 0.0261, …
9836410	GGAAAGUUGGACUGUUUUGAUUGGUAGAUUUGAGCAAAGCUUAGAUUUGUCAGUUAGGAUGGUCUGACCUUGGGCUUCGGUUCGGGAAAAGAAACAACAACAACAAC	[1.2833, 2.4868, 0.7121000000000001, 0.3758, 0.46990000000000004, 0.8432000000000001, 0.5749000000000001, 0.1458, 0.15940000000000001, 0.2753, 0.1454, 0.07690000000000001, 0.091, 0.40090000000000003, 0.11660000000000001, 0.15360000000000001, 0.1859, 0.0109, 0.22390000000000002, 0.09770000000000001, 0.0942, 0.026600000000000002, 0.21730000000000002, 0.1801, 0.06430000000000001, 0.02930000000000000…	[0.1452, 0.16770000000000002, 0.09240000000000001, 0.06910000000000001, 0.0727, 0.0913, 0.07590000000000001, 0.0412, 0.0425, 0.0543, 0.0413, 0.031200000000000002, 0.0332, 0.0608, 0.0364, 0.0403, 0.0432, 0.0175, 0.0466, 0.033100000000000004, 0.033100000000000004, 0.0201, 0.0456, 0.0432, 0.0269, 0.021500000000000002, 0.0468, 0.0413, 0.0379, 0.032100000000000004, 0.016900000000000002, 0.0349, 0.0248…
9836416	GGAAAGUUGGACUGUUUUGAUUGGUAGAUUUGAGCAAAGCUUAGAUUUGUCAGUUAGGAUGGUCUGACGUGUCGCUUCGGUGACGCAAAAGAAACAACAACAACAAC	[1.1226, 2.3970000000000002, 1.6712, 0.9530000000000001, 1.8785, 0.5678000000000001, 0.2891, 0.0522, 0.0918, 0.1962, 0.08, 0.0456, 0.0873, 0.381, 0.12760000000000002, 0.0907, 0.1212, 0.035, 0.17500000000000002, 0.061200000000000004, 0.1019, 0.0267, 0.1585, 0.2422, 0.0432, 0.0241, 0.21860000000000002, 0.1375, 0.1638, 0.0823, 0.0099, 0.1705, 0.05, 0.18030000000000002, 0.2262, 0.7647, 0.6569, 1.5457…	[0.1338, 0.1588, 0.1242, 0.09290000000000001, 0.11720000000000001, 0.066, 0.048600000000000004, 0.024200000000000003, 0.03, 0.0403, 0.0279, 0.0238, 0.0302, 0.053, 0.0328, 0.03, 0.032100000000000004, 0.0204, 0.0367, 0.0244, 0.0296, 0.0173, 0.0349, 0.0414, 0.0211, 0.017, 0.0396, 0.0332, 0.0359, 0.025500000000000002, 0.012, 0.0344, 0.0223, 0.0351, 0.038, 0.06420000000000001, 0.0587, 0.0818, 0.038400…
9836423	GGAAAGUUGGACUGUUUUGAUUGGUAGAUUUGAGCAAAGCUUAGAUUUGUCAGUUAGGAUGGUCUGACGUCAGGCUUCGGUCUGGCAAAAGAAACAACAACAACAAC	[0.9529000000000001, 2.5303, 1.3736000000000002, 1.4573, 2.0538, 0.6351, 0.3362, 0.0497, 0.0473, 0.2586, 0.052700000000000004, 0.12190000000000001, 0.0499, 0.45940000000000003, 0.1356, 0.1208, 0.0709, 0.0119, 0.1715, 0.0786, 0.0738, 0.0, 0.1877, 0.2096, 0.031200000000000002, 0.0443, 0.1686, 0.1258, 0.09480000000000001, 0.0771, 0.0064, 0.1335, 0.039900000000000005, 0.1814, 0.1607, 0.64550000000000…	[0.148, 0.1899, 0.1353, 0.1302, 0.1404, 0.0805, 0.059800000000000006, 0.0286, 0.0287, 0.0521, 0.0275, 0.0392, 0.0275, 0.0656, 0.0383, 0.0376, 0.0309, 0.0175, 0.0419, 0.0313, 0.0313, 0.007200000000000001, 0.0429, 0.0456, 0.022, 0.0246, 0.0412, 0.036000000000000004, 0.0318, 0.028800000000000003, 0.013000000000000001, 0.0367, 0.0253, 0.041, 0.0388, 0.0697, 0.0745, 0.0862, 0.040600000000000004, 0.034…
9836425	GGAAAGUUGGACUGUUUUGAUUGGUAGAUUUGAGCAAAGCUUAGAUUUGUCAGUUAGGAUGGUCUGACCGGAGGCUUCGGUCUCUGAAAAGAAACAACAACAACAAC	[1.2798, 2.3741, 1.4517, 0.8171, 2.4847, 0.4776, 0.4852, 0.0765, 0.0947, 0.26990000000000003, 0.05, 0.1013, 0.0959, 0.41140000000000004, 0.0903, 0.096, 0.10160000000000001, 0.019, 0.1691, 0.07050000000000001, 0.08660000000000001, 0.0227, 0.1565, 0.2982, 0.051500000000000004, 0.013900000000000001, 0.1951, 0.0698, 0.050100000000000006, 0.0653, 0.0134, 0.1218, 0.0454, 0.167, 0.24280000000000002, 0.7…	[0.1519, 0.17500000000000002, 0.1303, 0.0978, 0.1463, 0.06720000000000001, 0.0656, 0.030100000000000002, 0.033, 0.0505, 0.0263, 0.0339, 0.0328, 0.060500000000000005, 0.0317, 0.0323, 0.0329, 0.017400000000000002, 0.040400000000000005, 0.0281, 0.030500000000000003, 0.0189, 0.038200000000000005, 0.0494, 0.0241, 0.016900000000000002, 0.0403, 0.0274, 0.024900000000000002, 0.0262, 0.0165, 0.0329, 0.023…
9836428	GGAAAGUUGGACUGUUUUGAUUGGUAGAUUUGAGCAAAGCUUAGAUUUGUCAGUUAGGAUGGUCUGACCGGACUGUUCGCGGUCUGAAAAGAAACAACAACAACAAC	[0.9712000000000001, 1.9079000000000002, 0.8902, 0.5276000000000001, 1.4016, 0.5999, 0.5617, 0.1052, 0.1308, 0.26940000000000003, 0.0911, 0.1187, 0.152, 0.42360000000000003, 0.1925, 0.1075, 0.12090000000000001, 0.033, 0.1943, 0.0921, 0.0898, 0.07690000000000001, 0.1824, 0.27, 0.024800000000000003, 0.0674, 0.1817, 0.13, 0.113, 0.1449, 0.0094, 0.10930000000000001, 0.0465, 0.161, 0.2756, 0.906400000…	[0.11620000000000001, 0.13440000000000002, 0.0908, 0.0703, 0.1042, 0.068, 0.0644, 0.0313, 0.0339, 0.0458, 0.0298, 0.0327, 0.0349, 0.0543, 0.0379, 0.0302, 0.0317, 0.019700000000000002, 0.0376, 0.028200000000000003, 0.0281, 0.025, 0.0361, 0.043300000000000005, 0.0161, 0.0236, 0.0367, 0.031200000000000002, 0.0291, 0.0318, 0.0115, 0.0279, 0.0216, 0.0337, 0.0408, 0.0674, 0.0649, 0.0849, 0.0324, 0.0329…
9836431	GGAAAGUUGGACUGUUUUGAUUGGUAGAUUUGAGCAAAGCUUAGAUUUGUCAGUUAGGAUGGUCUGACGGGACUGUUCGCGGUCUCAAAAGAAACAACAACAACAAC	[1.195, 2.3937, 1.1057, 0.6701, 0.8079000000000001, 0.5461, 0.37060000000000004, 0.036000000000000004, 0.0882, 0.20270000000000002, 0.0814, 0.031100000000000003, 0.058300000000000005, 0.40790000000000004, 0.10160000000000001, 0.1032, 0.1317, 0.014100000000000001, 0.15810000000000002, 0.1075, 0.10540000000000001, 0.0262, 0.1761, 0.2828, 0.0562, 0.0375, 0.21580000000000002, 0.19440000000000002, 0.0…	[0.11570000000000001, 0.1355, 0.0903, 0.0694, 0.0737, 0.06, 0.0494, 0.0188, 0.027, 0.038, 0.025500000000000002, 0.019100000000000002, 0.0233, 0.05, 0.0279, 0.0279, 0.0304, 0.0129, 0.0325, 0.027200000000000002, 0.027, 0.016, 0.0334, 0.0408, 0.0205, 0.0173, 0.0366, 0.0335, 0.0252, 0.0233, 0.012700000000000001, 0.0267, 0.0228, 0.030500000000000003, 0.035, 0.0572, 0.056900000000000006, 0.078300000000…
9836464	GGAAAGUUGGACUGUUUUGAUUGGUAGAUUUGAGCAAAGCUUAGAUUUGUCAGUUAGGAUGGUCUGACAGCGAUAUUCGUGUUGCUAAAAGAAACAACAACAACAAC	[1.2495, 2.5869999999999997, 1.6911, 0.6526000000000001, 1.1252, 0.9152, 0.8418, 0.19340000000000002, 0.2394, 0.46630000000000005, 0.23650000000000002, 0.201, 0.11620000000000001, 0.4963, 0.2381, 0.1524, 0.21980000000000002, 0.06330000000000001, 0.2038, 0.0666, 0.1283, 0.0351, 0.2917, 0.31220000000000003, 0.1462, 0.058, 0.2968, 0.3516, 0.20720000000000002, 0.1454, 0.023100000000000002, 0.26890000…	[0.1894, 0.22340000000000002, 0.1713, 0.10930000000000001, 0.13190000000000002, 0.1154, 0.1072, 0.056400000000000006, 0.0614, 0.08020000000000001, 0.0589, 0.0557, 0.0441, 0.0804, 0.0577, 0.0475, 0.055400000000000005, 0.033, 0.053500000000000006, 0.0332, 0.0431, 0.0264, 0.0597, 0.060500000000000005, 0.0439, 0.0303, 0.0577, 0.062, 0.048600000000000004, 0.0427, 0.0212, 0.053200000000000004, 0.0357, …
9836466	GGAAAGUUGGACUGUUUUGAUUGGUAGAUUUGAGCAAAGCUUAGAUUUGUCAGUUAGGAUGGUCUGACAGCCAUAUUCGUGUGGCUAAAAGAAACAACAACAACAAC	[0.9715, 2.4363, 1.5799, 0.9017000000000001, 1.2116, 0.5297000000000001, 0.27990000000000004, 0.09390000000000001, 0.1062, 0.23420000000000002, 0.0541, 0.0766, 0.0359, 0.40190000000000003, 0.1381, 0.0796, 0.1275, 0.0386, 0.22360000000000002, 0.0881, 0.08610000000000001, 0.0222, 0.22920000000000001, 0.2649, 0.064, 0.057100000000000005, 0.2255, 0.15330000000000002, 0.0869, 0.0767, 0.019, 0.1008, 0.…	[0.1221, 0.15860000000000002, 0.121, 0.09040000000000001, 0.0984, 0.06620000000000001, 0.049300000000000004, 0.030500000000000003, 0.0329, 0.044500000000000005, 0.0245, 0.0281, 0.022500000000000003, 0.0557, 0.0344, 0.0285, 0.0334, 0.021, 0.0413, 0.0281, 0.028, 0.0167, 0.0415, 0.0439, 0.0239, 0.023100000000000002, 0.0407, 0.034300000000000004, 0.0273, 0.025, 0.015600000000000001, 0.0286, 0.0242000…
9836468	GGAAAGUUGGACUGUUUUGAUUGGUAGAUUUGAGCAAAGCUUAGAUUUGUCAGUUAGGAUGGUCUGACAGCGAUAUUCGUGUCGCUAAAAGAAACAACAACAACAAC	[1.3117, 2.7666, 1.6868, 0.8159000000000001, 1.0792, 0.5714, 0.4491, 0.10690000000000001, 0.1409, 0.28250000000000003, 0.10540000000000001, 0.09290000000000001, 0.10060000000000001, 0.43620000000000003, 0.1004, 0.0926, 0.1337, 0.0443, 0.2293, 0.0707, 0.083, 0.021500000000000002, 0.1318, 0.1938, 0.021, 0.0193, 0.1849, 0.0674, 0.0872, 0.0932, 0.0102, 0.16570000000000001, 0.08310000000000001, 0.2159…	[0.16390000000000002, 0.1951, 0.1439, 0.09970000000000001, 0.10880000000000001, 0.07930000000000001, 0.0699, 0.0379, 0.0424, 0.056100000000000004, 0.037200000000000004, 0.035300000000000005, 0.0368, 0.0664, 0.036000000000000004, 0.0354, 0.0395, 0.025500000000000002, 0.048600000000000004, 0.0303, 0.0324, 0.019700000000000002, 0.0383, 0.0459, 0.019200000000000002, 0.0194, 0.0438, 0.0313, 0.0328, 0.…
9836470	GGAAAUUUUGUUAUAGUUAUGUGUGUGAGAAAUUAUAUAUAUAAUUAUAACGGAAAAUUUAGAUCGUAAAACUCAUUCGUGAGUUUAAAAGAAACAACAACAACAAC	[2.9855, 6.3475, 1.2793, 0.8904000000000001, 2.6868, 1.3607, 0.44, 1.0237, 0.5896, 1.0612, 0.5265000000000001, 0.1734, 0.33890000000000003, 1.0977000000000001, 0.1552, 0.5956, 0.0862, 0.39880000000000004, 0.0, 0.4172, 0.664, 0.3879, 0.09770000000000001, 0.12710000000000002, 0.5787, 0.0, -0.0303, 0.1208, 0.2335, 0.2856, 0.4168, 0.7828, 0.0748, 0.0152, 0.20470000000000002, 0.013600000000000001, 0.3…	[2.0772, 1.8872, 0.9847, 0.8413, 1.0811, 0.7829, 0.5321, 0.6633, 0.5379, 0.6308, 0.48040000000000005, 0.3482, 0.4102, 0.5725, 0.3119, 0.44780000000000003, 0.3039, 0.3957, 0.1463, 0.38120000000000004, 0.4308, 0.3546, 0.2635, 0.256, 0.39890000000000003, 0.12560000000000002, 0.1361, 0.2436, 0.3346, 0.32280000000000003, 0.3403, 0.40950000000000003, 0.2174, 0.2228, 0.2489, 0.21860000000000002, 0.28650…
9836473	GGAAAGUUGGACUGUUUUGAUUGGUAGAUUUGAGCAAAGCUUAGAUUUGUCAGUUAGGAUGGUCUGACAGUUAUAUUCGUAUGGCUAAAAGAAACAACAACAACAAC	[0.7956000000000001, 2.0557, 1.3139, 0.5782, 0.8861, 0.5432, 0.44010000000000005, 0.11800000000000001, 0.17850000000000002, 0.1834, 0.1268, 0.0916, 0.1927, 0.4665, 0.289, 0.0767, 0.35750000000000004, 0.0881, 0.2321, 0.0751, 0.1376, 0.019200000000000002, 0.1655, 0.3211, 0.0502, 0.1023, 0.1915, 0.35860000000000003, 0.1192, 0.1095, 0.0099, 0.2253, 0.021, 0.2687, 0.32280000000000003, 0.98710000000000…	[0.166, 0.2117, 0.1646, 0.112, 0.1285, 0.10200000000000001, 0.08990000000000001, 0.052500000000000005, 0.061700000000000005, 0.06280000000000001, 0.0528, 0.047400000000000005, 0.0614, 0.0874, 0.0702, 0.0446, 0.0765, 0.0439, 0.0627, 0.0409, 0.0512, 0.027100000000000003, 0.054900000000000004, 0.0702, 0.0347, 0.0441, 0.056, 0.0711, 0.046900000000000004, 0.0431, 0.0201, 0.0568, 0.027800000000000002, …
9836602	GGAAAUUUUGUAAUAGGCAUGUGUGUGAGAAAUCAUAUAUAUGCUUAUUACGGAAAAUUUAGAUCGUAAGGCUCUUUCGGGAGUUUAAAAGAAACAACAACAACAAC	[0.6065, 3.2197, 0.5361, 0.525, 1.9905, 0.9067000000000001, 1.1148, 0.4605, 0.21030000000000001, 0.6347, 0.7083, 0.2817, 0.7824, 0.10590000000000001, 0.1399, 0.2746, 0.36810000000000004, 0.2306, 0.1306, 0.032600000000000004, 0.3498, 0.1884, 0.418, 0.0431, 0.23900000000000002, -0.0088, 0.21760000000000002, 0.0903, 0.2877, 0.1971, 0.0855, 0.2843, 0.2154, 0.13040000000000002, -0.0033, 0.181800000000…	[0.3275, 0.5317000000000001, 0.24710000000000001, 0.23800000000000002, 0.3755, 0.26030000000000003, 0.2726, 0.185, 0.1364, 0.2019, 0.20320000000000002, 0.14070000000000002, 0.2026, 0.0969, 0.1053, 0.1317, 0.1447, 0.12040000000000001, 0.0983, 0.06570000000000001, 0.1376, 0.1087, 0.1456, 0.0763, 0.11470000000000001, 0.0347, 0.1145, 0.0907, 0.1255, 0.10300000000000001, 0.0872, 0.1252, 0.1034, 0.1180…
9836718	GGAAAUUUUGUAAGAGGCAUGUGUGUGAGAAAUCAUAUAUAUGCUUUUUACGGAAAAUUUAGAUCGUAAUGCUAUUUCGGUGGUAUAAAAGAAACAACAACAACAAC	[0.9192, 3.2949, 0.5772, 0.7634000000000001, 1.9448, 0.5303, 0.5959, 0.577, 0.1653, 0.6712, 0.2652, 0.12490000000000001, 0.1918, 0.47000000000000003, 0.066, 0.1696, 0.3244, 0.20450000000000002, 0.050100000000000006, 0.14150000000000001, 0.1884, 0.1212, 0.262, 0.14150000000000001, 0.2335, 0.054900000000000004, 0.2796, -0.013000000000000001, 0.246, 0.3448, 0.17020000000000002, 0.30360000000000004, …	[0.3079, 0.43160000000000004, 0.2058, 0.2179, 0.2964, 0.168, 0.17450000000000002, 0.1652, 0.1048, 0.1694, 0.1207, 0.0869, 0.10020000000000001, 0.13970000000000002, 0.0685, 0.09290000000000001, 0.1183, 0.1023, 0.0608, 0.0867, 0.0947, 0.07880000000000001, 0.10300000000000001, 0.08170000000000001, 0.1019, 0.0653, 0.10550000000000001, 0.0507, 0.1121, 0.108, 0.0873, 0.10940000000000001, 0.0814, 0.0906…
9836745	GGAAAGGACUUCAAAGAAGAGAGCGUAAACCUAUGAAGAUAGGUUACGCACAUGCAGGAAACUGCAAGUAUAUAUUUCGAUGUAUAAAAAGAAACAACAACAACAAC	[0.3307, 1.3787, 0.7883, 0.37070000000000003, 0.4475, 0.212, 1.2455, 0.7934, 1.1657, 1.1724, 0.2753, 1.1443, 0.7601, 0.5353, 0.6986, 0.7799, 0.6619, 0.3085, 0.8501000000000001, 0.9053, 0.9484, 0.9581000000000001, 0.07050000000000001, 0.1841, 0.4894, 0.4993, 0.7216, 0.4907, 0.23750000000000002, 0.1326, 0.2381, 0.1426, 0.2743, 0.0829, 0.30770000000000003, 0.19870000000000002, 0.0636, 0.32, 0.1467, …	[0.162, 0.22790000000000002, 0.17300000000000001, 0.12660000000000002, 0.1311, 0.0985, 0.19010000000000002, 0.1496, 0.1708, 0.1638, 0.0883, 0.15330000000000002, 0.1246, 0.1044, 0.1144, 0.1174, 0.10400000000000001, 0.0755, 0.1114, 0.11040000000000001, 0.1091, 0.1061, 0.0354, 0.0507, 0.0756, 0.0738, 0.08610000000000001, 0.0703, 0.0509, 0.0397, 0.0511, 0.0426, 0.0523, 0.0322, 0.054900000000000004, 0…
9836842	GGAAAAUAGAGCAAAAAUAAUCGAUGGCGCGGCCGCGCAGCAAAGAGACUCAGGAGCGCGAGCCGCGACGACUGGUUCGCCAGUCGAAAAGAAACAACAACAACAAC	[0.5494, 1.1364, 0.9642000000000001, 0.4455, 0.4077, 1.4091, 0.43860000000000005, 0.2927, 0.3834, 0.23720000000000002, 0.35450000000000004, 1.2113, 0.2028, 0.6214000000000001, 0.4605, 0.46580000000000005, 2.3935, 0.9931000000000001, 0.6237, 1.1185, 0.3306, 0.7944, 0.8231, 1.5869, 0.5141, 0.977, 0.5293, 0.182, 0.10360000000000001, 0.07150000000000001, 0.0217, 0.0046, -0.073, 0.0011, 0.1182, 0.121,…	[0.1835, 0.2308, 0.1899, 0.13290000000000002, 0.1263, 0.2015, 0.12050000000000001, 0.1014, 0.1092, 0.09190000000000001, 0.10350000000000001, 0.1658, 0.0809, 0.1199, 0.10310000000000001, 0.10260000000000001, 0.1918, 0.1233, 0.09820000000000001, 0.122, 0.07200000000000001, 0.09910000000000001, 0.09770000000000001, 0.1237, 0.0713, 0.0936, 0.0702, 0.0453, 0.0366, 0.0322, 0.0499, 0.0448, 0.0367, 0.028…
9836925	GGAAAAUAGAGCAAAAAUAAUCGAUCCCGCGGCCGCGCAGCUAGGAGUACUAGCUGCGCGAGCUGCGACGACAGCUUCGGCUGUCGAAAAGAAACAACAACAACAAC	[0.4978, 1.0053, 1.1816, 0.6000000000000001, 0.5783, 2.1363, 0.7277, 0.2674, 0.53, 0.3985, 0.5719000000000001, 1.1155, 0.3032, 0.6089, 0.3795, 0.48050000000000004, 2.2298, 1.2695, 0.6707000000000001, 0.8858, 0.33330000000000004, 0.4908, 0.6899000000000001, 0.6547000000000001, 0.49110000000000004, 0.6714, 0.7296, 0.1403, 0.0858, 0.0461, 0.052500000000000005, 0.0392, 0.032600000000000004, 0.0779, 0…	[0.1738, 0.2059, 0.1993, 0.1459, 0.1388, 0.2247, 0.135, 0.0898, 0.1148, 0.09970000000000001, 0.114, 0.1454, 0.0828, 0.1078, 0.0872, 0.095, 0.1716, 0.1247, 0.0901, 0.0994, 0.06420000000000001, 0.0751, 0.0833, 0.08, 0.0687, 0.07690000000000001, 0.0777, 0.038400000000000004, 0.030500000000000003, 0.024200000000000003, 0.0253, 0.0228, 0.0213, 0.0291, 0.0307, 0.0378, 0.0302, 0.0375, 0.023, 0.034800000…
9837166	GGAAAGCACGUACAGAAAACUUAACCUGAAAGCAAAUGCUACCACGGGUAAACUACACGUACCGAGCAGGUGACGUUCGCGUCGCCAAAAGAAACAACAACAACAAC	[0.7614000000000001, 1.3974, 1.1417, 0.7073, 0.4057, 0.3047, 0.2559, 0.094, 0.12480000000000001, 0.5921000000000001, 0.3272, 0.1693, 0.3412, 0.2679, 1.6424, 0.7225, 0.742, 0.5716, 0.434, 2.7157999999999998, 2.275, 0.3312, 0.5363, 0.36960000000000004, 0.2069, 0.49360000000000004, 0.16840000000000002, 0.6902, 0.5561, 0.36860000000000004, 0.4026, 0.3277, 0.7406, 0.13540000000000002, 0.6124, 2.1898, …	[0.13440000000000002, 0.1481, 0.12710000000000002, 0.0993, 0.077, 0.0666, 0.0636, 0.041800000000000004, 0.0472, 0.0863, 0.0659, 0.050300000000000004, 0.0678, 0.0592, 0.1232, 0.0813, 0.0806, 0.07, 0.0608, 0.1264, 0.1061, 0.042800000000000005, 0.0523, 0.0432, 0.0335, 0.049100000000000005, 0.0292, 0.054700000000000006, 0.0487, 0.0413, 0.0424, 0.037700000000000004, 0.0523, 0.024, 0.046, 0.0766, 0.049…
9837170	GGAAACUGGGCCAAUAGGCUCAGGGCUUAGUCGGAGGAGGAGGAAUCCGACGACGACGGCACGAGGCCUAUGGAGUUCGCUUCAUAAAAAGAAACAACAACAACAAC	[0.511, 1.8766, 0.397, 0.541, 0.39480000000000004, 0.7495, 0.12390000000000001, 0.0, 0.2437, 0.2156, 0.46430000000000005, 0.20450000000000002, 0.311, 2.9242, 0.2632, 0.3428, 0.0852, 0.1685, 0.7251000000000001, 0.0, 0.07930000000000001, 0.1568, 0.078, 0.1305, 0.376, 0.7156, 2.5245, 0.1741, 0.293, 0.1681, 0.11130000000000001, 0.0, 0.0, 0.5125000000000001, 0.029900000000000003, 0.3136, 0.1552, 0.079…	[0.5222, 0.7337, 0.3866, 0.40640000000000004, 0.3604, 0.43160000000000004, 0.2489, 0.1262, 0.29510000000000003, 0.2933, 0.34900000000000003, 0.2801, 0.3089, 0.6045, 0.2409, 0.2582, 0.1721, 0.2048, 0.338, 0.08320000000000001, 0.1603, 0.1908, 0.1578, 0.1923, 0.24450000000000002, 0.2988, 0.4591, 0.1603, 0.20370000000000002, 0.1549, 0.1364, 0.0604, 0.0604, 0.228, 0.11670000000000001, 0.18180000000000…
9837174	GGAAACUGGGCCAAUAGGCUCAGGGCAUAGUCGGAGGAGGAGGAAUCCGACGACGAUGGCACGAGGCCUAUGGAGUUCGCUUUAUAAAAAGAAACAACAACAACAAC	[0.493, 1.6074000000000002, 1.5333, 0.4315, 0.192, 1.155, 0.5054000000000001, 0.1933, 0.3957, 0.18530000000000002, 0.1827, 0.1902, 0.637, 3.552, 0.8342, 0.2553, 0.37320000000000003, 0.0, 0.4813, 0.0599, 0.1776, 0.059000000000000004, 0.0, 0.3256, 0.4169, 0.2101, 1.5283, 0.37420000000000003, 0.18960000000000002, 0.2691, 0.046400000000000004, 0.0921, 0.1369, 0.249, 0.0891, 0.1661, 0.4174, 0.2931, 0.…	[0.47290000000000004, 0.6505000000000001, 0.562, 0.3551, 0.2818, 0.4617, 0.3342, 0.2462, 0.297, 0.23650000000000002, 0.2335, 0.2298, 0.33190000000000003, 0.5663, 0.2997, 0.1917, 0.21480000000000002, 0.063, 0.2306, 0.1203, 0.162, 0.1183, 0.059800000000000006, 0.2001, 0.2155, 0.16620000000000001, 0.324, 0.1849, 0.14250000000000002, 0.16160000000000002, 0.0932, 0.11170000000000001, 0.125100000000000…
9837177	GGAAAUUUUGUAAGAGGCAUGUGUGUGAGAAAUCAUAUAUAUGCUUUUUACGGAAAAUUUAGAUCGUAAUGCUAUUUCGGUGGCAUAAAAGAAACAACAACAACAAC	[0.5721, 2.3207, 0.4985, 0.40490000000000004, 1.4207, 0.623, 0.8626, 0.4757, 0.2129, 0.4536, 0.546, 0.2919, 0.3226, 0.2697, 0.0, 0.0825, 0.1327, 0.1559, 0.1792, 0.0891, 0.5157, 0.0855, 0.3035, 0.1242, 0.194, -0.0102, 0.25, 0.0888, 0.38130000000000003, 0.44780000000000003, 0.32880000000000004, 0.2054, 0.1018, 0.2609, 0.1451, 0.1952, 0.0935, 0.19940000000000002, 0.1837, 0.0864, 0.139, 0.0673, 0.097…	[0.3624, 0.5135000000000001, 0.25980000000000003, 0.2396, 0.3688, 0.2581, 0.2806, 0.217, 0.16, 0.20720000000000002, 0.21450000000000002, 0.1681, 0.1746, 0.1622, 0.0478, 0.11380000000000001, 0.1267, 0.1386, 0.1348, 0.108, 0.19210000000000002, 0.1037, 0.1623, 0.1136, 0.1337, 0.0456, 0.1486, 0.112, 0.1761, 0.16690000000000002, 0.1542, 0.1341, 0.11040000000000001, 0.1554, 0.1223, 0.1257, 0.1039, 0.12…
9837182	GGAAACCUAUUGCAAGUCGAUAAGACGGGAGACUUCGCGAAUGAUAGCGAAGGAUCCCGCAAUAGGAAGGUGAUCUUCGGAUCACCAAAAGAAACAACAACAACAAC	[0.7913, 8.081, 0.6884, 0.31870000000000004, 0.1305, 0.0442, 0.1923, 0.2826, 0.18580000000000002, 0.2437, 0.1208, 0.3331, 0.4571, 0.541, 0.20570000000000002, 0.8708, 0.0, 0.0, 0.28500000000000003, 0.686, 2.21, 0.23320000000000002, 0.4914, 0.2132, 0.1373, 0.0733, 0.1092, 0.10840000000000001, 0.1076, 0.0714, 0.4061, 0.1033, 0.2038, 0.1346, 0.033600000000000005, 0.10010000000000001, 0.0664, 0.023, 0…	[0.5677, 0.8432000000000001, 0.29250000000000004, 0.214, 0.1578, 0.1323, 0.1754, 0.20500000000000002, 0.1695, 0.183, 0.1462, 0.2049, 0.219, 0.23920000000000002, 0.1633, 0.2674, 0.0517, 0.0517, 0.18380000000000002, 0.2308, 0.34240000000000004, 0.1458, 0.1744, 0.13, 0.1124, 0.0891, 0.1, 0.09920000000000001, 0.0985, 0.0868, 0.1562, 0.0946, 0.11760000000000001, 0.1015, 0.0679, 0.0917, 0.0808000000000…
9837205	GGAAAACCGUGCAGUGUCAUUGUGGCCUAGUCGGAGGAGGAGGAAUCCGGCGACGAUGGCACUGCGCGUAUGGAGUUCGCUCUAUAAAAAGAAACAACAACAACAAC	[0.8049000000000001, 2.8746, 0.0673, 0.6481, 0.15610000000000002, 0.44680000000000003, 0.6869000000000001, 0.1724, 0.637, 0.243, 0.0806, 0.15940000000000001, 0.23520000000000002, 0.1442, 0.0663, 0.39080000000000004, 0.026500000000000003, 0.09390000000000001, 0.3612, 0.2116, -0.010700000000000001, 0.522, 0.06760000000000001, 0.27790000000000004, 1.0186, 1.0872, 2.7457000000000003, 0.44, 0.2808, 0.…	[0.4902, 0.6561, 0.2028, 0.35000000000000003, 0.2301, 0.29710000000000003, 0.3347, 0.2084, 0.3164, 0.22160000000000002, 0.1615, 0.1927, 0.21450000000000002, 0.18860000000000002, 0.1559, 0.2523, 0.1296, 0.1822, 0.2655, 0.193, 0.0737, 0.2614, 0.13570000000000002, 0.2316, 0.3144, 0.31070000000000003, 0.41140000000000004, 0.1835, 0.1592, 0.2051, 0.12290000000000001, 0.1111, 0.1378, 0.1741, 0.1512, 0.…
9837210	GGAAAACCGUACAGUGUCAUUGUGGCCUGGUCGCAUGAGGUGCGAUCAGGCGACGAUGACACUGUGCGAAUAGAGUUCGCUCUAUUAAAAGAAACAACAACAACAAC	[0.8617, 2.8117, 0.9609000000000001, 1.027, 0.4485, 0.23020000000000002, 0.6623, 0.1656, 0.527, 0.0874, 0.1568, 0.047, 0.0854, 0.3259, 0.18680000000000002, 0.6166, 0.057100000000000005, 0.020800000000000003, 0.36160000000000003, 0.0753, 0.1293, 0.216, 0.0269, 0.15990000000000001, 0.2102, 0.1044, 0.1293, 0.051500000000000004, 0.12, 0.32480000000000003, 0.0746, 0.1233, 0.1222, 0.1375, 1.0901, 0.111…	[0.2985, 0.40840000000000004, 0.23920000000000002, 0.2346, 0.16540000000000002, 0.1293, 0.184, 0.1075, 0.1645, 0.088, 0.1018, 0.0777, 0.0862, 0.1318, 0.10740000000000001, 0.1618, 0.0694, 0.0591, 0.1283, 0.0771, 0.09, 0.10360000000000001, 0.054400000000000004, 0.09230000000000001, 0.1009, 0.0786, 0.084, 0.0627, 0.08410000000000001, 0.1153, 0.0683, 0.0801, 0.0795, 0.0849, 0.1799, 0.0724, 0.1708, 0.…
9837218	GGAAACACUCUCCGCGGGCCCAACACAAGUUGGCCUCCUAGCGUUGUUAUAUGCAACGCCACGGCGAGCCGGUGCUUCGGCACCGGAAAAGAAACAACAACAACAAC	[0.4253, 1.1555, 1.0602, 0.6516000000000001, 0.31930000000000003, 0.48250000000000004, 0.4833, 0.4277, 0.0164, 0.233, 0.08940000000000001, 0.0, 0.0747, 0.0679, 0.266, 0.28600000000000003, 0.0298, 0.2374, 0.2378, 0.08710000000000001, 0.27690000000000003, 0.15480000000000002, 0.28090000000000004, 0.2534, 0.3729, 0.658, 0.34750000000000003, 0.4606, 2.3096, 1.2615, 0.16490000000000002, 0.3476, 0.2596…	[0.1468, 0.2064, 0.17930000000000001, 0.1424, 0.1046, 0.1233, 0.1218, 0.11030000000000001, 0.0379, 0.0853, 0.0596, 0.018500000000000003, 0.0597, 0.0548, 0.08950000000000001, 0.0897, 0.0485, 0.08370000000000001, 0.08220000000000001, 0.056100000000000004, 0.08510000000000001, 0.06770000000000001, 0.0834, 0.08420000000000001, 0.0936, 0.1165, 0.0868, 0.0955, 0.17500000000000002, 0.1264, 0.0516, 0.069…
9837223	GGAAAUCCGUUUGGUAUUGGGUGAGGUACCUUGUGGUAACUUGCGUGCGGCCCUCAGCUGGUCGCGAGCCGCUGCUUCGGCAGCGGAAAAGAAACAACAACAACAAC	[0.28450000000000003, 2.2214, 0.9446, 0.3971, 0.6731, 0.6985, 0.06380000000000001, 0.1825, 0.7801, 0.6479, 0.5789000000000001, 0.2144, 0.7076, 1.2143, 0.8038000000000001, 3.0281, 0.37360000000000004, 0.4732, 0.33680000000000004, 0.28450000000000003, 0.643, 0.0, 0.4315, 0.12430000000000001, 0.2156, 0.34640000000000004, 0.2655, 0.0877, -0.0063, 0.2624, 0.5881000000000001, 0.1424, 0.6149, 0.1685, 0.…	[0.3028, 0.5064000000000001, 0.34550000000000003, 0.2441, 0.2802, 0.277, 0.1278, 0.1726, 0.28290000000000004, 0.254, 0.23550000000000001, 0.16090000000000002, 0.2422, 0.29, 0.23670000000000002, 0.3624, 0.1468, 0.16090000000000002, 0.13620000000000002, 0.135, 0.1749, 0.030600000000000002, 0.1463, 0.0944, 0.1148, 0.132, 0.12250000000000001, 0.0818, 0.029500000000000002, 0.1144, 0.1517, 0.0864, 0.14…
9837233	GGAAAUCGCGAGUCUUCGUUCAUGGGCCGGACCUGUACCAUGCUCUGUUCGCGACGUCGGCGACGAUGCGGCUGCUUCGGCAGCCGAAAAGAAACAACAACAACAAC	[0.3769, 2.1187, 0.4555, 0.6169, 1.2652, 0.24430000000000002, 0.14120000000000002, 0.0801, 0.039900000000000005, 0.35100000000000003, 0.1544, 1.0238, 0.0613, 0.37570000000000003, 0.9402, 0.24430000000000002, 0.48150000000000004, 1.1142, 1.783, 0.6202000000000001, 0.38770000000000004, 1.4042, 0.0833, 0.405, 0.355, 0.3171, 0.038400000000000004, 0.1895, 0.2508, 0.6892, 0.37970000000000004, 0.2489, 0…	[0.367, 0.5772, 0.30870000000000003, 0.3326, 0.41550000000000004, 0.2227, 0.196, 0.1605, 0.1368, 0.2437, 0.18660000000000002, 0.3502, 0.1438, 0.2406, 0.31620000000000004, 0.19160000000000002, 0.23600000000000002, 0.31120000000000003, 0.3492, 0.2199, 0.1874, 0.28700000000000003, 0.101, 0.1688, 0.16670000000000001, 0.1562, 0.07740000000000001, 0.123, 0.1371, 0.1953, 0.14930000000000002, 0.135700000…
9837235	GGAAAGUGAACCGGUUACGCUGGGAACCGAGUCGCGAUCUGCACUCGCAGGUAUGAGUCUUUGACUCACGGCUCCUUCGGGAGCCGAAAAGAAACAACAACAACAAC	[0.3116, 0.5569000000000001, 0.6246, 0.2513, 0.5217, 0.2521, 0.013800000000000002, 0.3508, 0.226, 0.07880000000000001, 0.0784, 0.0352, 0.1636, 0.4902, 0.277, 0.1136, 0.11230000000000001, 0.2883, 0.265, 1.013, 0.5052, 0.244, 1.5731000000000002, 0.6536000000000001, 0.08600000000000001, 0.14930000000000002, 0.2015, 0.0758, 0.2585, 0.1865, 0.3244, 0.08660000000000001, 0.1325, 0.0541, 0.1033, 0.2667, …	[0.1615, 0.17850000000000002, 0.16770000000000002, 0.1197, 0.15080000000000002, 0.1155, 0.0472, 0.126, 0.1062, 0.0719, 0.07150000000000001, 0.0585, 0.0918, 0.1366, 0.1075, 0.0819, 0.07830000000000001, 0.1071, 0.10550000000000001, 0.1721, 0.1245, 0.0908, 0.18960000000000002, 0.1242, 0.0558, 0.0685, 0.075, 0.0548, 0.0823, 0.0728, 0.0888, 0.055, 0.0742, 0.0516, 0.0563, 0.0791, 0.11270000000000001, 0…
9837243	GGAAACAUGCGUGCUAGUGCGAAAUAGCCCACAUAGCCUCGAUGCGGCGAAGGCCUGGCUGGAGGUUGCCGCUCCUUCGGGAGCGGAAAAGAAACAACAACAACAAC	[0.3322, 1.6811, 0.8533000000000001, 0.5568000000000001, 1.1732, 0.5536, 1.1562000000000001, 0.48660000000000003, 0.3347, 0.27990000000000004, 0.18080000000000002, 0.23470000000000002, 0.2706, 0.22590000000000002, 0.27790000000000004, 0.358, 0.5871000000000001, 0.1631, 0.2295, 0.17120000000000002, 1.0922, 0.2147, 0.5237, 2.7285, 0.247, 0.2833, 0.43470000000000003, 0.13870000000000002, 0.209500000…	[0.2461, 0.38430000000000003, 0.27240000000000003, 0.2225, 0.2828, 0.21380000000000002, 0.256, 0.17880000000000001, 0.1516, 0.1426, 0.1274, 0.1316, 0.1353, 0.127, 0.13670000000000002, 0.1459, 0.1723, 0.109, 0.11850000000000001, 0.10540000000000001, 0.21050000000000002, 0.1058, 0.1489, 0.2686, 0.0945, 0.0983, 0.1143, 0.0724, 0.0849, 0.09730000000000001, 0.095, 0.13540000000000002, 0.2233, 0.0747, …
9837245	GGAAAAGCGCGCGCACAUAACACGACAUGCUGGGAUGAGGUGCGGCACUCGUCACUUAUCACUGUGGGAAUACGGUUCGCUGUAUUAAAAGAAACAACAACAACAAC	[0.3068, 1.8855, 0.25420000000000004, 0.5302, 0.3533, 0.40230000000000005, 0.132, 0.2187, 0.15, 0.1179, 0.1144, 0.048600000000000004, 0.2508, 0.1457, 0.228, 0.631, 0.9679000000000001, 1.8363, 0.4073, 0.49720000000000003, 0.31020000000000003, 0.1917, 0.18180000000000002, 0.5152, 0.6324000000000001, 0.8288000000000001, 0.9559000000000001, 0.45030000000000003, 0.341, 0.5261, 0.2273, 0.17270000000000…	[0.1416, 0.23870000000000002, 0.1003, 0.1296, 0.1068, 0.1105, 0.0716, 0.0863, 0.0731, 0.0673, 0.0669, 0.051500000000000004, 0.09240000000000001, 0.0847, 0.0818, 0.1232, 0.14100000000000001, 0.17500000000000002, 0.089, 0.094, 0.08310000000000001, 0.0625, 0.061900000000000004, 0.0916, 0.09870000000000001, 0.1091, 0.1091, 0.0772, 0.0675, 0.0792, 0.055400000000000005, 0.0482, 0.059800000000000006, 0.…
9837247	GGAAAAACGCGCGCACAUAACACGACAUGCUGGGAUGAGGUGCGGCACUCGUCACUUAUCACUGUGCCAAUAGACUUCGGUCUAUUAAAAGAAACAACAACAACAAC	[0.38470000000000004, 2.7294, 0.9851000000000001, 0.2187, 0.6713, 0.2667, 0.3171, 0.3421, 0.1961, 0.2262, 0.1302, 0.11950000000000001, 0.10200000000000001, 0.1704, 0.2747, 0.2962, 1.2246000000000001, 1.8253, 0.3835, 0.47340000000000004, 0.3934, 0.2106, 0.18710000000000002, 0.28750000000000003, 0.48410000000000003, 0.9009, 0.983, 0.5052, 0.5032, 0.5839, 0.1305, 0.1504, 0.3689, 0.28190000000000004,…	[0.1386, 0.26230000000000003, 0.1545, 0.08460000000000001, 0.1253, 0.0863, 0.0898, 0.09190000000000001, 0.0719, 0.077, 0.0609, 0.0592, 0.0618, 0.07640000000000001, 0.0789, 0.08650000000000001, 0.1396, 0.1564, 0.0785, 0.083, 0.07880000000000001, 0.0575, 0.057100000000000005, 0.065, 0.0781, 0.10060000000000001, 0.1005, 0.0731, 0.0714, 0.0737, 0.038900000000000004, 0.0408, 0.0587, 0.0536, 0.0917, 0.…
9837249	GGAAAAACGCGCGCACAUAACACGACAUGCUGGGAUGAGGUGCGGCACUCGUCACUUAUGACGGUGCCAAUGGGCUUCGGUCUGUUAAAAGAAACAACAACAACAAC	[0.5834, 2.8028, 1.0974, 0.4827, 0.6406000000000001, 0.449, 0.33890000000000003, 0.2545, 0.151, 0.1303, 0.0579, 0.1076, 0.20470000000000002, 0.2523, 0.2348, 0.4309, 1.2598, 1.811, 0.28800000000000003, 0.44380000000000003, 0.44480000000000003, 0.2036, 0.2248, 0.3013, 0.4243, 0.7322000000000001, 0.8669, 0.4917, 0.4773, 0.518, 0.09290000000000001, 0.1567, 0.2028, 0.39430000000000004, 1.0031, 0.1507,…	[0.1134, 0.1918, 0.117, 0.0795, 0.0877, 0.07350000000000001, 0.064, 0.056400000000000006, 0.0456, 0.042100000000000005, 0.0322, 0.0395, 0.052500000000000005, 0.059800000000000006, 0.053500000000000006, 0.0694, 0.10160000000000001, 0.1119, 0.0489, 0.0572, 0.058600000000000006, 0.0402, 0.0426, 0.0461, 0.052500000000000005, 0.06760000000000001, 0.0694, 0.051800000000000006, 0.049800000000000004, 0.0…
9837251	GGAAAAACGCGGGCACAUAACACUGCAGAGUGGGAUGGGCUGCGGCACUCGUCACUUAUGACGGUGCCAAUGCGCUUCGGUGUGUUAAAAGAAACAACAACAACAAC	[0.31220000000000003, 2.7546, 1.0739, 0.39880000000000004, 0.7062, 0.6693, 0.4934, 0.4681, 0.17450000000000002, 0.1995, 0.1879, 0.15, 0.2783, 0.2924, 0.1681, 0.1562, 0.4474, 0.5663, 0.0917, 0.12390000000000001, 0.1101, 0.0707, 0.3332, 0.0046, 0.17550000000000002, 0.16, 0.1165, 0.41040000000000004, 0.07350000000000001, 0.2596, 0.028800000000000003, 0.0609, 0.2291, 0.2134, 0.4106, 0.0468, 0.0784, 0…	[0.1303, 0.26680000000000004, 0.16060000000000002, 0.1041, 0.12840000000000001, 0.1218, 0.10350000000000001, 0.1003, 0.0664, 0.06960000000000001, 0.0666, 0.062, 0.0777, 0.0792, 0.0627, 0.0661, 0.09040000000000001, 0.0976, 0.0477, 0.0533, 0.0531, 0.041800000000000004, 0.0756, 0.024200000000000003, 0.0585, 0.0565, 0.049600000000000005, 0.0816, 0.040400000000000005, 0.06380000000000001, 0.0298, 0.03…
9837254	GGAAAAUCUUGGGCGGCGAUCUACGUGGGCGAAGAGGGCCGUGUGAAGCUACUUCAAAAUCAGGGCUCCCGGUCCUUCGGGACCGGAAAAGAAACAACAACAACAAC	[0.8848, 3.5515, 1.1398, 0.5234, 0.5449, 0.866, 0.6558, 0.725, 0.8139000000000001, 0.1504, 0.5781000000000001, 0.4212, 0.1391, 0.273, 0.2461, 0.2414, 0.0, 0.8235, 0.8634000000000001, 0.2285, 0.9181, 1.0883, 0.1952, 0.3588, 1.3793, 0.0, 0.3154, 0.5670000000000001, 0.0806, 0.3538, 0.6177, 0.5083, 0.8228000000000001, 0.6122000000000001, 0.5670000000000001, 0.3257, 0.182, 0.43420000000000003, 0.0449,…	[0.8589, 1.1332, 0.7094, 0.5404, 0.5182, 0.5764, 0.5102, 0.5033, 0.5103, 0.30160000000000003, 0.43410000000000004, 0.38420000000000004, 0.279, 0.3302, 0.3265, 0.32070000000000004, 0.13340000000000002, 0.45470000000000005, 0.44830000000000003, 0.2767, 0.4305, 0.42760000000000004, 0.23670000000000002, 0.2886, 0.43160000000000004, 0.0889, 0.2564, 0.29610000000000003, 0.1625, 0.24630000000000002, 0.2…
9837256	GGAAAAACGCGGGCACAGGACACUGCAGAGUGGACUGGGCUGCGUCACUCGUCACUUAUGACGGUGACACUGCGCUUCGGUGUGGUAAAAGAAACAACAACAACAAC	[0.45830000000000004, 2.4711, 1.0034, 0.227, 0.6419, 0.3713, 0.5736, 0.2963, 0.1136, 0.1774, 0.19770000000000001, 0.1854, 0.20140000000000002, 0.12660000000000002, 0.1184, 0.12760000000000002, 0.09620000000000001, 0.10020000000000001, 0.2419, 0.11120000000000001, 0.171, 0.11420000000000001, 0.22410000000000002, 0.0685, 0.212, 0.18810000000000002, 0.138, 0.44220000000000004, 0.1401, 0.2702, 0.0272…	[0.0751, 0.137, 0.0847, 0.043500000000000004, 0.0668, 0.0511, 0.060200000000000004, 0.0444, 0.029300000000000003, 0.0349, 0.036500000000000005, 0.0352, 0.036500000000000005, 0.0297, 0.028800000000000003, 0.029400000000000003, 0.025900000000000003, 0.0262, 0.038200000000000005, 0.027, 0.0334, 0.0268, 0.0363, 0.0222, 0.035, 0.033100000000000004, 0.0284, 0.0477, 0.0279, 0.037200000000000004, 0.0142,…
9837262	GGAAAUACGUGGGCACAGGACACUGCAGAGUGGACUGGGCUGUGUAACUUGACACUUAUGAAGGUGUCCCUGCGCUUCGGUGUGGGAAAAGAAACAACAACAACAAC	[0.4222, 1.7687, 0.8161, 0.4904, 0.6502, 0.5026, 0.129, 0.1246, 0.8201, 0.067, 0.2151, 0.2041, 0.10550000000000001, 0.13440000000000002, 0.0825, 0.07250000000000001, 0.0267, 0.0816, 0.246, 0.0869, 0.16090000000000002, 0.08170000000000001, 0.1607, 0.0795, 0.2401, 0.1287, 0.12990000000000002, 0.28450000000000003, 0.057600000000000005, 0.20700000000000002, 0.013600000000000001, 0.1101, 0.1411, 0.087…	[0.0767, 0.1264, 0.0848, 0.06620000000000001, 0.0733, 0.0641, 0.0352, 0.0354, 0.077, 0.0262, 0.0419, 0.0403, 0.030600000000000002, 0.0339, 0.027100000000000003, 0.027100000000000003, 0.0179, 0.0279, 0.0426, 0.0275, 0.0359, 0.0264, 0.0347, 0.025900000000000003, 0.0408, 0.0313, 0.031, 0.0432, 0.0218, 0.0371, 0.0132, 0.0281, 0.0315, 0.0258, 0.0256, 0.011300000000000001, 0.0172, 0.027, 0.042300000000…
9837267	GGAAAGACGCUCAUACAUGGUAUGAUCGAUCCUCGCUGGGUCAUAAGGUGAGGGCACCGCGUCAUGCGCGGGUCCUUCGGGACCCGAAAAGAAACAACAACAACAAC	[0.8484, 1.8155000000000001, 2.3025, 0.8612000000000001, 0.6785, 0.45020000000000004, 0.2881, 0.2031, 0.2783, 0.5630000000000001, 0.1804, 0.34890000000000004, 0.6122000000000001, 0.5779000000000001, 0.40840000000000004, 0.3083, 1.2043, 0.4516, 2.6818, 0.5720000000000001, 0.18560000000000001, 0.388, 0.1213, 0.23370000000000002, 0.9689000000000001, 0.2204, 0.3287, 0.23770000000000002, 0.4929, 0.074…	[0.18030000000000002, 0.2159, 0.2149, 0.1336, 0.1165, 0.09630000000000001, 0.0777, 0.06760000000000001, 0.076, 0.1008, 0.0611, 0.0805, 0.09860000000000001, 0.0947, 0.07970000000000001, 0.0736, 0.1213, 0.077, 0.1558, 0.0765, 0.046, 0.062200000000000005, 0.0371, 0.0499, 0.08850000000000001, 0.0453, 0.0545, 0.0455, 0.065, 0.027800000000000002, 0.0351, 0.0383, 0.03, 0.034800000000000005, 0.0510000000…
9837274	GGAAAGACGUGGGCACAGGACACUGCAGAGUGGACUGGGCUGUGCAAGUUGACACUUAUGAAGGUGUCCCUGCGCUUCGGUGUAGGAAAAGAAACAACAACAACAAC	[0.5651, 1.3718, 0.9108, 0.6339, 0.6886, 0.6187, 0.228, 0.3361, 0.9413, 0.15180000000000002, 0.1685, 0.2328, 0.1409, 0.197, 0.193, 0.12350000000000001, 0.0906, 0.08610000000000001, 0.2165, 0.0966, 0.1847, 0.0811, 0.2602, 0.07590000000000001, 0.2737, 0.1943, 0.0674, 0.42160000000000003, 0.09570000000000001, 0.3589, 0.0519, 0.1048, 0.2849, 0.1651, 0.1777, 0.0719, 0.0852, 0.14150000000000001, 0.2387…	[0.1179, 0.1462, 0.1134, 0.094, 0.09390000000000001, 0.0872, 0.055900000000000005, 0.06520000000000001, 0.0999, 0.0446, 0.046400000000000004, 0.0526, 0.0425, 0.0487, 0.0472, 0.040100000000000004, 0.0346, 0.0345, 0.0492, 0.0347, 0.046200000000000005, 0.031900000000000005, 0.0514, 0.031200000000000002, 0.0519, 0.044700000000000004, 0.0302, 0.0616, 0.0327, 0.0558, 0.024900000000000002, 0.034, 0.0555…
9837276	GGAAACGCUCGGCGUAUCUAAGAGAUUAGCAGGGACGGCCGAAUGGACCGUGCGUAUUAUUUCGGGCACGCCUCCUUCGGGAGGCGAAAAGAAACAACAACAACAAC	[-0.0974, 0.607, 0.6028, 0.996, 0.0, 0.3689, 0.0, 0.48410000000000003, 0.0, 0.2558, 0.5765, 0.0984, -0.056, 0.6439, 0.2682, 1.0529, 0.2763, 0.6649, 1.1268, 0.7186, 0.1218, 0.8774000000000001, 0.1134, 0.4217, 1.0053, 1.6196000000000002, 0.9436, 0.5337000000000001, 0.7355, 0.9344, 0.053500000000000006, 0.2808, 0.2755, 0.2038, 0.11660000000000001, 0.311, 0.3219, 0.43720000000000003, 0.2457, 0.061200…	[0.246, 0.6765, 0.5855, 0.6449, 0.2001, 0.4698, 0.19490000000000002, 0.5129, 0.18760000000000002, 0.4091, 0.5058, 0.3514, 0.18080000000000002, 0.4983, 0.39440000000000003, 0.5487000000000001, 0.3578, 0.4565, 0.5191, 0.4253, 0.2444, 0.43970000000000004, 0.2275, 0.3321, 0.4277, 0.47850000000000004, 0.3821, 0.3002, 0.3242, 0.3452, 0.1476, 0.2114, 0.2074, 0.1865, 0.1665, 0.216, 0.2091, 0.228400000000…
9837297	GGAAAAUGAGGGUGCUUGGGCGCCGAGUUGUACCACCCUUCAUGGAACGGGAAUAGACCGUUGCAUGACGCGUGCUUCGGCACGCGAAAAGAAACAACAACAACAAC	[0.2743, 1.3294000000000001, 0.6686000000000001, 0.5146000000000001, 0.3191, 1.3258, 0.4395, 0.4026, 0.14450000000000002, 0.0, 0.28350000000000003, 0.1169, 0.1391, 0.5243, 1.8368, 1.4391, 0.09290000000000001, 0.20620000000000002, 0.5587, 0.1952, 0.1927, 0.4433, 0.0, 0.0579, 0.16, 0.212, 0.7554000000000001, 1.1417, 0.1552, 0.9887, 1.5059, 0.8300000000000001, 0.6295000000000001, 0.3855, 0.2233, 0.2…	[0.5264, 0.77, 0.5473, 0.48, 0.4148, 0.622, 0.4116, 0.4, 0.2893, 0.145, 0.34240000000000004, 0.2822, 0.27840000000000004, 0.4027, 0.5858, 0.5003000000000001, 0.2104, 0.24910000000000002, 0.3427, 0.23600000000000002, 0.23290000000000002, 0.3032, 0.094, 0.18810000000000002, 0.2228, 0.2484, 0.3416, 0.3834, 0.1877, 0.3438, 0.3829, 0.2901, 0.2525, 0.20800000000000002, 0.16790000000000002, 0.1777, 0.25…
9837321	GGAAAUAUAAUAAAGGCUCCGGAUAGUCGAGAGUCAAUAAGACGAUCGACUAGAUACGGAGCCAUAAACAUAACGUUCGCGUUAUGAAAAGAAACAACAACAACAAC	[0.5962000000000001, 3.4257, 0.1574, 1.7078, 2.0375, 1.2643, 3.8121, 2.1561, 0.8881, 2.0645, 1.2146, 0.8938, 0.7642, 0.13290000000000002, 0.0862, 0.0911, 0.1947, 0.029900000000000003, 0.0596, 0.0149, 0.059300000000000005, 0.24760000000000001, 0.8368, 0.1627, 0.1555, 0.2159, 0.07880000000000001, 0.0599, 0.0521, 0.0594, 0.2046, 0.051000000000000004, 0.32530000000000003, 0.11120000000000001, 0.1468,…	[0.3151, 0.5099, 0.15430000000000002, 0.34550000000000003, 0.3447, 0.2705, 0.3603, 0.258, 0.16740000000000002, 0.2235, 0.16920000000000002, 0.1439, 0.12760000000000002, 0.062400000000000004, 0.0538, 0.0526, 0.0692, 0.036500000000000005, 0.045, 0.0302, 0.0448, 0.0748, 0.12380000000000001, 0.0608, 0.0609, 0.0711, 0.0456, 0.0437, 0.039400000000000004, 0.043300000000000005, 0.06420000000000001, 0.038…
9837326	GGAAAUAUAAUAAAGCCUCCGGACAGUCAAGAGUCAAUAAGACGAAGGACUGGAUACGGAGGCAUAAACAUAUCGUUCGCGAUAUGAAAAGAAACAACAACAACAAC	[0.582, 2.3167, 0.7543000000000001, 0.9264, 1.8623, 1.1153, 2.6041, 2.5604, 0.8901, 1.7711999999999999, 1.7271, 1.0519, 0.5019, 0.1615, 0.179, 0.023100000000000002, 0.1965, 0.020200000000000003, 0.0054, 0.1027, 0.0828, 0.2155, 0.2124, 0.2866, 0.0961, 0.2681, 0.062400000000000004, 0.1985, 0.1636, 0.1222, 0.9185000000000001, 0.154, 0.2477, 0.1124, 0.2076, 0.25320000000000004, 1.5452, 2.2023, 0.8032…	[0.2802, 0.41490000000000005, 0.24250000000000002, 0.2524, 0.314, 0.24180000000000001, 0.31010000000000004, 0.27640000000000003, 0.1691, 0.21030000000000001, 0.19290000000000002, 0.1492, 0.1066, 0.0683, 0.0693, 0.0378, 0.07390000000000001, 0.0374, 0.0316, 0.053700000000000005, 0.0512, 0.0702, 0.0719, 0.078, 0.054200000000000005, 0.08030000000000001, 0.0444, 0.0646, 0.059500000000000004, 0.0564000…
9837333	GGAAAUAUAAUAAAGCCUCCGGCCAGUCCAGAGUCAAUAAGACGAAGGAGUGGAAACGGAGGCAUAAACAGAUCGUUCGCGAUCUGAAAAGAAACAACAACAACAAC	[0.5688, 2.3327, 0.32130000000000003, 0.9926, 1.6855, 2.1067, 3.3071, 2.4088, 1.0754, 1.3945, 1.9737, 0.9868, 0.5537000000000001, 0.31770000000000004, 0.1159, 0.1096, 0.11410000000000001, 0.0488, 0.08080000000000001, 0.0269, 0.12250000000000001, 0.30760000000000004, 0.030600000000000002, 0.0466, 0.0927, 0.3735, 0.12860000000000002, 0.0687, 0.0976, 0.014700000000000001, 0.5767, 0.07010000000000001…	[0.31220000000000003, 0.45830000000000004, 0.2086, 0.2973, 0.34390000000000004, 0.34700000000000003, 0.3662, 0.2863, 0.1913, 0.2038, 0.21930000000000002, 0.1562, 0.11800000000000001, 0.0925, 0.0606, 0.0609, 0.0597, 0.044700000000000004, 0.0526, 0.040400000000000005, 0.062200000000000005, 0.0863, 0.0451, 0.042800000000000005, 0.0536, 0.0949, 0.060500000000000005, 0.049100000000000005, 0.0547000000…
9837342	GGAAAUAUAAUAAAGCCUAGCGACAAUAUAAAGUCAAUAAGACGAAUUAAUAAUAAGCUAGGCAUAAACAGAUGCUUCGGCAUCUGAAAAGAAACAACAACAACAAC	[1.0904, 2.6656, 0.5646, 1.1121, 1.9051, 0.5525, 2.4259, 2.875, 1.176, 1.67, 1.1542, 1.0484, 0.43320000000000003, 0.14880000000000002, 0.08460000000000001, 0.1327, 0.1468, 0.035, 0.07980000000000001, 0.1477, 0.0408, 0.2432, 0.10490000000000001, 0.2039, 0.1778, 0.3652, 0.5452, 1.1464, 0.7802, 0.4224, 0.5711, 0.2747, 0.25320000000000004, 0.1086, 0.1913, 0.2896, 1.1489, 1.3940000000000001, 0.497, 0.…	[0.36920000000000003, 0.4585, 0.2353, 0.291, 0.3381, 0.2033, 0.3294, 0.31320000000000003, 0.2019, 0.2205, 0.179, 0.1632, 0.11080000000000001, 0.0733, 0.0674, 0.07880000000000001, 0.0742, 0.0424, 0.056900000000000006, 0.0693, 0.0478, 0.0876, 0.06520000000000001, 0.08600000000000001, 0.0755, 0.09680000000000001, 0.1114, 0.1428, 0.11760000000000001, 0.09090000000000001, 0.0988, 0.0707, 0.0714, 0.048…
9837355	GGAAAUAUCCGGAAAACGGAAAAUGGUGUGCGGUUGAUAAUAAAAUAAAACAACUAGCACAGCAUAAAGCUAUGCUUCGGCAUAGCAAAAGAAACAACAACAACAAC	[0.6212, 3.2088, 0.7723, 1.1755, 3.9017, 0.3032, 0.9895, 0.158, 0.09630000000000001, 0.016, 0.0718, 0.7765000000000001, 0.4657, 0.6132000000000001, 0.6408, 0.25880000000000003, 0.0229, 0.032600000000000004, 1.0975, 0.7967000000000001, 0.0534, 0.8654000000000001, 0.5109, 0.0683, 0.1787, 0.24150000000000002, -0.0095, 0.276, 0.0224, 0.038200000000000005, 0.0476, 0.11950000000000001, 0.18860000000000…	[0.2079, 0.33890000000000003, 0.1753, 0.20020000000000002, 0.2878, 0.0927, 0.1464, 0.0707, 0.0555, 0.0322, 0.0499, 0.125, 0.09910000000000001, 0.1095, 0.10840000000000001, 0.07200000000000001, 0.0323, 0.033800000000000004, 0.1293, 0.1086, 0.0373, 0.1091, 0.08420000000000001, 0.0378, 0.054900000000000004, 0.0753, 0.022600000000000002, 0.0631, 0.0274, 0.034800000000000005, 0.034, 0.0458, 0.0553, 0.…
9837357	GGAAAGACGUGGACACAGGACACUGCAGAGUGGACUGGGCUGUGCAAGUUGACACUUAUGAAGGUGUCCCUACAUUUCGAUGUAGGAAAAGAAACAACAACAACAAC	[0.672, 1.5308000000000002, 0.9421, 0.8732000000000001, 0.466, 0.52, 0.3578, 0.274, 0.7734000000000001, 0.14730000000000001, 0.14830000000000002, 0.36610000000000004, 0.3013, 0.3563, 0.49520000000000003, 0.213, 0.21250000000000002, 0.0805, 0.3195, 0.24020000000000002, 0.26080000000000003, 0.0964, 0.3274, 0.0604, 0.3483, 0.2558, 0.1854, 0.467, 0.30510000000000004, 0.4736, 0.0646, 0.1072, 0.3501, 0…	[0.13040000000000002, 0.1627, 0.12430000000000001, 0.11460000000000001, 0.0863, 0.0888, 0.0731, 0.0651, 0.0994, 0.047900000000000005, 0.048100000000000004, 0.0695, 0.0631, 0.0704, 0.07540000000000001, 0.0534, 0.0516, 0.035, 0.0606, 0.052700000000000004, 0.0557, 0.0363, 0.0587, 0.030100000000000002, 0.0601, 0.052000000000000005, 0.0441, 0.0661, 0.052700000000000004, 0.064, 0.0274, 0.0345, 0.056400…
9837362	GGAAAUAGUCGGAAAACGACAAGUGGUGUGCGGAUGACUGUGAUAAACAGCAUCUAGCACAGCACAAAGCAAUGCUUCGGCAUUGCAAAAGAAACAACAACAACAAC	[0.3945, 3.1277, 0.747, 1.2298, 3.5619, 0.9451, 1.3734, 0.328, 0.12090000000000001, 0.0671, 0.0753, 0.7987000000000001, 0.45, 0.5349, 0.9394, 0.39480000000000004, 0.1208, 0.258, 0.34640000000000004, 0.31770000000000004, 0.5002, 1.248, 0.2637, 0.054400000000000004, 0.16140000000000002, 0.2916, 0.0413, 0.1985, 0.0985, 0.0912, 0.0083, 0.0732, 0.166, 0.1422, 0.0519, 0.29610000000000003, 0.588, 0.1839…	[0.1583, 0.2859, 0.146, 0.1713, 0.23800000000000002, 0.1247, 0.14, 0.0751, 0.0487, 0.0386, 0.0408, 0.1033, 0.07970000000000001, 0.0843, 0.10360000000000001, 0.07050000000000001, 0.042100000000000005, 0.057300000000000004, 0.0626, 0.061, 0.0728, 0.10350000000000001, 0.052500000000000005, 0.027700000000000002, 0.042100000000000005, 0.052500000000000005, 0.0239, 0.0444, 0.0332, 0.032100000000000004,…
9837377	GGAAACAUGUGGCACCAACAAGGCCAGCACAUGAUUGGUCUUGGCAGAUGGACACUUAUGAAGGUGUCCCUUCAUUUCGAUGAAGGAAAAGAAACAACAACAACAAC	[0.385, 1.0938, 0.3267, 0.32120000000000004, 0.42560000000000003, 0.279, 0.779, 0.2926, 0.8738, 0.1804, 0.4787, 0.6409, 0.5158, 0.33390000000000003, 1.3205, 1.6973, 0.4232, 0.394, 0.2137, 0.1618, 0.066, 0.1411, 0.0883, 0.0414, 0.1612, 0.1143, 0.12810000000000002, 0.2933, 1.0408, 1.2776, 0.8349000000000001, 0.33340000000000003, 0.49360000000000004, 1.0713, 0.5879, 0.1023, 0.28150000000000003, 0.53…	[0.2106, 0.2977, 0.17500000000000002, 0.1709, 0.1845, 0.1663, 0.2217, 0.1499, 0.22210000000000002, 0.1203, 0.1704, 0.1839, 0.1655, 0.1371, 0.22760000000000002, 0.23700000000000002, 0.1292, 0.12430000000000001, 0.0989, 0.0872, 0.06520000000000001, 0.0811, 0.0704, 0.056600000000000004, 0.084, 0.074, 0.0784, 0.1086, 0.1675, 0.1774, 0.1419, 0.09430000000000001, 0.10930000000000001, 0.146, 0.109300000…
9837386	GGAAACUGGUGGCGCCAACGCCGCCAGCCGACGCUUGGUGUCGGCAGAUGGACACUUAUGAAGGUGUCCCUAGCUUUCGAGUUAGGAAAAGAAACAACAACAACAAC	[0.7032, 1.5662, 0.45130000000000003, 0.1293, 0.10830000000000001, 0.6824, 0.0, 0.2755, 0.0, 0.0, 0.0, 0.0, 0.0, 0.0, 0.251, 0.134, 0.49770000000000003, 0.23470000000000002, 0.0, 0.24980000000000002, 0.12390000000000001, 0.0, 0.2437, 0.23970000000000002, 0.46430000000000005, 0.5195000000000001, 0.4142, 0.2136, 0.6142000000000001, 0.0, 0.0, 0.0, 0.1017, 0.7514000000000001, 1.1351, 0.5965, 0.881300…	[0.5615, 0.7116, 0.41140000000000004, 0.3004, 0.29860000000000003, 0.456, 0.14170000000000002, 0.3332, 0.1391, 0.1391, 0.1391, 0.1391, 0.1391, 0.1391, 0.32880000000000004, 0.2687, 0.3899, 0.3093, 0.12860000000000002, 0.3022, 0.2485, 0.1254, 0.2948, 0.29, 0.3488, 0.3644, 0.3275, 0.2586, 0.3537, 0.1042, 0.1042, 0.1042, 0.20420000000000002, 0.3709, 0.4108, 0.3113, 0.34640000000000004, 0.4354, 0.1892…
9837391	GGAAACUGGUGGCGCCAACGCCGCCAGGACACGCUUGGUGUCGGCGGACCGACACUUAUGAAGGUGUCCCUAGCUUUCGAGUUGGGAAAAGAAACAACAACAACAAC	[0.5403, 1.5288, 0.5572, 0.39130000000000004, 0.3765, 0.15280000000000002, 0.0172, 0.1194, 0.152, 0.016900000000000002, 0.1316, 0.0167, 0.0665, 0.1925, 0.1359, 0.38320000000000004, 0.2424, 0.4278, 0.0526, 0.0896, 0.0574, 0.0529, 0.1467, 0.073, 0.12810000000000002, 0.2516, 0.22660000000000002, 0.5825, 0.4005, 0.4118, 0.11320000000000001, 0.1371, 0.24860000000000002, 1.104, 0.8044, 0.24350000000000…	[0.1401, 0.20120000000000002, 0.1218, 0.1029, 0.09920000000000001, 0.069, 0.0345, 0.062200000000000005, 0.06760000000000001, 0.033800000000000004, 0.0641, 0.0335, 0.0499, 0.0734, 0.0637, 0.0942, 0.078, 0.09730000000000001, 0.0432, 0.0516, 0.0448, 0.0448, 0.0611, 0.0473, 0.058, 0.0747, 0.07100000000000001, 0.1033, 0.0859, 0.08700000000000001, 0.0504, 0.0538, 0.06860000000000001, 0.1244000000000000…
9837396	GGAAACUGGUGGCGCCAACGCCGCCAGCCGACGCUUGGUGUCGGCGACUAACUGAUGGGUUGAGUGGGCGUAGCUUUCGAGUUACGAAAAGAAACAACAACAACAAC	[0.1695, 0.5666, 0.7121000000000001, 0.1802, 0.5089, 0.1867, 0.23370000000000002, 0.1255, 0.0592, 0.0, 0.3623, 0.1208, 0.1198, 0.3413, 0.4954, 0.8918, 0.4277, 0.7437, 0.3804, 0.1413, 0.0936, 0.1359, 0.273, 0.0872, 0.08030000000000001, 0.0829, 0.6753, 0.24810000000000001, 0.40080000000000005, 0.7718, 0.1432, 0.369, 0.424, 1.0218, 1.5229, 0.291, 0.37410000000000004, 0.7837000000000001, 0.4046, 0.91…	[0.2316, 0.3244, 0.2963, 0.18510000000000001, 0.2499, 0.176, 0.19010000000000002, 0.1515, 0.12510000000000002, 0.0625, 0.2102, 0.1459, 0.1447, 0.202, 0.22610000000000002, 0.2718, 0.20170000000000002, 0.2412, 0.1821, 0.1287, 0.113, 0.1268, 0.157, 0.10940000000000001, 0.10890000000000001, 0.1081, 0.2132, 0.1446, 0.16970000000000002, 0.2112, 0.1149, 0.15510000000000002, 0.1615, 0.22080000000000002, …
9837398	GGAAAUAAUAUAUGAGGGCAAGGGAAGACGUUGCGCGCUGCAUAUAAGGGACGCCAUUUCGAAAGAAAGGCGCGGUUCGCCGCGCCAAAAGAAACAACAACAACAAC	[0.6319, 2.402, 0.886, 1.9044, 2.5487, 2.8146, 0.7432000000000001, 3.0639, 0.4354, 1.2009, 1.5030999999999999, 2.1189, 0.19310000000000002, 0.7172000000000001, 0.0, -0.0167, 0.34140000000000004, 0.33290000000000003, 0.38020000000000004, 0.4234, 0.0548, 0.1626, 0.2494, 0.5126000000000001, 0.331, 0.49360000000000004, 0.41450000000000004, 0.1378, 0.429, 0.9803000000000001, 0.5207, 0.0399000000000000…	[0.8266, 1.0644, 0.6923, 0.8311000000000001, 0.8272, 0.7519, 0.4277, 0.6573, 0.30660000000000004, 0.4212, 0.4303, 0.4418, 0.1767, 0.2751, 0.0634, 0.0697, 0.2086, 0.20370000000000002, 0.2094, 0.2132, 0.1109, 0.149, 0.1754, 0.2432, 0.1839, 0.2104, 0.1981, 0.1265, 0.1882, 0.24710000000000001, 0.1852, 0.0815, 0.1037, 0.1242, 0.1062, 0.1351, 0.19, 0.14650000000000002, 0.1277, 0.16140000000000002, 0.14…
9837412	GGAAAUCCGUUAAUUAGUUAAGUUGCUGGUAAUCCAGCCGUUUGCGGAAUUAGUUAGAGAGAGGCGGAGGUAGCUUUCGAGUUACCAAAAGAAACAACAACAACAAC	[0.44270000000000004, 2.2456, 1.1035, 0.9133, 0.9799, 0.9634, 0.0488, 0.21230000000000002, 0.8139000000000001, 1.3238, 1.4685000000000001, 0.6291, 0.9826, 0.8303, 1.1251, 0.5660000000000001, 1.5729000000000002, 0.6139, 1.1459, 0.6548, 0.4268, 0.8573000000000001, 1.6294, 0.20090000000000002, 0.1401, 0.0873, 0.105, 0.1743, 0.8358, 0.7827000000000001, 0.8265, 0.9500000000000001, 1.5196, 0.2362000000…	[0.327, 0.5031, 0.3517, 0.31270000000000003, 0.3028, 0.2896, 0.1116, 0.1646, 0.25880000000000003, 0.30010000000000003, 0.2953, 0.20170000000000002, 0.2393, 0.2112, 0.2268, 0.1685, 0.2431, 0.1569, 0.1971, 0.1515, 0.12480000000000001, 0.163, 0.1963, 0.0814, 0.0689, 0.0623, 0.0632, 0.07740000000000001, 0.1474, 0.1274, 0.1268, 0.1307, 0.1496, 0.06470000000000001, 0.06280000000000001, 0.0551, 0.076800…
9837416	GGAAAUCCGUCCCUUAGUUAAGUUGCUGGUAAUCCAGCCGUUUGCGGACUUAGUUAGAGAGAGGCGGAGGUAGCUUUCGAGCUACCAAAAGAAACAACAACAACAAC	[1.0558, 3.2255, 0.9443, 0.9773000000000001, 0.7631, 0.4822, 0.0753, 0.1212, 0.07730000000000001, 0.027800000000000002, 0.1554, 0.1149, 0.1787, 0.2605, 0.222, 0.1791, 0.4419, 0.3098, 0.3397, 0.1325, 0.1945, 0.4414, 1.1029, 0.2492, 0.22820000000000001, 0.08320000000000001, 0.108, 0.13520000000000001, 0.7982, 0.6842, 0.9546, 0.9165000000000001, 1.846, 0.1693, 0.0921, 0.1476, 0.1844, 0.0255000000000…	[0.3522, 0.4702, 0.2667, 0.2581, 0.23, 0.183, 0.09860000000000001, 0.11040000000000001, 0.09720000000000001, 0.0806, 0.11900000000000001, 0.1076, 0.1259, 0.1391, 0.1295, 0.12010000000000001, 0.1656, 0.1406, 0.14830000000000002, 0.1018, 0.1155, 0.1539, 0.2146, 0.1179, 0.11080000000000001, 0.0787, 0.0858, 0.0917, 0.1767, 0.1587, 0.1748, 0.16740000000000002, 0.21050000000000002, 0.07680000000000001,…
9837424	GGAAAUCCGUCCCUUCGUUCAGUUGCUGGUAAUCCAGCCGUUUGCGGACUUACCUAGAGAGAGGCGGAGGUAGUUUUCGAACUACCAAAAGAAACAACAACAACAAC	[0.5289, 1.7333, 1.2221, 0.4752, 0.9263, 0.5411, 0.2697, 0.0, 0.5203, 0.41290000000000004, 0.2237, 0.0824, 0.243, 0.3088, 0.062400000000000004, 0.5883, 0.9875, 0.6930000000000001, 0.2936, 0.2543, 0.5793, 1.5591, 1.2226, 0.2768, 0.133, 0.37060000000000004, 0.0468, 0.1769, 1.1656, 0.397, 0.7741, 1.2690000000000001, 1.0828, 0.4559, 0.0716, 0.1882, 0.2584, 0.098, 0.1862, 0.7779, 0.9954000000000001, 0…	[0.4318, 0.5922000000000001, 0.4708, 0.3299, 0.3965, 0.3163, 0.2457, 0.0903, 0.2992, 0.2731, 0.22740000000000002, 0.16490000000000002, 0.2214, 0.2383, 0.1589, 0.2901, 0.3435, 0.2891, 0.21250000000000002, 0.2088, 0.25570000000000004, 0.3493, 0.3054, 0.1695, 0.1332, 0.1899, 0.09390000000000001, 0.1395, 0.2682, 0.1729, 0.2146, 0.2506, 0.2235, 0.1573, 0.08950000000000001, 0.1085, 0.1363, 0.0937, 0.11…
9837430	GGAAAUCCGUCCCUUCGUUCAGUUGCUGGUAAACCAGCCGUAUGCGGACUAACCUAGAGAGAGGCGGAGGUAGAUUUCGAUCUACCAAAAGAAACAACAACAACAAC	[0.6292, 2.5491, 1.1521, 0.4471, 0.681, 0.6542, 0.1918, 0.1024, 0.1847, 0.1424, 0.2093, 0.1408, 0.5822, 0.2569, 0.1841, 0.37670000000000003, 0.8836, 0.7001000000000001, 0.7323000000000001, 0.6619, 0.5598000000000001, 1.3573, 2.0143, 0.2421, 0.115, 0.2215, 0.1481, 0.1897, 0.7602, 0.6918000000000001, 0.6742, 0.5296000000000001, 0.8452000000000001, 0.1991, 0.1348, 0.088, 0.1257, 0.1017, 0.2632, 1.41…	[0.1976, 0.30010000000000003, 0.19870000000000002, 0.1341, 0.153, 0.1439, 0.0877, 0.07050000000000001, 0.08600000000000001, 0.0776, 0.0889, 0.0756, 0.1307, 0.0913, 0.08030000000000001, 0.1048, 0.1457, 0.1263, 0.1246, 0.1179, 0.1066, 0.14930000000000002, 0.16440000000000002, 0.06330000000000001, 0.0478, 0.060700000000000004, 0.051000000000000004, 0.056400000000000006, 0.09920000000000001, 0.091900…
9837432	GGAAAUCCGUCCCUUCGUUCGGUUGCUGGUAAACCAGCCGUAUGCGCACGGACGUAGAGAGAGGCGGAGGUACAUUUCGAUGUACCAAAAGAAACAACAACAACAAC	[0.9274, 2.6566, 0.9611000000000001, 0.6759000000000001, 0.5198, 1.0803, 0.3106, -0.0061, 0.2436, 0.0553, 0.1188, -0.0061, 0.5194, 0.168, -0.0061, 0.38620000000000004, 0.3728, 0.4728, 0.2068, 0.1496, 0.2459, 1.5151, 2.4269, 0.4718, 0.2823, 0.2798, 0.2061, 0.2001, 0.7228, 0.8128000000000001, 0.7745000000000001, 0.5514, 0.7521, 0.423, 0.09330000000000001, 0.149, 0.2215, 0.26940000000000003, 0.361, …	[0.43370000000000003, 0.5608000000000001, 0.3483, 0.2997, 0.26530000000000004, 0.3285, 0.2031, 0.0632, 0.18510000000000001, 0.1231, 0.1472, 0.0614, 0.2351, 0.1587, 0.0585, 0.2061, 0.20070000000000002, 0.213, 0.1575, 0.14200000000000002, 0.1653, 0.312, 0.3446, 0.1695, 0.13820000000000002, 0.1355, 0.12040000000000001, 0.1188, 0.1894, 0.191, 0.1807, 0.15360000000000001, 0.1699, 0.13240000000000002, …
9837435	GGAAAUCCGUCCCUUCGUGUGGUUGCGGGUAAACCAGCCGUAUGCGCACAGACGUAGAGAGAGGCGGAGGUACAAUUCGUUGUACCAAAAGAAACAACAACAACAAC	[0.8037000000000001, 2.7352, 0.6583, 0.5375, 0.5175000000000001, 0.8376, 0.1656, 0.0, 0.30870000000000003, 0.1602, 0.1585, 0.0, 0.4607, 0.5744, 0.1231, 1.168, 0.5172, 0.1282, 0.252, 0.12490000000000001, 0.5689000000000001, 0.7332000000000001, 0.1125, 0.3149, 0.32280000000000003, 0.0, 0.0, 0.2121, 1.3037, 1.2207, 0.7388, 0.37720000000000004, 1.0583, 0.2084, 0.27690000000000003, 0.14450000000000002…	[0.766, 0.9875, 0.577, 0.5043, 0.4862, 0.5423, 0.3316, 0.1663, 0.39230000000000004, 0.32080000000000003, 0.3174, 0.1592, 0.4198, 0.4433, 0.2939, 0.5375, 0.38820000000000005, 0.25680000000000003, 0.30460000000000004, 0.2503, 0.3896, 0.41590000000000005, 0.22560000000000002, 0.30210000000000004, 0.2944, 0.1087, 0.1087, 0.2565, 0.4587, 0.41960000000000003, 0.33640000000000003, 0.266, 0.3588, 0.2056,…
9837439	GGAAAUCCGUCCCUUCGUGUCCUCGCGGGUAAACCAGCCGUGUUGGCACAGACGUAGAGAGAGGCGGAGGUAGAAUUCGUUCUACCAAAAGAAACAACAACAACAAC	[1.2269, 3.1107, 1.1922, 0.5055000000000001, 0.5594, 0.5886, 0.0989, 0.0, 0.0983, 0.3829, 0.37320000000000003, 0.18430000000000002, 1.2635, 0.8356, 0.234, 0.5626, 0.4968, -0.009000000000000001, 0.43520000000000003, 0.20670000000000002, 0.1365, 0.0679, 0.0, 0.06760000000000001, 0.0, 0.0, 0.0, 0.19110000000000002, 1.3627, 1.1068, 0.48510000000000003, 0.3934, 1.4892, 0.0936, 0.4269, 0.0274, 0.2664, …	[0.6362, 0.763, 0.48660000000000003, 0.3518, 0.35960000000000003, 0.3441, 0.1981, 0.0993, 0.1968, 0.2873, 0.28, 0.22260000000000002, 0.4106, 0.3432, 0.21330000000000002, 0.2877, 0.2641, 0.0745, 0.2566, 0.1884, 0.165, 0.13620000000000002, 0.0685, 0.1355, 0.0682, 0.0682, 0.0682, 0.1831, 0.35100000000000003, 0.30920000000000003, 0.21580000000000002, 0.1963, 0.3143, 0.11330000000000001, 0.1903, 0.092…
9837443	GGAAAUCCUAUCAUUAGUAUCCUUGCGUGUUGACCAGCGGUGUUGGUUGACACGUAGGGAUGGUAGGAGGUAGUAUUCGUACUACCAAAAGAAACAACAACAACAAC	[1.1284, 3.47, 1.4856, 0.4565, 0.9481, 0.6374000000000001, 0.23120000000000002, 0.1772, 0.11900000000000001, 0.5446, 0.2147, 0.1683, 1.8992, 2.7149, 1.9629, 1.2031, 2.4487, 0.2766, 0.7117, 0.2931, 0.1087, 0.1694, 0.0247, 0.0204, 0.10020000000000001, 0.0854, 0.17850000000000002, 0.056, 0.30670000000000003, 0.0869, 0.027200000000000002, 0.1753, 0.09330000000000001, 0.0663, 0.0529, 0.0485, 0.0269, 0…	[0.36860000000000004, 0.4864, 0.3105, 0.19, 0.2421, 0.1985, 0.133, 0.1237, 0.10890000000000001, 0.177, 0.12350000000000001, 0.11900000000000001, 0.2763, 0.2889, 0.22990000000000002, 0.1768, 0.2212, 0.0864, 0.12290000000000001, 0.0833, 0.056900000000000006, 0.0651, 0.0358, 0.0362, 0.0523, 0.049300000000000004, 0.0653, 0.0422, 0.08, 0.0506, 0.033100000000000004, 0.0646, 0.0488, 0.0431, 0.0399000000…
9837447	GGAAAUGCUAUCAUUAGUAUCCUUGCGUGUUGACCAGCGGUGUUGGUUGACACGUAGGGCUGGUAGCAGGUUGUAUUCGUACAACCAAAAGAAACAACAACAACAAC	[0.7929, 3.0588, 0.6358, 0.6232, 0.6041000000000001, 0.3053, 0.22080000000000002, 0.0512, 0.1066, 0.2806, 0.0816, 0.356, 1.8087, 3.2504, 1.7492, 1.0898, 2.7051, 0.4758, 1.0312, 1.2296, 0.07680000000000001, 0.1983, 0.1264, 0.1985, 0.1778, 0.0908, 0.20980000000000001, 0.0, 0.3004, 0.08700000000000001, 0.0, 0.1961, 0.0683, 0.1018, 0.0843, 0.06720000000000001, 0.1447, 0.0117, 0.4631, 0.593, 0.6522, 0…	[0.37360000000000004, 0.5375, 0.267, 0.2604, 0.2538, 0.1923, 0.16970000000000002, 0.113, 0.13520000000000001, 0.1836, 0.1211, 0.1938, 0.3386, 0.3825, 0.2707, 0.2132, 0.28240000000000004, 0.13040000000000002, 0.1728, 0.1756, 0.057800000000000004, 0.0825, 0.06910000000000001, 0.0804, 0.0767, 0.059000000000000004, 0.0805, 0.018600000000000002, 0.09280000000000001, 0.0565, 0.0181, 0.0775, 0.051500000…
9837449	GGAAAUGCUAUCAGUAGUAUCCUAGCGUGUUGACCAGCGGUGUUGGUUGACACGUAGAGCUGGUAGCAGGUUGAAUUCGUUCAACCAAAAGAAACAACAACAACAAC	[0.8473, 2.8905000000000003, 0.45470000000000005, 0.45330000000000004, 1.0691, 0.5509000000000001, 0.157, 0.39390000000000003, 0.09280000000000001, 0.28450000000000003, 0.0688, 0.19940000000000002, 0.1554, 0.9024000000000001, 0.6927, 1.0574, 3.5528, 0.5975, 1.4881, 0.6097, 0.6821, 1.1191, 0.4243, 0.6744, 0.43060000000000004, 0.1024, 0.2813, 0.0538, 0.40640000000000004, 0.16790000000000002, 0.0129…	[0.2993, 0.4204, 0.18710000000000002, 0.18460000000000001, 0.24880000000000002, 0.1827, 0.1177, 0.158, 0.0998, 0.13620000000000002, 0.0857, 0.1208, 0.1078, 0.20550000000000002, 0.1789, 0.2038, 0.3029, 0.13390000000000002, 0.1882, 0.12240000000000001, 0.1264, 0.1494, 0.0966, 0.1154, 0.0946, 0.053500000000000006, 0.0777, 0.0405, 0.0876, 0.0596, 0.0261, 0.062200000000000005, 0.048600000000000004, 0.…
9837455	GGAAAUGCUAUCAGUAGUAUCCUAGCCUGUUGACCAGCGGUGUUGGUUGACACCUAGAGCUGGUAGCAGGAAGAAUUCGUUCUUCCAAAAGAAACAACAACAACAAC	[1.0701, 3.4226, 0.3534, 0.5159, 0.786, 0.91, 0.14300000000000002, -0.0105, -0.0105, 0.36360000000000003, 0.13770000000000002, 0.29050000000000004, 0.20420000000000002, 0.7801, 0.8374, 0.6569, 2.6883, 0.492, 1.3873, 0.7144, 0.8001, 0.5720000000000001, 0.0, 0.19840000000000002, 0.2511, 0.22640000000000002, 0.6541, -0.0102, 0.3181, 0.32120000000000004, 0.064, 0.4843, 0.1529, 0.15130000000000002, 0.…	[0.5055000000000001, 0.6743, 0.2738, 0.3034, 0.3461, 0.3473, 0.1865, 0.0796, 0.0796, 0.2431, 0.1801, 0.21810000000000002, 0.1966, 0.3032, 0.3032, 0.2627, 0.4199, 0.20720000000000002, 0.2912, 0.2155, 0.2164, 0.18680000000000002, 0.038400000000000004, 0.1283, 0.1312, 0.13090000000000002, 0.1904, 0.0393, 0.13820000000000002, 0.1341, 0.0779, 0.1559, 0.0995, 0.0985, 0.0906, 0.08220000000000001, 0.0894…
9837460	GGAAAUGCUAUCAGUAGUAUCCUAGCCUGAAAACCAGCGGUGUUGGUAGACACCUAGAGCUGGUAGCAGGAAGAUUUCGAUCUUCCAAAAGAAACAACAACAACAAC	[1.2841, 2.7991, 0.464, 0.5718, 1.24, 0.246, 0.23420000000000002, 0.34800000000000003, 0.2129, 0.3417, 0.21910000000000002, 0.21, 0.027600000000000003, 1.3494000000000002, 0.5849, 0.6821, 1.944, 0.3627, 0.9786, 0.7437, 0.30660000000000004, 0.9321, 0.0824, 0.148, 0.2451, 0.163, 0.6272, 0.1641, 1.7873, 0.9134, 0.6903, 0.7792, 0.32130000000000003, 0.1163, 0.061200000000000004, 0.0776, 0.088, 0.128, …	[0.3647, 0.43820000000000003, 0.2016, 0.214, 0.2748, 0.1438, 0.1416, 0.16010000000000002, 0.13620000000000002, 0.1537, 0.1307, 0.12890000000000001, 0.07490000000000001, 0.2519, 0.17300000000000001, 0.1781, 0.2604, 0.1258, 0.1814, 0.1553, 0.10540000000000001, 0.16340000000000002, 0.061900000000000004, 0.0787, 0.09280000000000001, 0.07980000000000001, 0.13140000000000002, 0.0786, 0.1905, 0.1351, 0.…
9837475	GGAAAUGCUAUCAGCAGUAUCCUAACCUGAAAACCAGCGAAGAUUUCGAUCUUCGAGAGCUGGUAGCACGAAGAUUUCGAUCUUCGAAAAGAAACAACAACAACAAC	[0.5548000000000001, 2.836, 0.3346, 0.8638, 2.0971, 0.41300000000000003, 0.3277, 0.39390000000000003, 0.43820000000000003, 0.5458000000000001, 0.0843, 0.32330000000000003, 0.149, 0.1678, 0.2333, 0.5673, 3.1193, 0.36510000000000004, 1.158, 0.5715, 0.49870000000000003, 1.9438, 0.182, 0.5364, 0.41040000000000004, 0.5739000000000001, 0.5891000000000001, 0.2802, 2.0511, 0.8277, 0.7387, 1.1468, 0.50840…	[0.1701, 0.27990000000000004, 0.1092, 0.15510000000000002, 0.21380000000000002, 0.1018, 0.0907, 0.09680000000000001, 0.09920000000000001, 0.1073, 0.0517, 0.0848, 0.0614, 0.0775, 0.07930000000000001, 0.10260000000000001, 0.19410000000000002, 0.0731, 0.11610000000000001, 0.0819, 0.0765, 0.13090000000000002, 0.0442, 0.0703, 0.0613, 0.0699, 0.0704, 0.0489, 0.11120000000000001, 0.07060000000000001, 0.…
9837489	GGAAAGUGCGGCCGCGUAUUUCGACAAGAUAGCGAAAGAUAGCACGACUGCAGUCAUGAAGCCGAGACCCGCUGGUUCGCCAGUGGAAAAGAAACAACAACAACAAC	[0.6588, 1.7338, 0.5374, 0.6683, 0.3457, 0.6759000000000001, 0.37470000000000003, 0.153, 0.0781, 0.2778, 0.3007, 0.10990000000000001, -0.09430000000000001, -0.13920000000000002, -0.2209, 0.858, 0.5961000000000001, 1.1366, 0.1345, 0.6488, 0.1182, 0.1615, 0.3738, 0.4051, 0.8448, 0.3542, 0.6403, 0.6457, 2.4051, 0.5296000000000001, 0.5254, 0.1646, 0.2005, 0.5569000000000001, 0.5923, 0.2909, 0.4924, 0…	[0.1642, 0.20980000000000001, 0.1228, 0.1308, 0.09730000000000001, 0.1254, 0.0954, 0.0673, 0.052000000000000005, 0.0826, 0.0844, 0.058800000000000005, 0.09340000000000001, 0.041100000000000005, 0.0758, 0.13240000000000002, 0.105, 0.1311, 0.0534, 0.09970000000000001, 0.0478, 0.0545, 0.0757, 0.077, 0.1039, 0.0695, 0.0879, 0.08710000000000001, 0.1421, 0.0703, 0.0688, 0.042100000000000005, 0.0444, 0.…
9837538	GGAAAGUCAUGAAAAGGGCAUCCAAGGGAUAGCGAAUUAUACCACACGAAGAAAGCCGUAAACGAGACCCUGAGGUUCGCCUCGGGAAAAGAAACAACAACAACAAC	[0.355, 1.4382000000000001, 1.028, 0.43320000000000003, 0.3719, 1.0884, 0.2656, 0.4222, 0.7545000000000001, 0.7169, 2.4064, 0.3059, 0.5727, 0.5811000000000001, 0.2592, -0.0335, -0.032, 0.1771, 0.1642, 0.41400000000000003, 0.2565, 0.23720000000000002, 0.2376, 0.16440000000000002, 0.121, 0.08320000000000001, 0.0777, 0.3452, 0.6019, 0.7097, 0.39890000000000003, 0.4108, 0.0659, 0.6977, 0.406400000000…	[0.2144, 0.3078, 0.252, 0.1817, 0.1622, 0.2361, 0.13240000000000002, 0.15940000000000001, 0.1903, 0.1806, 0.277, 0.1125, 0.1444, 0.1427, 0.1053, 0.0711, 0.1038, 0.0891, 0.09190000000000001, 0.1177, 0.0942, 0.08990000000000001, 0.0882, 0.0757, 0.0688, 0.0609, 0.0655, 0.1158, 0.12760000000000002, 0.1245, 0.1032, 0.09770000000000001, 0.085, 0.1298, 0.0913, 0.13670000000000002, 0.1811, 0.079700000000…
9837540	GGAAAGUCAUGAAAAGGGCAUCCAAUGGAUAGCGAAUUAUACCACACGAAGAAAGCCGUAAACGAGACCGUCAGGUUCGCCUGGCGAAAAGAAACAACAACAACAAC	[0.2766, 1.0487, 0.7796000000000001, 0.6432, 0.5341, 1.0969, 0.252, 0.6746, 0.9176000000000001, 0.2783, 2.4862, 0.5478000000000001, 0.5627, 0.47900000000000004, 0.2559, 0.0053, 0.1393, 0.1511, 0.13040000000000002, 0.2501, 0.17270000000000002, 0.2068, 0.22920000000000001, 0.2676, 0.7027, 0.2752, 0.4072, 0.41100000000000003, 0.9235000000000001, 0.6716000000000001, 0.6459, 0.2029, 0.1004, 0.8658, 0.…	[0.1908, 0.2732, 0.2215, 0.19490000000000002, 0.1792, 0.22510000000000002, 0.1207, 0.1776, 0.1933, 0.1236, 0.2684, 0.1333, 0.13620000000000002, 0.12040000000000001, 0.0966, 0.0713, 0.11320000000000001, 0.0823, 0.0785, 0.09140000000000001, 0.07780000000000001, 0.0843, 0.0821, 0.0872, 0.1268, 0.0849, 0.0965, 0.1013, 0.1307, 0.1091, 0.1063, 0.0656, 0.0728, 0.11750000000000001, 0.0935, 0.1336, 0.1582…
9837545	GGAAAGUAUUGAUAAGGGCAUCCAAUGAACGGCGAAUCGUACCACAUGAAGAUAGCCUUAAACGAGACCGUCAGCUUCGGCUGGCGAAAAGAAACAACAACAACAAC	[0.39640000000000003, 1.925, 0.5489, 0.8103, 1.0397, 2.2136, 0.4772, 1.8186, 1.4967000000000001, 0.545, 0.7105, 1.8092000000000001, 1.1677, 0.5549000000000001, 0.16570000000000001, 0.0794, 0.2891, 0.31220000000000003, 0.2511, 0.3668, 0.19190000000000002, 0.16820000000000002, 0.4002, 0.2746, 1.3594, 0.3544, 0.964, 0.5206000000000001, 0.5979, 0.1308, 0.20320000000000002, 0.21030000000000001, 0.0291…	[0.2394, 0.3588, 0.2058, 0.2305, 0.24550000000000002, 0.3085, 0.1592, 0.25720000000000004, 0.22030000000000002, 0.13970000000000002, 0.1532, 0.21380000000000002, 0.16690000000000002, 0.1194, 0.0718, 0.0557, 0.0881, 0.09, 0.08070000000000001, 0.0927, 0.0716, 0.0688, 0.0937, 0.0791, 0.1476, 0.0813, 0.1212, 0.09050000000000001, 0.0965, 0.051300000000000005, 0.0613, 0.061500000000000006, 0.0527000000…
9837551	GGAAAGUAUUCAUAUGGCCAUCCAUACAACGUGGAAUCGCACCAGUAGAAGAAAGGCUAAAAGGAGACCGGGAGCUUCGGCUCUCGAAAAGAAACAACAACAACAAC	[0.139, 1.505, 0.8831, 0.6479, 0.6885, 2.4987, 0.7807000000000001, 1.3885, 1.1821, 0.6647000000000001, 0.723, 0.7896000000000001, 0.9271, 1.3002, 0.1293, 0.27040000000000003, 0.1507, 0.497, 0.23700000000000002, 0.672, 0.45980000000000004, 0.10450000000000001, 0.1631, 0.6583, 0.8449000000000001, 0.5985, 0.5777, 0.31270000000000003, 0.3044, 0.3786, 0.5536, 0.0989, 0.15510000000000002, 0.77660000000…	[0.1602, 0.28300000000000003, 0.2129, 0.18130000000000002, 0.1825, 0.28400000000000003, 0.16390000000000002, 0.1996, 0.1781, 0.1335, 0.13570000000000002, 0.1385, 0.1416, 0.1564, 0.057600000000000005, 0.0795, 0.1017, 0.09570000000000001, 0.0732, 0.1067, 0.0876, 0.0543, 0.0626, 0.0989, 0.1078, 0.0881, 0.0862, 0.0745, 0.0635, 0.0746, 0.0863, 0.0408, 0.0541, 0.08940000000000001, 0.07150000000000001, …
9837633	GGAAAGUCGACGACUGGCAAUACAUCCAACGUGGAAUCGCACCAGAAGAAGAAAAGCUAGACAACGACCGGGACCUUCGGGUCUCGAAAAGAAACAACAACAACAAC	[0.5363, 2.0754, 0.8494, 0.784, 1.1815, 0.9523, 0.19720000000000001, 0.16590000000000002, 0.4993, 0.4953, 0.2821, 0.6689, 0.1872, 0.12860000000000002, 0.08080000000000001, 0.23220000000000002, 0.1572, 0.5838, 0.543, 0.8634000000000001, 1.1964000000000001, 1.6724, 0.6439, 0.7256, 0.5889, 0.3235, 0.38470000000000004, 0.1706, 0.3153, 0.5138, 0.8626, 0.1087, 0.0626, 0.7484000000000001, 0.4335, 0.6517…	[0.19870000000000002, 0.2882, 0.1877, 0.1771, 0.19890000000000002, 0.1723, 0.08950000000000001, 0.0849, 0.1337, 0.1231, 0.1136, 0.1371, 0.0872, 0.0843, 0.059500000000000004, 0.10200000000000001, 0.0945, 0.1228, 0.1107, 0.13470000000000001, 0.147, 0.1567, 0.10400000000000001, 0.107, 0.10020000000000001, 0.0688, 0.07680000000000001, 0.060200000000000004, 0.0654, 0.081, 0.1017, 0.043300000000000005,…
9837650	GGAAAGUCGACGACAGGCAAUACAUCCAACAUGUAAUCGCACCAGAAGAAGAAAAGCUAGACAACGACCGGCACCUUCGGGUGUCGAAAAGAAACAACAACAACAAC	[1.1914, 2.3346999999999998, 1.2416, 0.895, 0.30910000000000004, 1.3275000000000001, 0.2757, 0.051500000000000004, 0.7622, 0.45180000000000003, 0.217, 0.4667, 0.3504, 0.43170000000000003, 0.2868, 0.1428, 0.0811, 0.7895000000000001, 0.3392, 0.9835, 1.2508, 1.2678, 0.4244, 0.445, 0.5142, 0.4727, 0.49050000000000005, 0.39080000000000004, 0.5801000000000001, 0.4177, 0.8946000000000001, 0.1393, 1.7835…	[0.3043, 0.3461, 0.24550000000000002, 0.20620000000000002, 0.1341, 0.227, 0.1168, 0.0679, 0.17170000000000002, 0.13440000000000002, 0.1101, 0.1364, 0.1222, 0.1258, 0.1034, 0.11710000000000001, 0.10830000000000001, 0.1574, 0.1058, 0.1564, 0.1638, 0.156, 0.1061, 0.1043, 0.10490000000000001, 0.09670000000000001, 0.0937, 0.08420000000000001, 0.0969, 0.1043, 0.11330000000000001, 0.0514, 0.144000000000…
9837660	GGAAAGUCGACGACAGGCAAUACAUCCAACAUGUAAUCGCACCAGAUGAAGAUAUGCUAGACAACGACCGUCACCUUCGGGUGGCGAAAAGAAACAACAACAACAAC	[0.578, 1.7493, 1.37, 0.9114000000000001, 0.7355, 1.1458, 0.251, 0.14400000000000002, 0.43170000000000003, 0.38730000000000003, 0.2127, 0.4671, 0.21680000000000002, 0.2838, 0.1734, 0.07740000000000001, 0.183, 0.5603, 0.44530000000000003, 0.8220000000000001, 1.0107, 1.1161, 0.4535, 0.48750000000000004, 0.42650000000000005, 0.4176, 0.4505, 0.40940000000000004, 0.4254, 0.52, 1.4157, 0.2209, 1.9426, …	[0.1399, 0.1912, 0.161, 0.1298, 0.1139, 0.13190000000000002, 0.0688, 0.0536, 0.08600000000000001, 0.0799, 0.0639, 0.0839, 0.065, 0.0684, 0.054400000000000004, 0.066, 0.0727, 0.0892, 0.0741, 0.094, 0.0988, 0.0971, 0.06810000000000001, 0.06760000000000001, 0.064, 0.0589, 0.06, 0.0558, 0.057600000000000005, 0.0675, 0.089, 0.0395, 0.0959, 0.0664, 0.0392, 0.055900000000000005, 0.034, 0.027800000000000…
9837676	GGAAAGUCGACCACAGGCAAUACAUCCAACAUGUAAACGCACCAGUUGAAGAUAUGCUAGAGAACGACCGUGACCUUCGGGUCGCGAAAAGAAACAACAACAACAAC	[0.554, 1.7727, 1.1409, 0.7599, 0.40950000000000003, 1.5310000000000001, 0.106, 0.24430000000000002, 0.7609, 0.5062, 0.33130000000000004, 0.3034, 0.44820000000000004, 0.6803, 0.1446, 0.054700000000000006, 0.2341, 0.5138, 0.38420000000000004, 0.9459000000000001, 0.8589, 1.6915, 0.44570000000000004, 0.7544000000000001, 0.508, 0.46840000000000004, 0.4026, 0.2642, 0.4062, 0.5006, 0.8157000000000001, …	[0.2621, 0.3572, 0.2763, 0.2298, 0.17650000000000002, 0.2791, 0.1008, 0.1321, 0.1988, 0.1655, 0.1494, 0.1337, 0.1582, 0.179, 0.09870000000000001, 0.111, 0.13190000000000002, 0.1554, 0.12710000000000002, 0.1773, 0.16490000000000002, 0.2064, 0.1202, 0.1365, 0.11520000000000001, 0.1063, 0.0979, 0.0849, 0.0955, 0.1115, 0.1241, 0.077, 0.1635, 0.1279, 0.093, 0.0785, 0.06670000000000001, 0.0712, 0.0659,…
9837681	GGAAAGUCGACCACAUCCAAUACAACGUUGAUGUAAACGCACCACAACAUGAUAUGGGAGAGAACGACCGGCACGUUCGCGUGUCGAAAAGAAACAACAACAACAAC	[0.4657, 1.0017, 0.7606, 0.7138, 0.596, 1.0977999999999999, 0.23040000000000002, 0.07010000000000001, 0.51, 0.5673, 0.054200000000000005, 0.3592, 1.1836, 0.6845, 0.8406, 0.2265, 0.1223, 0.18380000000000002, 0.129, 0.37620000000000003, 0.6336, 0.4103, 0.41550000000000004, 0.2172, 0.09480000000000001, 0.26480000000000004, 0.9958, 1.0411, 0.0558, 0.4742, 0.9635, 0.441, 1.6883, 1.0873, 0.568900000000…	[0.1017, 0.124, 0.10590000000000001, 0.09920000000000001, 0.0898, 0.112, 0.056, 0.035, 0.0786, 0.0787, 0.044700000000000004, 0.0699, 0.1027, 0.07930000000000001, 0.0852, 0.046400000000000004, 0.0363, 0.0427, 0.035300000000000005, 0.0555, 0.0684, 0.055200000000000006, 0.054900000000000004, 0.042300000000000004, 0.029900000000000003, 0.0455, 0.0765, 0.0743, 0.0211, 0.053200000000000004, 0.070100000…
9837977	GGAAAGACGGAGUAAUUGCAUUAUCGCAGUUACCAGACGACCGAAAGGUGGUCAUCGUCAAUUAAAAACGCAGUCUUCGGACUGCGAAAAGAAACAACAACAACAAC	[1.2858, 1.9416, 0.927, 0.4954, 0.6504, 0.2212, 0.0585, 0.0274, 0.0818, 0.39540000000000003, 0.5236000000000001, 0.5196000000000001, 0.11, 0.18660000000000002, 0.1577, 0.1296, 0.053, 0.046, 0.1258, 1.5321, 0.22310000000000002, 2.0203, 5.7031, 0.6882, 0.7626000000000001, 0.1991, 0.14100000000000001, 0.0597, 0.5624, 0.1053, 0.27080000000000004, 0.1751, 0.14730000000000001, 0.44260000000000005, 0.98…	[0.3018, 0.3136, 0.2202, 0.1663, 0.1769, 0.1198, 0.0751, 0.062200000000000005, 0.0844, 0.14200000000000002, 0.1545, 0.1487, 0.0826, 0.09920000000000001, 0.09290000000000001, 0.0864, 0.0641, 0.06430000000000001, 0.08510000000000001, 0.2167, 0.0961, 0.22210000000000002, 0.2766, 0.10210000000000001, 0.1048, 0.0575, 0.0507, 0.0369, 0.08600000000000001, 0.0427, 0.0616, 0.0511, 0.0488, 0.0762, 0.1044, …
9837993	GGAAAAAGCAGAAUGUCAGGCUGAUACAGCAACGGCUCGACCGAAAGGUGGAGCACGAGACAUUCUGCCGCAGAGUUCGCUCUGCGAAAAGAAACAACAACAACAAC	[0.718, 3.0068, 1.276, 0.1842, 0.9051, 0.6708000000000001, 1.4541, 0.21930000000000002, 0.11370000000000001, 0.0354, 0.1125, 0.0175, 0.0844, 0.061700000000000005, 0.34240000000000004, 0.1078, 0.1282, 0.15410000000000001, 0.6309, 0.17930000000000001, 0.1381, 0.11750000000000001, 0.2731, 1.282, 1.292, 1.9318, 0.4877, 0.1708, 0.2533, 0.1688, 0.18180000000000002, 0.4934, 0.11080000000000001, 0.090900…	[0.2363, 0.35650000000000004, 0.2308, 0.1038, 0.1882, 0.1617, 0.2122, 0.09620000000000001, 0.0738, 0.056, 0.073, 0.046, 0.06770000000000001, 0.061500000000000006, 0.109, 0.0699, 0.07390000000000001, 0.082, 0.13720000000000002, 0.07980000000000001, 0.0721, 0.06770000000000001, 0.0945, 0.1698, 0.1608, 0.18050000000000002, 0.0993, 0.060700000000000004, 0.0713, 0.0616, 0.0646, 0.09050000000000001, 0.…
9838046	GGAAAAACCAGGAGUCAGCGACGAACGGGAAGCUCAAUUAGAGCACCCACGGCGCGCAAGACGACUGGCCCAGAGUUCGCUCUGGGAAAAGAAACAACAACAACAAC	[0.6265000000000001, 3.4213, 0.6587000000000001, 0.9624, 1.3526, 0.4399, 3.3116, 0.1597, 0.1115, 0.0403, 0.1529, 0.1675, 0.0524, 0.33180000000000004, 0.019100000000000002, 0.12940000000000002, 0.028200000000000003, 0.07200000000000001, 0.1027, 0.1903, 0.12150000000000001, 0.1804, 0.2094, 0.4404, 1.0149, 0.17400000000000002, 0.0441, 0.12510000000000002, 0.23320000000000002, 0.4888, 0.6765, 0.22310…	[0.2326, 0.38980000000000004, 0.18530000000000002, 0.2039, 0.22490000000000002, 0.1395, 0.2867, 0.0782, 0.0702, 0.0487, 0.0767, 0.0792, 0.0541, 0.1008, 0.038400000000000004, 0.0694, 0.0465, 0.0568, 0.0625, 0.0784, 0.067, 0.0752, 0.08120000000000001, 0.10640000000000001, 0.1456, 0.0683, 0.043500000000000004, 0.0599, 0.07740000000000001, 0.1019, 0.1124, 0.0698, 0.0671, 0.0499, 0.0693, 0.0563, 0.182…
9838059	GGAAACCUAUCGCGUGUCGAUAAGACGAGUGACAAGGUGCAUCCGACAAAGGAGCACCUAGAUAGGAAGGAGGUCUUCGGACCUCCAAAAGAAACAACAACAACAAC	[1.076, 7.1642, 0.855, 0.45, 0.3346, 0.12760000000000002, 0.0823, 0.2194, 0.1237, 0.12250000000000001, 0.1704, 0.155, 0.0218, 1.3519, 0.1504, 0.2088, 0.0369, 0.07350000000000001, 0.2615, 0.841, 1.8498, 0.40280000000000005, 0.1565, 0.3794, 0.2368, 0.2524, 0.4929, 0.4889, 1.5972, 0.5831000000000001, 0.7127, 0.9798, 0.9344, 0.37110000000000004, 0.060700000000000004, 0.1496, 0.1154, 0.1145, 0.2191000…	[0.4587, 0.6668000000000001, 0.25780000000000003, 0.19360000000000002, 0.1743, 0.1232, 0.10840000000000001, 0.1421, 0.11960000000000001, 0.11850000000000001, 0.128, 0.1274, 0.08600000000000001, 0.27030000000000004, 0.113, 0.1288, 0.0742, 0.089, 0.1394, 0.20800000000000002, 0.2686, 0.1409, 0.0989, 0.13570000000000002, 0.109, 0.11170000000000001, 0.1414, 0.13620000000000002, 0.2167, 0.1331, 0.1471,…
9838170	GGAAAAUAAACGUACGACGAAAGCACGAGCUGUGCAGAAACUGCACAGCGAAGCGUGAAGUCGUACGAGCUGUGCUUCGGCACAGCAAAAGAAACAACAACAACAAC	[0.6739, 2.4023, 0.9547, 0.8108000000000001, 0.8548, 2.8223000000000003, 2.2761, 0.7203, 0.4178, 0.2462, 0.14, 0.30110000000000003, 0.1077, 0.1575, 0.0434, 0.23220000000000002, 0.07680000000000001, 0.030600000000000002, 1.0761, 0.6433, 0.161, 0.0854, 0.14830000000000002, 0.0562, 0.2162, 0.8011, 1.0375, 0.0782, 0.055600000000000004, 0.1287, 0.0184, 0.22760000000000002, 0.0969, 0.12810000000000002,…	[0.222, 0.333, 0.20750000000000002, 0.1877, 0.1835, 0.273, 0.22660000000000002, 0.1337, 0.10550000000000001, 0.08360000000000001, 0.0661, 0.0863, 0.0585, 0.06570000000000001, 0.043500000000000004, 0.078, 0.049800000000000004, 0.037200000000000004, 0.1401, 0.11230000000000001, 0.0646, 0.049100000000000005, 0.0616, 0.0466, 0.06810000000000001, 0.1126, 0.12150000000000001, 0.0409, 0.0362, 0.04980000…
9838206	GGAAAAACCAGGAGUGAGACACGUUGGAGGAGCUCAAUUAGAGCACCGACAACGCGCUACACCACUGGCCGAGAGUUCGCUCUCGGAAAAGAAACAACAACAACAAC	[0.9695, 3.5766, 0.6248, 1.0869, 1.7077, 0.6695, 4.308, 0.12990000000000002, 0.10070000000000001, 0.08700000000000001, 0.08220000000000001, 0.1852, 0.1116, 0.2237, 0.1257, 0.23670000000000002, 0.0608, 0.3104, 0.7268, 0.215, 0.050300000000000004, 0.1086, 0.2464, 0.1494, 0.046400000000000004, 0.10640000000000001, 0.1854, 0.10550000000000001, 0.0896, 0.1265, 0.0477, 0.15080000000000002, 0.1589, 0.06…	[0.1449, 0.21810000000000002, 0.0941, 0.1145, 0.1322, 0.0858, 0.16770000000000002, 0.0332, 0.031100000000000003, 0.0287, 0.027800000000000002, 0.038700000000000005, 0.031200000000000002, 0.0413, 0.0317, 0.041100000000000005, 0.0239, 0.0463, 0.06570000000000001, 0.0414, 0.021, 0.027800000000000002, 0.0391, 0.0316, 0.0193, 0.0274, 0.0342, 0.0268, 0.0246, 0.0291, 0.020200000000000003, 0.031, 0.0308,…
9838217	GGAAAAUAGAGCACUAAUAAGCGUCUCUUAUACUUUAAAUAUAUGAGUAAUAUAUUUAAAAGUAUAAACGAGUGCUUCGGCACUCGAAAAGAAACAACAACAACAAC	[0.5366000000000001, 2.1494, 1.2216, 0.6828000000000001, 0.4146, 2.2098, 1.7317, 0.5299, 0.139, 0.0402, 0.031100000000000003, 0.37270000000000003, 0.1062, 1.1562999999999999, 0.9012, 0.5435, 1.9369, 1.4064, 0.7051000000000001, 0.28350000000000003, 0.2803, 0.37820000000000004, 0.9253, 0.4083, 0.8071, 0.3305, 0.9233, 1.1182, 0.2217, 0.2553, 0.25930000000000003, 0.1467, 0.2884, 0.0634, 0.1327, 0.139…	[0.3589, 0.5145000000000001, 0.38870000000000005, 0.3005, 0.2558, 0.427, 0.3542, 0.21610000000000001, 0.1359, 0.0999, 0.1003, 0.1835, 0.1318, 0.27030000000000004, 0.23750000000000002, 0.19540000000000002, 0.2958, 0.2429, 0.17470000000000002, 0.1183, 0.1273, 0.1335, 0.1796, 0.1269, 0.1637, 0.1115, 0.1626, 0.1731, 0.0874, 0.091, 0.0882, 0.0707, 0.0975, 0.0623, 0.0697, 0.0675, 0.0713, 0.0631, 0.0711…
9838241	GGAAACCUAUCGCGUGUCGAUAAGACGAGUGACAGCACGCAUCCGACAAAGGAGUGCCAAGAUAGGAAGGACGUCUUCGGACGUCCAAAAGAAACAACAACAACAAC	[0.6349, 5.0426, 0.7525000000000001, 0.3794, 0.66, 0.22060000000000002, 0.37410000000000004, 0.4103, 0.8932, 0.1494, 0.6657000000000001, 0.234, 0.0806, 1.0559, 0.0429, 0.6367, 0.275, 0.1467, 0.4807, 1.2724, 1.4184, 0.5508000000000001, 0.744, 0.5133, 0.33280000000000004, 0.083, 0.3148, 0.31010000000000004, 1.292, 0.08600000000000001, 0.5329, 0.435, 0.24, 0.2492, 0.1695, 0.1632, 0.1645, 0.2928, 1.2…	[0.3996, 0.6639, 0.28750000000000003, 0.2214, 0.25780000000000003, 0.1705, 0.2018, 0.2059, 0.2642, 0.13620000000000002, 0.22560000000000002, 0.1516, 0.11330000000000001, 0.2634, 0.0859, 0.2054, 0.147, 0.12010000000000001, 0.1776, 0.2515, 0.2459, 0.1632, 0.17880000000000001, 0.1489, 0.1254, 0.0824, 0.11720000000000001, 0.12350000000000001, 0.20650000000000002, 0.07, 0.1365, 0.12350000000000001, 0.…
9838248	GGAAAACGUACGUGCGCGAAGACCUACGUACGUGAAACACGGGACCUACCGGUAAGCGGACGUACGUACUUUAUAUUCGUAUAAAGAAAAGAAACAACAACAACAAC	[1.4992, 2.1687, 1.2477, 0.5004000000000001, 0.2084, 0.18610000000000002, 0.1474, 0.4294, 0.2116, 0.029300000000000003, 0.093, 0.296, 0.096, 0.1012, 0.1701, 0.2175, 0.3205, 0.8555, 1.6854, 0.5328, 1.1272, 0.5539000000000001, 0.25320000000000004, 0.3427, 0.4184, 0.17950000000000002, 0.2712, 0.35860000000000003, 0.1748, 0.15380000000000002, 0.17250000000000001, 0.2984, 0.1776, 0.9438000000000001, 0…	[0.3501, 0.375, 0.2651, 0.1827, 0.1311, 0.1206, 0.1107, 0.1598, 0.1218, 0.0714, 0.0965, 0.1376, 0.0935, 0.09230000000000001, 0.1164, 0.1203, 0.1335, 0.1962, 0.2416, 0.1466, 0.19290000000000002, 0.1439, 0.0995, 0.1116, 0.12050000000000001, 0.08320000000000001, 0.09680000000000001, 0.10940000000000001, 0.0779, 0.0738, 0.0805, 0.0964, 0.0772, 0.14450000000000002, 0.1277, 0.1078, 0.12380000000000001,…
9838269	GGAAAACGUACGUGCGCGAAGUCCUACGUACGUGAAACACGGGACCUACCGGUAAGCGGACGUACGUACUUUACAUUCGUGUAAAGAAAAGAAACAACAACAACAAC	[0.9189, 3.1475, 1.2443, 0.5328, 0.6684, 0.026500000000000003, 0.212, 0.327, 0.11170000000000001, 0.1428, 0.1583, 0.341, 0.0413, 0.22640000000000002, 0.21960000000000002, 0.2356, 0.2462, 0.6819000000000001, 0.783, 0.5589000000000001, 0.6978000000000001, 0.6782, 0.3487, 0.25620000000000004, 0.6702, 0.26980000000000004, 0.3423, 0.41910000000000003, 0.3321, 0.2786, 0.42250000000000004, 0.498, 0.2445…	[0.2741, 0.394, 0.24, 0.1673, 0.176, 0.0609, 0.11170000000000001, 0.128, 0.0869, 0.0925, 0.0979, 0.1253, 0.0613, 0.1063, 0.1096, 0.1048, 0.1076, 0.1593, 0.16040000000000001, 0.1359, 0.1605, 0.13970000000000002, 0.10160000000000001, 0.0936, 0.1303, 0.08950000000000001, 0.0975, 0.1032, 0.09430000000000001, 0.0848, 0.09870000000000001, 0.10490000000000001, 0.0784, 0.14550000000000002, 0.1277, 0.0938…
9838273	GGAAAACGUACGUGCGCGAAGUCCUACGUACGUGAAACACGGGACCUACCGGGAAGCGGACGUACGUACUUUCUAUUCGUAGAAAGAAAAGAAACAACAACAACAAC	[0.9564, 2.6492, 0.9644, 0.7012, 0.39980000000000004, 0.198, 0.0546, 0.1577, 0.028900000000000002, 0.057600000000000005, -0.0081, 0.5239, 0.11030000000000001, 0.2932, 0.30260000000000004, 0.2041, 0.1845, 1.9288, 1.0586, 0.37220000000000003, 0.6822, 0.6171, 0.226, 0.1802, 0.5712, 0.1779, 0.20400000000000001, 0.36160000000000003, 0.5046, 0.281, 0.2518, 0.5969, 0.28250000000000003, 1.3623, 0.778, 0.…	[0.267, 0.3569, 0.2137, 0.18560000000000001, 0.1422, 0.1078, 0.0713, 0.10070000000000001, 0.058, 0.0697, 0.0304, 0.1491, 0.0828, 0.1169, 0.1227, 0.1, 0.0965, 0.23220000000000002, 0.1728, 0.1105, 0.1527, 0.12660000000000002, 0.0818, 0.0761, 0.1182, 0.0718, 0.0757, 0.0925, 0.107, 0.082, 0.08120000000000001, 0.1085, 0.0777, 0.1451, 0.10940000000000001, 0.0864, 0.1144, 0.09480000000000001, 0.05710000…
9838280	GGAAAACGUACGUGCGCGAAGUCCUACGUACGUGAAACACGGGACGUACCGGCAAGCGGACGUACGUACUUUAGAUUCGUCUAAAGAAAAGAAACAACAACAACAAC	[0.9623, 3.2822, 0.8161, 0.3895, 0.5892000000000001, 0.24050000000000002, 0.22560000000000002, 0.23290000000000002, 0.2743, 0.0456, 0.0796, 0.26680000000000004, 0.0443, 0.1318, 0.1627, 0.021400000000000002, 0.17120000000000002, 0.40490000000000004, 0.32530000000000003, 0.18960000000000002, 0.39, 0.31980000000000003, 0.1394, 0.2836, 0.418, 0.17650000000000002, 0.1636, 0.27390000000000003, 0.114100…	[0.37510000000000004, 0.5205000000000001, 0.2722, 0.2024, 0.2233, 0.156, 0.1547, 0.1511, 0.15810000000000002, 0.0918, 0.1115, 0.15380000000000002, 0.0893, 0.12050000000000001, 0.1321, 0.09050000000000001, 0.1288, 0.17450000000000002, 0.15610000000000002, 0.1316, 0.1779, 0.154, 0.11470000000000001, 0.1426, 0.161, 0.1148, 0.115, 0.1315, 0.1051, 0.1091, 0.10790000000000001, 0.1388, 0.1044, 0.1905, 0…
9838289	GGAAAACGUGGGUGCGCGAAGUCCUACGUACGUGAAACACGGGACGUACCGGCAAGCGGACGGACGUACUUUUGAUUCGUCAAAAGAAAAGAAACAACAACAACAAC	[0.9026000000000001, 2.9869, 1.0268, 0.7143, 0.4605, 0.1273, 0.1521, 0.2859, -0.007, 0.16090000000000002, 0.215, 0.4852, 0.1144, 0.1432, 0.13470000000000001, 0.12710000000000002, 0.2533, 0.6142000000000001, 0.27, 0.2126, 0.487, 0.4021, 0.1233, 0.3136, 0.3557, 0.09340000000000001, 0.1617, 0.44530000000000003, 0.2746, 0.231, 0.12860000000000002, 0.3758, 0.2927, 0.8694000000000001, 0.7576, 0.3904, 1…	[0.2899, 0.4078, 0.23650000000000002, 0.19640000000000002, 0.16160000000000002, 0.1017, 0.1087, 0.13090000000000002, 0.0354, 0.1044, 0.1164, 0.1583, 0.092, 0.0981, 0.0976, 0.1008, 0.1193, 0.16110000000000002, 0.11860000000000001, 0.1056, 0.15030000000000002, 0.1287, 0.0801, 0.11130000000000001, 0.11900000000000001, 0.0704, 0.0845, 0.12480000000000001, 0.0999, 0.09430000000000001, 0.0742, 0.113300…
9838323	GGAAAGCUUGUAGCACGUUGAACGCUAAUAUCGUUUAUUAGAUAUUAAAUGCGCAAUGCUCAAGCAAACGGAGAGUUCGCUCUCCGAAAAGAAACAACAACAACAAC	[0.8425, 2.7047, 1.3434, 0.6798000000000001, 0.5381, 0.2306, 0.2607, 0.034300000000000004, 0.0362, 0.6621, 2.3517, 0.3804, 0.17220000000000002, 0.32020000000000004, 0.2928, 0.922, 1.8247, 2.0758, 0.41000000000000003, 0.9470000000000001, 1.1453, 0.3956, 0.12340000000000001, 0.2063, 0.44480000000000003, 0.4032, 0.213, 0.2587, 0.0878, 0.1537, 0.07640000000000001, 0.08370000000000001, 0.6549, 1.42030…	[0.3125, 0.4163, 0.2948, 0.2117, 0.18860000000000002, 0.135, 0.1401, 0.0767, 0.0765, 0.1933, 0.30110000000000003, 0.137, 0.1014, 0.13040000000000002, 0.11910000000000001, 0.1842, 0.2328, 0.224, 0.10830000000000001, 0.1507, 0.1567, 0.09680000000000001, 0.0631, 0.07350000000000001, 0.0999, 0.093, 0.0718, 0.07540000000000001, 0.0512, 0.061900000000000004, 0.0476, 0.050100000000000006, 0.107900000000…
9838358	GGAAAGGAAGAUACUGGUACCGCAAGGGUUAUACUGGUAUCAAUUGCGACCCAAGUACAAUUGGGUCAGGUCGUCUUCGGACGACCAAAAGAAACAACAACAACAAC	[0.8673000000000001, 1.9997, 1.0059, 1.067, 0.44520000000000004, 0.9641000000000001, 1.6413, 0.7626000000000001, 0.5902000000000001, 0.32430000000000003, 0.1183, 0.08710000000000001, 0.1386, 0.0712, 0.040400000000000005, 0.2521, 0.2092, 0.16240000000000002, 0.1056, 0.055400000000000005, 0.0911, 0.2456, 0.4929, 0.1507, 0.033600000000000005, 0.0649, 0.169, 2.8507, 4.7479, 0.4974, 1.0347, 1.0039, 0.…	[0.2469, 0.30360000000000004, 0.215, 0.209, 0.14300000000000002, 0.19, 0.2245, 0.1553, 0.13570000000000002, 0.1046, 0.0716, 0.067, 0.07440000000000001, 0.0611, 0.0488, 0.0915, 0.08460000000000001, 0.0758, 0.06420000000000001, 0.0524, 0.061700000000000005, 0.0888, 0.1136, 0.0716, 0.0431, 0.0534, 0.073, 0.2184, 0.2245, 0.0772, 0.1042, 0.09730000000000001, 0.0434, 0.049600000000000005, 0.02430000000…
9838370	GGAAAGCUUGAGGCACGUUGAACGCUAAUAUCGUUUAUUAGAUAUUAAAUGCGCAACCCUCAAGCAAACGGAGACUUCGGUCUCCGAAAAGAAACAACAACAACAAC	[1.1578, 2.8827, 1.5697999999999999, 0.6178, 0.5196000000000001, 0.2518, 0.2632, 0.19790000000000002, -0.0051, 0.0887, 0.0451, 0.17470000000000002, 0.6644, 2.246, 0.902, 0.6858000000000001, 0.4516, 0.48610000000000003, 0.3422, 0.43420000000000003, 1.192, 0.3924, 0.21960000000000002, 0.2336, 0.41590000000000005, 0.48610000000000003, 0.1067, 0.1792, 0.0669, 0.1545, 0.0187, 0.0425, 1.0032, 1.6683, 2…	[0.3977, 0.4758, 0.3437, 0.229, 0.2068, 0.1575, 0.1595, 0.1423, 0.0461, 0.10930000000000001, 0.0902, 0.1338, 0.2127, 0.32480000000000003, 0.20980000000000001, 0.1821, 0.15710000000000002, 0.153, 0.13, 0.1413, 0.20350000000000001, 0.12610000000000002, 0.0993, 0.1018, 0.12440000000000001, 0.1305, 0.0738, 0.0858, 0.061, 0.0805, 0.0446, 0.061200000000000004, 0.1666, 0.1951, 0.2167, 0.1732000000000000…
9838411	GGAAAGGAAGAUACGGGUACCGAAGUCGACAGACUGGUAUCAGAGGAGACUCAAGUAAUUACGUAUCAGGUCCUCUUCGGAGGACCAAAAGAAACAACAACAACAAC	[0.5609000000000001, 1.8447, 1.4065, 0.75, 0.37220000000000003, 1.0267, 1.589, 1.028, 0.38720000000000004, 0.1839, 0.361, 0.1292, 0.14170000000000002, 0.1831, 0.0927, 0.10650000000000001, 0.1794, 0.22210000000000002, 0.2876, 0.0616, 0.1361, 0.7402000000000001, 0.48750000000000004, 0.0551, 0.4126, 0.0531, 0.049300000000000004, 0.5282, 0.9353, 0.7188, 0.27990000000000004, 0.6168, 0.295, 0.174000000…	[0.2351, 0.3196, 0.2685, 0.20120000000000002, 0.1509, 0.21380000000000002, 0.24230000000000002, 0.19010000000000002, 0.1258, 0.09530000000000001, 0.1211, 0.0829, 0.0816, 0.0896, 0.06960000000000001, 0.0804, 0.0955, 0.09680000000000001, 0.1038, 0.0596, 0.0765, 0.149, 0.1223, 0.053700000000000005, 0.1125, 0.0519, 0.0625, 0.12250000000000001, 0.1486, 0.1278, 0.0859, 0.1164, 0.08320000000000001, 0.07…
9838656	GGAAAGGAAGGUACGCACGGAACUACUGCGAAACUGGUAUCAGGCAGUAGAAGGCACGUGACGUACCAGGUCGACUUCGGUCGACCAAAAGAAACAACAACAACAAC	[0.4955, 1.5103, 0.8501000000000001, 0.6081, 0.4328, 0.9627, 2.1489, 1.3969, 0.3307, 0.33330000000000004, 0.1776, 0.0984, 0.10310000000000001, 0.153, 0.1514, 0.2914, -0.0054, 0.0821, 0.0869, 0.386, 0.1426, 0.36060000000000003, 0.20090000000000002, 0.18710000000000002, 0.1301, 0.1874, 0.085, 0.2041, 0.2268, 1.9901, 2.1838, 1.3197, 0.8735, 0.5594, 0.0195, 0.4218, 0.8968, 1.2966, 1.9426, 0.4439, 0.4…	[0.3894, 0.4802, 0.3624, 0.3073, 0.26830000000000004, 0.3433, 0.43060000000000004, 0.33630000000000004, 0.193, 0.1883, 0.1505, 0.1258, 0.1246, 0.1395, 0.138, 0.171, 0.0506, 0.11950000000000001, 0.11860000000000001, 0.21910000000000002, 0.1401, 0.17270000000000002, 0.1446, 0.1427, 0.11860000000000001, 0.1393, 0.1027, 0.1359, 0.138, 0.30560000000000004, 0.2902, 0.21880000000000002, 0.1777, 0.1441, …
9838670	GGAAAGGAAGGAAGGGAACGCCGAAUACAGGCGAAAGCGAAAGCACCCAGAAGGCACGUGAAGUACCAGGUGCUCUUCGGAGCACCAAAAGAAACAACAACAACAAC	[0.6516000000000001, 1.3601, 0.7221000000000001, 0.4249, 0.3145, 0.5451, 0.6087, 0.3168, 0.1859, 0.5936, 0.6045, 0.3759, 0.2079, 0.10160000000000001, 0.4001, 0.5518000000000001, 0.6839000000000001, 1.1177, 0.1875, 0.2906, 0.131, 0.1385, 0.8216, 0.8784000000000001, 2.1512000000000002, 1.2476, 1.1360000000000001, 1.4917, 0.2607, 0.17470000000000002, 0.0762, 0.16740000000000002, 0.6074, 0.7511, 0.49…	[0.234, 0.2672, 0.194, 0.1539, 0.1345, 0.1615, 0.166, 0.1274, 0.10260000000000001, 0.15610000000000002, 0.15480000000000002, 0.1255, 0.099, 0.07980000000000001, 0.1218, 0.1374, 0.1451, 0.1733, 0.0828, 0.0945, 0.0703, 0.0734, 0.14120000000000002, 0.13970000000000002, 0.1937, 0.1432, 0.1306, 0.1408, 0.0637, 0.057100000000000005, 0.0405, 0.0531, 0.0889, 0.0956, 0.07780000000000001, 0.077800000000000…
9838679	GGAAAGGCCUAGGAAAUUUUCGAGUUAUCAAAGAUAACGAGAAAACCUAGGAGGCACGUGAAGUACCACGUCCACUUCGGUGGACGAAAAGAAACAACAACAACAAC	[0.227, 1.7719, 1.4968, 0.7168, 0.32370000000000004, 0.3346, 0.5356000000000001, 0.1656, 0.1983, 0.15860000000000002, 0.0603, 0.2315, 1.7783, 1.1817, 1.1542, 2.2668, 0.7015, 0.4193, 0.38370000000000004, 0.0439, 0.0707, 0.12340000000000001, 0.0688, 0.5751000000000001, 0.1022, 0.1595, 0.6028, 0.1436, 0.45780000000000004, 0.5898, 0.7156, 1.5136, 0.329, 0.3593, 0.1039, 0.1081, 0.0689, -0.0224, -0.041…	[0.1476, 0.249, 0.21630000000000002, 0.1531, 0.10880000000000001, 0.1091, 0.128, 0.07930000000000001, 0.0853, 0.0775, 0.055, 0.0886, 0.19740000000000002, 0.1565, 0.1462, 0.18130000000000002, 0.1038, 0.0823, 0.0806, 0.033100000000000004, 0.040400000000000005, 0.050800000000000005, 0.0424, 0.09280000000000001, 0.0426, 0.0562, 0.09340000000000001, 0.0482, 0.0801, 0.0838, 0.08940000000000001, 0.11570…
9838683	GGAAACGCCAUAGAAAAUAUGGCGACGUCAAAGACGAGGGAAGAAUAUUCCAGGCACGUGAAGUACCACGUCCAGUUCGCUGGACGAAAAGAAACAACAACAACAAC	[0.274, 2.2448, 0.5073, 0.7479, 1.409, 0.2679, 0.2659, 0.1008, 0.0985, 0.34, 0.2637, 0.24910000000000002, 0.7262000000000001, 0.6001000000000001, 0.44120000000000004, 0.7819, 0.3734, 0.3744, 0.5793, -0.0015, 0.19260000000000002, 0.2204, 0.1787, 0.5396000000000001, 1.7453, 0.3632, 0.9457000000000001, 0.229, 0.6127, 0.6502, 0.4959, 0.4011, 0.48760000000000003, 0.3129, 0.3931, 0.34850000000000003, 0…	[0.15, 0.2879, 0.152, 0.1613, 0.2018, 0.09860000000000001, 0.09670000000000001, 0.06760000000000001, 0.0721, 0.1061, 0.094, 0.0911, 0.13820000000000002, 0.12380000000000001, 0.1061, 0.1298, 0.0947, 0.0955, 0.1075, 0.015600000000000001, 0.07740000000000001, 0.0712, 0.06470000000000001, 0.10010000000000001, 0.1574, 0.0809, 0.11470000000000001, 0.0634, 0.0918, 0.0917, 0.0796, 0.0722, 0.0769000000000…
9838715	GGAAAAGCCAUAGAAAAUAUGGCAAAGUCAAAGACACCUUCUCUUCGGGAAAAACCGAAGAGAAGGAACGUCGAGUUCGCUCGACGAAAAGAAACAACAACAACAAC	[0.3392, 1.0974, 0.3496, 1.6405, 0.7203, 0.1789, 0.2136, 0.22, 0.1086, 0.26, 0.2427, 0.2979, 0.5691, 0.5094000000000001, 0.5641, 0.6164000000000001, 0.4621, 0.3884, 0.1872, 0.093, 0.2195, 0.2457, 0.2695, 1.0478, 0.9693, 0.2982, 0.7784000000000001, 0.3951, 0.4858, 0.4696, 0.5004000000000001, 0.2948, 0.7029000000000001, 0.4788, 0.7458, 0.34450000000000003, 0.064, 0.22540000000000002, 0.128100000000…	[0.1333, 0.1904, 0.11120000000000001, 0.1976, 0.1336, 0.07590000000000001, 0.0796, 0.078, 0.06860000000000001, 0.0825, 0.0789, 0.0852, 0.11220000000000001, 0.10450000000000001, 0.1052, 0.1068, 0.09280000000000001, 0.0862, 0.0609, 0.0465, 0.06520000000000001, 0.0675, 0.0723, 0.12250000000000001, 0.112, 0.068, 0.09820000000000001, 0.07250000000000001, 0.08030000000000001, 0.07540000000000001, 0.074…
9838723	GGAAAAGCGGCGUGGAAGGAAACCUGACACGGCGCACCUUCUCUUCGGGAAAAACCGAAGAGAAGGAACGUCCUGUUCGCAGGACGAAAAGAAACAACAACAACAAC	[0.8828, 3.3257, 0.7755000000000001, 1.1725, 0.8578, 1.4695, 0.3055, 0.0668, 0.2911, 0.17120000000000002, 0.1155, 0.40490000000000004, 0.0373, 0.1627, 0.3114, 0.0863, 0.0179, 0.16490000000000002, 0.5929, 0.5983, 0.7384000000000001, 1.6482, 0.4254, 0.1187, 0.2718, 2.3862, 0.2446, 0.1512, 0.10450000000000001, 0.062400000000000004, 0.131, 0.0888, 0.13190000000000002, 0.246, 0.2929, 0.6693, 0.2292000…	[0.23450000000000001, 0.3456, 0.17500000000000002, 0.1963, 0.1646, 0.197, 0.1013, 0.0609, 0.0959, 0.0779, 0.0665, 0.1068, 0.045200000000000004, 0.0741, 0.0951, 0.0584, 0.036000000000000004, 0.0726, 0.11850000000000001, 0.11710000000000001, 0.1227, 0.1655, 0.0902, 0.0528, 0.0723, 0.1733, 0.061700000000000005, 0.0519, 0.0436, 0.036000000000000004, 0.049800000000000004, 0.0415, 0.0468, 0.06020000000…
9838725	GGAAAAGUAGCGUGGGAGGAAGGAAACUUUCUCUCACCUUCUGGUCGGGAAUUACCGACCAGAAGGAACGUGCUGUUCGCAGCACGAAAAGAAACAACAACAACAAC	[0.7369, 3.2631, 0.5324, 0.8453, 0.6226, 0.6112000000000001, 2.1732, 0.7365, 0.5871000000000001, 0.7769, 1.1808, 1.4423, 0.185, 0.1253, 0.0898, 0.15960000000000002, 0.026000000000000002, 0.1326, 0.30060000000000003, 0.1145, 0.041600000000000005, 0.0828, 0.23440000000000003, 0.2043, 0.1592, 0.1287, 0.3506, 0.2315, 0.1396, 0.0818, 0.1081, 0.0988, 0.2359, 0.014400000000000001, 0.2212, 0.4893, 0.4136…	[0.17370000000000002, 0.26940000000000003, 0.11710000000000001, 0.1374, 0.117, 0.11560000000000001, 0.1825, 0.1085, 0.097, 0.1046, 0.1217, 0.12480000000000001, 0.050100000000000006, 0.0436, 0.0376, 0.0477, 0.0238, 0.0434, 0.0591, 0.039900000000000005, 0.027100000000000003, 0.0346, 0.0533, 0.0504, 0.0448, 0.0407, 0.060700000000000004, 0.049800000000000004, 0.040400000000000005, 0.0322, 0.0376, 0.0…
9838735	GGAAAAGUAGCGUGGGAGGAAGGAAACUUUCUCUCACCGUCUGGUGCGGAAUUACCAACCAAGAGCCACGAGCUGUUCGCAGCUCGAAAAGAAACAACAACAACAAC	[0.5497000000000001, 1.7074, 0.39680000000000004, 0.5222, 0.2218, 0.33690000000000003, 1.0335, 0.4001, 0.4131, 0.39380000000000004, 1.6628, 0.5079, 0.14100000000000001, 0.1183, 0.0655, 0.09960000000000001, 0.0516, 0.10740000000000001, 0.0936, 0.0514, 0.046400000000000004, 0.1458, 0.30160000000000003, 0.3184, 0.19210000000000002, 0.1554, 0.24350000000000002, 0.2364, 0.0597, 0.1143, 0.116, 0.1019, …	[0.182, 0.25, 0.1305, 0.14730000000000001, 0.1063, 0.1193, 0.18530000000000002, 0.1206, 0.1206, 0.11330000000000001, 0.1953, 0.114, 0.06760000000000001, 0.06420000000000001, 0.0528, 0.0601, 0.0472, 0.0632, 0.059300000000000005, 0.0521, 0.046700000000000005, 0.0671, 0.0879, 0.0897, 0.0732, 0.0648, 0.0791, 0.08220000000000001, 0.0449, 0.0572, 0.0599, 0.053200000000000004, 0.07780000000000001, 0.034…
9838750	GGAAAAGUAGGUUCGCAGAAAUCUGGGAAACUCGCAGCGUCUGGUGCGGAAUUACCAACCAAGAGCCACGAGAUGUUCGCAUCUCGAAAAGAAACAACAACAACAAC	[0.602, 1.7952, 0.8417, 0.7395, 0.5787, 0.5466, 0.7615000000000001, 0.9343, 0.19720000000000001, 0.23270000000000002, 0.3718, 0.3199, 0.1119, 0.09730000000000001, 0.2156, 0.2677, 0.2315, 1.3508, 1.2869, 0.4786, 1.1625, 0.7139, 0.6629, 0.1839, 0.0673, 0.23320000000000002, 0.6789000000000001, 0.8104, 0.4753, 0.3458, 0.524, 0.1706, 0.27740000000000004, 0.4314, 0.4671, 0.2711, 0.3403, 0.2488000000000…	[0.2447, 0.3316, 0.2255, 0.2097, 0.1822, 0.1754, 0.19340000000000002, 0.2013, 0.1106, 0.1139, 0.1378, 0.12660000000000002, 0.084, 0.08420000000000001, 0.1153, 0.1207, 0.1053, 0.20700000000000002, 0.19110000000000002, 0.124, 0.1736, 0.1355, 0.1262, 0.07440000000000001, 0.0567, 0.0826, 0.12250000000000001, 0.1285, 0.0985, 0.0858, 0.1051, 0.0626, 0.07390000000000001, 0.088, 0.0893, 0.0713, 0.0764000…
9838760	GGAAAAGUUGCUACCAGGAAAUCUGGUUAGCAUACAGCGUCUGGUGCGGAAUUACCAACCAAGAGCCACGUGAUGUUCGCAUCACGAAAAGAAACAACAACAACAAC	[0.5192, 3.3381, 0.6923, 1.9022999999999999, 1.0322, 0.7202000000000001, 0.8437, 0.554, 0.21960000000000002, 0.42650000000000005, 0.5101, 0.5361, 0.19110000000000002, 0.0971, 0.1636, 0.047900000000000005, 0.1567, 0.5024000000000001, 0.5651, 0.4151, 1.2225, 0.49820000000000003, 0.1698, 0.06470000000000001, 0.1188, 0.7912, 0.757, 0.7012, 0.17020000000000002, 0.1872, 0.189, 0.2841, 0.5614, 0.5518000…	[0.2492, 0.4269, 0.2094, 0.2974, 0.2195, 0.1806, 0.18860000000000002, 0.1564, 0.1052, 0.13340000000000002, 0.1411, 0.1414, 0.094, 0.073, 0.088, 0.0579, 0.0869, 0.13570000000000002, 0.13390000000000002, 0.1197, 0.1756, 0.1168, 0.0879, 0.0562, 0.0673, 0.13670000000000002, 0.12940000000000002, 0.1254, 0.0692, 0.0702, 0.06910000000000001, 0.0825, 0.1057, 0.10260000000000001, 0.0891, 0.1034, 0.1066, 0…
9838766	GGAAAAGGCGCUACGAGGAAAUCUGGUUAAGCUCCAGCGUCUGGUGCGGAAUUACCAACCAAGAGCCACGCGAUGUUCGCAUCGCGAAAAGAAACAACAACAACAAC	[0.384, 2.0762, 0.2637, 0.9947, 0.46240000000000003, 0.11370000000000001, 0.38630000000000003, 0.12290000000000001, 0.043000000000000003, 0.30810000000000004, 0.5636, 0.4914, 0.4934, 0.5109, 0.6004, 0.2099, 0.37610000000000005, 1.4386, 1.3207, 0.5889, 1.5278, 0.39640000000000003, 0.45370000000000005, 0.2162, 0.371, 0.9582, 1.0481, 0.8986000000000001, 0.2043, 0.23, 0.2963, 0.45320000000000005, 0.2…	[0.1572, 0.2499, 0.1039, 0.1681, 0.12050000000000001, 0.0693, 0.10790000000000001, 0.0687, 0.05, 0.0954, 0.1207, 0.1119, 0.1096, 0.10940000000000001, 0.11380000000000001, 0.0731, 0.0915, 0.1563, 0.1423, 0.0976, 0.1409, 0.0752, 0.07880000000000001, 0.056, 0.0707, 0.10260000000000001, 0.10260000000000001, 0.0921, 0.0492, 0.0492, 0.0563, 0.0649, 0.047, 0.0354, 0.045200000000000004, 0.0489, 0.0598000…
9838949	GGAAAUUAGUAAGCGUGAAAAUGAGUACAGAGCGUGAGAGUGGAUGAAAAUCUAUAUAUGUGCAAAAAGUUGUAAUUCGUUGCAGCAAAAGAAACAACAACAACAAC	[0.5375, 1.6881, 0.3564, 0.6488, 1.0493999999999999, 2.0194, 0.6865, 0.744, 2.4009, 0.25930000000000003, 0.6028, 0.3594, 0.2873, 0.26230000000000003, 0.37410000000000004, 0.08650000000000001, 1.3917, 0.7097, 0.3471, 0.3614, 1.1379, 0.1603, 0.2891, 0.0799, 0.6856, 0.1116, 0.13340000000000002, 0.2436, 2.649, 0.7593000000000001, 0.4868, 0.0213, -0.0494, 0.3698, 0.040400000000000005, 0.1386, 0.1114, …	[0.29350000000000004, 0.40290000000000004, 0.2174, 0.2535, 0.2908, 0.3518, 0.2179, 0.2164, 0.3251, 0.1277, 0.1711, 0.13920000000000002, 0.1273, 0.12510000000000002, 0.1403, 0.07880000000000001, 0.22030000000000002, 0.1628, 0.11760000000000001, 0.11760000000000001, 0.1821, 0.0821, 0.1023, 0.06810000000000001, 0.1468, 0.0757, 0.0743, 0.09, 0.22, 0.1221, 0.1017, 0.0512, 0.0723, 0.09050000000000001, …
9838965	GGAAACAGGUGUAAUAGAGUUAGAACAGAAAUGUAAAUUAAUAAUCUGUAAGUCAAAGACUACAUUUGGUUAUUCUUCGGAGUGGCAAAAGAAACAACAACAACAAC	[0.27890000000000004, 0.7976000000000001, 0.3277, 0.12440000000000001, 0.6515000000000001, 0.1565, 0.088, 0.2859, 0.5705, 0.1975, 0.6209, 0.7631, 0.3912, 1.6082, 0.1456, 0.0869, 0.3415, 0.23340000000000002, 1.3437000000000001, 0.33440000000000003, 0.8159000000000001, 0.5698, 0.6759000000000001, 0.44010000000000005, 0.22260000000000002, 0.13490000000000002, 0.0785, 0.5394, 0.1296, 0.20850000000000…	[0.1899, 0.2612, 0.17300000000000001, 0.12890000000000001, 0.2187, 0.1335, 0.1063, 0.1617, 0.2141, 0.1356, 0.2151, 0.2078, 0.15430000000000002, 0.2611, 0.0998, 0.08850000000000001, 0.1461, 0.1144, 0.22360000000000002, 0.12190000000000001, 0.16720000000000002, 0.14170000000000002, 0.1482, 0.1232, 0.09090000000000001, 0.0806, 0.062200000000000005, 0.1273, 0.0721, 0.0903, 0.1419, 0.10360000000000001…
9839165	GGAAACAGCGCCGAGAGUAGCUCGAUGGUAGCCGGUAGGCGAGAGUAGAGCGAUGGUAGGCGCUGGAACCAGUCCUUCGGGAUUGGAAAAGAAACAACAACAACAAC	[0.7643000000000001, 1.9839, 0.7354, 0.21, 0.3834, 0.16090000000000002, 0.23850000000000002, 0.14170000000000002, 0.0823, 0.22440000000000002, 0.0553, 0.0505, 0.17220000000000002, 0.022500000000000003, 0.1565, 0.1066, 0.49310000000000004, 0.136, 0.024800000000000003, 0.10110000000000001, 0.2348, 0.115, 0.1096, 0.263, 0.2026, 0.015700000000000002, 0.16670000000000001, 0.5498000000000001, 0.0745, 0…	[0.1872, 0.25170000000000003, 0.1501, 0.0916, 0.108, 0.0786, 0.0867, 0.0708, 0.0592, 0.0845, 0.0505, 0.051000000000000004, 0.0763, 0.0454, 0.0721, 0.0614, 0.11, 0.0653, 0.0424, 0.058300000000000005, 0.08170000000000001, 0.0601, 0.0601, 0.08270000000000001, 0.076, 0.0318, 0.0678, 0.10650000000000001, 0.048400000000000006, 0.0448, 0.0732, 0.0646, 0.0396, 0.0814, 0.22190000000000001, 0.1017, 0.0736,…
9839822	GGAAACUAUAAGUGCGGUGGGUGCUUGUAGAUGUUUGUAUAUGUAAUGUACGAACAGGAAGCAUGUUCGGGCAAAUUCGUUUGCCCAAAAGAAACAACAACAACAAC	[0.661, 3.8192, 0.48850000000000005, 0.557, 0.8064, 0.8103, 0.49760000000000004, 1.5991, 0.5715, 0.7529, 0.5266000000000001, 0.7745000000000001, 0.4025, 0.3047, 0.12190000000000001, 0.2921, 1.0837, 0.3855, 0.5042, 0.8973000000000001, 0.2449, 0.2043, 0.22760000000000002, 0.6815, 0.55, 0.0838, 1.6138, 0.7247, 0.3657, 0.8796, 1.053, 0.2606, 0.31620000000000004, 0.2977, 0.2338, 0.14300000000000002, 0…	[0.4048, 0.6532, 0.28190000000000004, 0.28400000000000003, 0.31220000000000003, 0.2993, 0.24930000000000002, 0.361, 0.2343, 0.2505, 0.21380000000000002, 0.2401, 0.1822, 0.1626, 0.121, 0.1579, 0.2518, 0.162, 0.17830000000000001, 0.2149, 0.13290000000000002, 0.11750000000000001, 0.12240000000000001, 0.19460000000000002, 0.16340000000000002, 0.0829, 0.2384, 0.16290000000000002, 0.1246, 0.169, 0.1774…
9840043	GGAAACGUACGGUACGGUUGUCGGUUAGGCAACUGCUGUCUGCAGACAGUAUGUCUAUCUUGCAAGCACGCUCGCUUCGGCGAGCGAAAAGAAACAACAACAACAAC	[0.4277, 1.3516, 1.4038, 0.4153, 0.0, 0.3008, 1.2173, 0.2479, 0.0, 0.2656, 0.5903, 0.5418000000000001, 0.518, 0.11610000000000001, 0.8735, 0.605, 1.6243, 0.4494, 0.0893, 0.43360000000000004, 0.1892, 0.22920000000000001, 0.1436, 1.5116, 0.5009, 0.5511, 0.06860000000000001, 0.5288, 0.6327, 0.4299, 0.4535, 0.4607, 0.4787, 0.11040000000000001, 0.1096, 0.1626, 0.0, 0.31820000000000004, 0.1355, 0.3583,…	[0.5436, 0.7083, 0.6357, 0.42310000000000003, 0.1552, 0.3639, 0.5529000000000001, 0.3296, 0.1371, 0.3214, 0.4148, 0.399, 0.3835, 0.23320000000000002, 0.4186, 0.3634, 0.489, 0.2917, 0.1801, 0.28150000000000003, 0.24050000000000002, 0.2331, 0.20470000000000002, 0.4169, 0.26180000000000003, 0.2646, 0.1389, 0.254, 0.2642, 0.225, 0.2318, 0.2215, 0.2268, 0.1351, 0.1341, 0.1497, 0.0585, 0.1842, 0.1499, …
9840203	GGAAAUAGCGCCUUUUUUUUUUUUUCGGUAGCCGGUAGGCGAGAUUUUUUUUUUUUUUGGCGCAAUAACCAGUGCUUCGGCAUUGGAAAAGAAACAACAACAACAAC	[0.5866, 2.1782, -0.017, 0.39, 2.0295, 1.7735, 0.3592, 0.21, 0.108, 0.11280000000000001, 0.0188, 0.3371, 0.1396, 0.17930000000000001, 0.14, 0.3267, 0.29450000000000004, 0.1842, 0.182, 0.6126, 0.2074, 0.2154, 0.09570000000000001, 0.332, -0.0056, 0.089, 0.2968, 1.4135, 0.09820000000000001, 0.10310000000000001, 0.2228, 0.0757, 0.050300000000000004, 0.0446, 4.2948, 1.0791, 0.2286, 0.21480000000000002…	[0.2842, 0.4088, 0.056400000000000006, 0.2024, 0.3513, 0.30710000000000004, 0.1623, 0.1279, 0.1041, 0.1029, 0.0644, 0.15030000000000002, 0.1095, 0.11620000000000001, 0.1119, 0.1419, 0.1365, 0.11660000000000001, 0.11080000000000001, 0.1721, 0.11470000000000001, 0.11230000000000001, 0.0887, 0.1317, 0.031900000000000005, 0.08120000000000001, 0.1264, 0.2228, 0.0786, 0.0775, 0.10210000000000001, 0.069…
9840213	GGAAAUAGCGCCCUAAUGUGCUUUUGCACAUUAGCAUAGAACCGUUUUCGGUUCUAUGGGCGCAAUAAGCUUUGCUUCGGCAGAGCAAAAGAAACAACAACAACAAC	[0.7291000000000001, 3.126, 0.3971, 1.0161, 2.4868, 1.5784, 0.9081, 0.1612, 0.0955, 0.2664, 0.13, 0.17, 0.6574, 0.4078, 0.06760000000000001, 0.0766, 0.0465, 0.2535, 0.107, 0.12710000000000002, 0.9564, 1.4663, 1.6037, 2.3172, 0.7034, 0.1953, 0.17470000000000002, 0.0951, 0.049300000000000004, 0.5563, 0.1874, 0.33580000000000004, 0.2812, 0.6655, 1.3352, 0.4753, 0.2629, 0.13670000000000002, 0.1393, 0…	[0.1937, 0.298, 0.1199, 0.16770000000000002, 0.22690000000000002, 0.1728, 0.129, 0.0634, 0.0514, 0.07490000000000001, 0.055900000000000005, 0.062400000000000004, 0.1071, 0.0847, 0.043300000000000005, 0.0455, 0.037200000000000004, 0.0678, 0.0483, 0.0517, 0.1154, 0.1323, 0.13, 0.1409, 0.0794, 0.0443, 0.0425, 0.0328, 0.0317, 0.0675, 0.0417, 0.0528, 0.0487, 0.0704, 0.0916, 0.0558, 0.0427, 0.031900000…
9840220	GGAAAUAGCGCCACAAUGUGCUUUUGCACAUUGAACUAGAACCGUUUUCGGUUCUAGAGGCGCAAUAAGCUUUCGUUCGCGAGAGCAAAAGAAACAACAACAACAAC	[0.7713, 3.0089, 0.37970000000000004, 1.1788, 3.1294, 1.3606, 1.2714, 0.21130000000000002, 0.11, 0.1897, 0.1014, 0.16010000000000002, 0.6306, 0.1246, 0.0629, 0.0785, 0.0148, 0.1463, 0.058300000000000005, 0.1474, 0.8982, 1.6631, 1.4359, 2.2465, 0.6523, 0.1438, 0.1429, 0.09570000000000001, 0.1174, 0.2102, 0.22760000000000002, 0.0393, 0.6338, 0.42610000000000003, 0.8561000000000001, 0.1734, 0.1399, …	[0.1565, 0.2371, 0.09380000000000001, 0.1436, 0.1971, 0.12760000000000002, 0.117, 0.0526, 0.0405, 0.0492, 0.038400000000000004, 0.0472, 0.0804, 0.0415, 0.0307, 0.0332, 0.0193, 0.042300000000000004, 0.0302, 0.041600000000000005, 0.089, 0.1111, 0.0978, 0.11120000000000001, 0.0609, 0.030500000000000003, 0.0317, 0.025500000000000002, 0.031200000000000002, 0.0358, 0.0364, 0.0175, 0.056900000000000006,…
9840228	GGAAAUAGCGCCAACGUGUGCUUUUGCACACGAUUAAGGAACCGUUUUCGGUUCCAUAGGCGCAAUAAGCAUUCGUUCGCGAGUGCAAAAGAAACAACAACAACAAC	[0.7635000000000001, 2.6402, 0.4012, 0.9283, 2.2364, 1.4916, 1.3333, 0.21780000000000002, 0.0437, 0.1024, 0.1062, 0.1401, 0.1448, 0.16090000000000002, 0.0608, 0.1552, 0.0, 0.08020000000000001, 0.0173, 0.14, 0.9469000000000001, 1.7112, 1.1844999999999999, 2.9284, 0.3108, 0.1875, 0.1373, 0.0814, 0.0971, 0.0674, 0.1223, 0.34900000000000003, 3.6981, 1.7861, 1.8636, 0.6213000000000001, 0.1697000000000…	[0.24050000000000002, 0.3504, 0.15460000000000002, 0.2083, 0.278, 0.21760000000000002, 0.1956, 0.09140000000000001, 0.0528, 0.0704, 0.0698, 0.078, 0.0771, 0.0801, 0.056900000000000006, 0.0789, 0.0206, 0.0614, 0.041, 0.0738, 0.154, 0.1869, 0.15080000000000002, 0.20320000000000002, 0.07440000000000001, 0.0591, 0.0524, 0.0424, 0.0485, 0.0398, 0.049300000000000004, 0.0747, 0.18510000000000001, 0.1225…
9840235	GGAAAUAGCGCCAUAGUGUGCGAAAGCACACAAUUUAAGAACGCGAAAGCGUUCAAUAGGCGCAAUAAGGUUUCGUUCGCGAGACCAAAAGAAACAACAACAACAAC	[0.9182, 3.5946, 0.5851000000000001, 1.2396, 2.4855, 1.3676, 1.1164, 0.1531, 0.08460000000000001, 0.2614, 0.1111, 0.2101, 2.6202, 0.6992, 0.9589000000000001, 0.1447, 0.048100000000000004, 0.137, 0.067, 0.0472, 0.0471, 0.1723, 0.19890000000000002, 0.0833, 0.0828, 0.1183, 0.1463, 0.09050000000000001, 0.157, 0.0814, 0.2432, 0.4413, 3.3611, 1.7539, 1.3913, 2.0998, 0.6339, 0.7324, 0.1592, 0.0879, 0.04…	[0.1824, 0.2728, 0.1163, 0.1545, 0.191, 0.13720000000000002, 0.1198, 0.050100000000000006, 0.040100000000000004, 0.0618, 0.0438, 0.057600000000000005, 0.1552, 0.0813, 0.0906, 0.0395, 0.0257, 0.038200000000000005, 0.029, 0.0253, 0.0252, 0.041600000000000005, 0.0442, 0.0308, 0.0307, 0.0345, 0.0378, 0.0307, 0.042, 0.029300000000000003, 0.046700000000000005, 0.059000000000000004, 0.13140000000000002,…
9840252	GGAAAUAGCGCCAUAGCCGAUUAUUAUAGGCAAUUUUAGCGAUUUAUAUUACGCAAUAGGCGCAAUAAGGUUACGUUCGCGUGACCAAAAGAAACAACAACAACAAC	[0.874, 2.4168, 0.3846, 0.7422000000000001, 3.236, 0.8195, 1.1662, 0.2513, 0.09630000000000001, 0.043000000000000003, 0.1443, 0.2934, 2.9421, 0.4083, 0.602, 0.3724, 0.09330000000000001, -0.017, 0.18510000000000001, 1.9067, 1.1871, 1.8588, 3.3151, 2.2765, 0.7265, 2.1859, 0.5856, 0.3875, 0.2566, 0.17170000000000002, 0.1178, 0.2897, 2.4801, 1.5276, 2.2893, 1.437, 0.9085000000000001, 0.53370000000000…	[0.4329, 0.5496, 0.2651, 0.323, 0.5085000000000001, 0.2753, 0.3009, 0.1651, 0.12240000000000001, 0.10110000000000001, 0.1366, 0.17370000000000002, 0.3815, 0.1632, 0.18560000000000001, 0.15230000000000002, 0.09580000000000001, 0.07050000000000001, 0.12560000000000002, 0.2732, 0.2102, 0.23720000000000002, 0.268, 0.2058, 0.1187, 0.17930000000000001, 0.09680000000000001, 0.07930000000000001, 0.0665, …
9840263	GGAAAUAGCGCCAUAGCCGAGGAGAGAGGGCAAUUUUAGCGGAGGGAGGAGCGCAAUAGGCGCAAUAAGGUGUCGUUCGCGAUACCAAAAGAAACAACAACAACAAC	[1.0949, 2.3398, -0.0478, 0.9598000000000001, 3.4474, 0.7087, 1.0456, 0.9490000000000001, 0.0267, 0.1516, 0.1589, 0.5049, 3.3978, 0.5298, 0.4189, 0.3488, 0.2349, 0.1073, 0.4878, 0.24830000000000002, 0.3397, 0.2938, 0.30820000000000003, 0.4872, 0.45270000000000005, 0.5714, 0.2713, 0.3007, 0.267, 0.23390000000000002, 0.7291000000000001, 0.4409, 3.1682, 2.3478, 2.3645, 1.2012, 0.7932, 0.682800000000…	[0.7004, 0.8061, 0.1598, 0.5332, 0.7389, 0.38470000000000004, 0.4222, 0.3875, 0.157, 0.2185, 0.2156, 0.2962, 0.5437000000000001, 0.2535, 0.2238, 0.20670000000000002, 0.1764, 0.1419, 0.2262, 0.1804, 0.1981, 0.1945, 0.1774, 0.2074, 0.20140000000000002, 0.2136, 0.1562, 0.16240000000000002, 0.16040000000000001, 0.1584, 0.2175, 0.1758, 0.34790000000000004, 0.2746, 0.25370000000000004, 0.17750000000000…
9840277	GGAAAUAGCGCCGAAGCUAACCAGAGUGGGCGAUUUUAGCGCACAGGUUAGCGGAAUAGGCGCAAUAAGGUUAGCUUCGGCUGACCAAAAGAAACAACAACAACAAC	[0.6608, 3.1308, 0.9223, 1.1936, 3.6419, 0.7236, 0.6873, 0.10930000000000001, 0.33690000000000003, 0.2225, -0.0043, 0.1125, 0.2044, 0.3252, 0.31820000000000004, 0.2091, 0.398, 0.0838, 0.0, 0.0, 0.1003, 0.4849, 0.7371000000000001, 1.6036000000000001, 0.46690000000000004, 0.5175000000000001, 0.0, 0.22560000000000002, 0.0748, 0.1482, 0.1381, 0.9513, 2.2272, 3.6090999999999998, 2.2538, 0.893400000000…	[0.7336, 1.0508, 0.6201, 0.6403, 0.8285, 0.43160000000000004, 0.4108, 0.23650000000000002, 0.3151, 0.2742, 0.1143, 0.2252, 0.2684, 0.2963, 0.2899, 0.2525, 0.3055, 0.203, 0.1013, 0.1013, 0.20070000000000002, 0.314, 0.3528, 0.4489, 0.27390000000000003, 0.2792, 0.07690000000000001, 0.20570000000000002, 0.1499, 0.179, 0.1779, 0.3256, 0.4249, 0.4444, 0.3282, 0.2097, 0.2406, 0.1373, 0.0748, 0.0825, 0.0…
9840410	GGAAACUCCACAUCUCUACGCCACGAAAGUGGGUAGGAUGGGAGAGGUCAGCUGGAAACAGCUGACCACGACUGCUUCGGCAGUCGAAAAGAAACAACAACAACAAC	[0.6185, 3.9969, 0.7495, 0.28340000000000004, 0.1807, 0.10540000000000001, 0.1613, 0.1279, 0.5159, 1.1491, 0.22590000000000002, 0.1842, 0.041100000000000005, 1.3301, 0.2204, 0.1933, 0.2061, 0.10990000000000001, 0.17420000000000002, 1.1661, 0.2523, 0.1622, 0.0414, 0.115, 0.3131, 0.1981, 0.168, 0.1741, 0.2285, 0.019, 0.0757, 0.11270000000000001, 0.2401, 0.0918, 0.0, 0.054900000000000004, 0.08270000…	[0.24880000000000002, 0.4278, 0.19890000000000002, 0.13490000000000002, 0.1153, 0.1005, 0.1047, 0.09630000000000001, 0.1589, 0.21380000000000002, 0.11370000000000001, 0.10160000000000001, 0.0616, 0.212, 0.0983, 0.09290000000000001, 0.09670000000000001, 0.0782, 0.0912, 0.1852, 0.0942, 0.08600000000000001, 0.0507, 0.0727, 0.1017, 0.0829, 0.08, 0.07780000000000001, 0.0854, 0.038900000000000004, 0.05…
9840415	GGAAAUGAAAGCAGACAGAAGUUUUUAGAGGGAAAGGAUAAUAGAUGGAAGGACAGAAGGAACGAAAACUAUGCGUUCGCGCAUAGAAAAGAAACAACAACAACAAC	[0.6298, 1.0838, 0.40440000000000004, 0.4433, 1.4944, 0.18460000000000001, 0.6728000000000001, 0.1169, 0.12, 0.2746, 0.1829, 0.193, 0.1252, 0.2499, 0.3165, 0.2383, 0.5555, 0.7529, 0.22410000000000002, 0.1265, 0.9491, 0.8405, 0.6722, 0.44420000000000004, 1.3761, 0.22790000000000002, 0.3189, 0.49970000000000003, 0.0187, 0.0648, 0.0762, 0.0415, 0.1501, -0.006200000000000001, 0.0117, 0.2081, 0.2175, …	[0.301, 0.34240000000000004, 0.2258, 0.2295, 0.342, 0.1516, 0.24250000000000002, 0.1514, 0.1353, 0.16640000000000002, 0.1428, 0.1527, 0.1273, 0.16720000000000002, 0.1704, 0.1555, 0.1951, 0.22130000000000002, 0.1427, 0.11620000000000001, 0.24980000000000002, 0.2081, 0.1821, 0.15230000000000002, 0.23220000000000002, 0.11270000000000001, 0.12490000000000001, 0.14070000000000002, 0.0514, 0.0772, 0.08…
9840553	GGAAACCUCAGCAGAAAGAAGAUAAGAGUGAGACUCAUACAAAAGAGGAUACUCAGAAUUAUCGAAAACGUGGUGUUCGCACCACGAAAAGAAACAACAACAACAAC	[0.6364000000000001, 1.4559, 1.2148, 0.4832, 0.43710000000000004, 0.335, 0.5191, 0.034, 0.1194, 0.25070000000000003, 0.373, 0.5405, 0.5952000000000001, 0.8162, 1.0368, 0.5558000000000001, 0.7546, 1.955, 0.9525, 0.33140000000000003, 0.2858, 0.5368, 0.29460000000000003, 0.314, 0.0587, 0.2509, 0.23750000000000002, 0.41000000000000003, 0.10540000000000001, 0.3279, 0.1373, 0.5243, 0.1119, 0.1533000000…	[0.262, 0.314, 0.272, 0.1842, 0.1729, 0.1511, 0.1822, 0.0726, 0.10830000000000001, 0.1353, 0.1532, 0.1728, 0.1705, 0.191, 0.1991, 0.1505, 0.16670000000000001, 0.2298, 0.163, 0.10350000000000001, 0.09680000000000001, 0.1202, 0.0932, 0.093, 0.0589, 0.0874, 0.0835, 0.10490000000000001, 0.0639, 0.09340000000000001, 0.0634, 0.1068, 0.058300000000000005, 0.06770000000000001, 0.0538, 0.0721, 0.1136, 0.1…
9841283	GGAAAACGCUGACCUACGGCGUGCAGUGCUUCAGUCGGGAUCCCGACCACAUGAAGCAGCACCAGUAACGCGGAUUUCGAUUUGCGAAAAGAAACAACAACAACAAC	[0.5043, 1.7833, 0.5207, 0.5712, 0.6119, 0.15130000000000002, 0.0711, 0.1855, 0.8069000000000001, 0.10740000000000001, 0.5748, 0.38520000000000004, 0.5251, 0.3689, 0.5514, 0.2554, 0.18680000000000002, 0.5918, 0.1572, 0.6913, 0.4702, 0.2233, 0.1841, 0.41090000000000004, 0.5887, 1.9723000000000002, 0.5477000000000001, 0.1547, 0.1688, 0.1865, 0.1841, 0.2379, 0.069, 0.438, 0.0956, 0.0221, 0.0441, 0.0…	[0.19, 0.26780000000000004, 0.1489, 0.152, 0.15360000000000001, 0.08710000000000001, 0.06910000000000001, 0.0955, 0.1642, 0.0756, 0.1384, 0.11370000000000001, 0.1277, 0.10940000000000001, 0.1272, 0.09140000000000001, 0.0789, 0.1226, 0.0722, 0.12840000000000001, 0.1058, 0.0775, 0.0723, 0.0989, 0.11270000000000001, 0.1754, 0.097, 0.056900000000000006, 0.0599, 0.0601, 0.0594, 0.0669, 0.0399000000000…
9841288	GGAAAACGCUGAGCUACGGCGUGCAGUGCAUCAGUCCCGAUCGGGACCACAUGAUGCAGCACCAGUAACCGGGAUUUCGAUUUCGGAAAAGAAACAACAACAACAAC	[0.527, 2.6865, 0.5454, 0.8069000000000001, 0.47190000000000004, 0.1437, 0.45730000000000004, 0.4101, 0.5807, 0.0794, 0.3806, 0.2691, 0.7379, 0.6161, 1.1093, 0.7043, 0.1966, 0.2604, 0.049300000000000004, 0.7864, 0.4973, 0.050100000000000006, 0.3126, 0.4592, 0.7789, 1.9266, 0.3788, 0.1535, 0.1441, 0.1751, 0.0903, 0.4087, 0.13290000000000002, 0.2368, 0.13540000000000002, 0.09860000000000001, 0.0447…	[0.187, 0.2963, 0.1424, 0.1633, 0.1288, 0.0785, 0.1208, 0.11410000000000001, 0.1297, 0.0596, 0.106, 0.0915, 0.135, 0.12250000000000001, 0.15080000000000002, 0.1203, 0.0712, 0.07690000000000001, 0.044500000000000005, 0.11800000000000001, 0.09580000000000001, 0.0403, 0.0784, 0.0893, 0.1097, 0.15410000000000001, 0.0731, 0.0516, 0.048100000000000004, 0.052500000000000005, 0.0407, 0.0726, 0.0457000000…
9841354	GGAAAUUACAAGACCCGGGCCGAGGUGAAGUUCGAGGGCGACACCUUGGUGAACCGGAUCGAGUUAAAUCAGGUCUUCGGAUUUGAAAAAGAAACAACAACAACAAC	[1.0122, 2.7384, 0.2868, 1.0913, 2.9749, 2.044, 1.3327, 0.5339, 0.46540000000000004, 0.4766, 0.34390000000000004, 0.19870000000000002, 0.1579, 0.10450000000000001, 0.078, 0.1544, 0.051300000000000005, 0.0765, 0.2612, 0.0, 0.0747, 0.1723, 0.049100000000000005, 0.19360000000000002, 0.2381, 0.0, 0.24330000000000002, 0.0699, 0.0926, 0.427, 0.4431, 0.19340000000000002, 0.21150000000000002, 0.854200000…	[0.3536, 0.4575, 0.187, 0.2889, 0.38470000000000004, 0.302, 0.23570000000000002, 0.158, 0.1501, 0.1463, 0.12510000000000002, 0.1033, 0.0911, 0.0787, 0.0714, 0.089, 0.0623, 0.07, 0.10940000000000001, 0.026000000000000002, 0.0684, 0.09, 0.0596, 0.09290000000000001, 0.0994, 0.024800000000000003, 0.1024, 0.064, 0.0698, 0.1206, 0.1227, 0.0862, 0.09330000000000001, 0.1531, 0.09530000000000001, 0.0882, …
9841462	GGAAAACGCGACAUAUGGCAAAUUGACGCUAAAGUUUAUUUGCACGACCGGGAAACUCCCGGUCCCGAGCUGAGCUUCGGCUUAGCAAAAGAAACAACAACAACAAC	[0.3417, 2.3118, 0.8727, 0.8322, 0.5489, 0.5291, 0.4622, 0.5341, 0.4015, 0.31770000000000004, 0.398, 0.728, 1.7671999999999999, 0.8343, 0.9195000000000001, 0.4113, 0.8214, 0.38580000000000003, 0.4181, 0.1105, 0.1923, 1.2589000000000001, 0.323, 0.0417, 0.3466, 0.056100000000000004, 0.1955, 0.27640000000000003, 1.0648, 0.8361000000000001, 0.6508, 0.2848, 0.2205, 0.8987, 0.7013, 1.4057, 0.5679000000…	[0.1359, 0.2373, 0.1446, 0.13720000000000002, 0.11280000000000001, 0.1066, 0.10060000000000001, 0.1033, 0.09040000000000001, 0.0833, 0.0874, 0.1121, 0.1532, 0.10450000000000001, 0.105, 0.0723, 0.095, 0.067, 0.0685, 0.038900000000000004, 0.048600000000000004, 0.105, 0.0562, 0.024900000000000002, 0.057800000000000004, 0.028200000000000003, 0.0448, 0.0512, 0.0903, 0.07830000000000001, 0.0685, 0.0472…
9841551	GGAAACAACUACAAGACGAGGGCCGAGGUGAAGUUCGAAGGCGACACCUUGGUCAAUCGGAUUGAGUAGCCUAUGUUCGCAUGGGCAAAAGAAACAACAACAACAAC	[1.1267, 1.3463, 0.9686, 0.4444, 1.3735, 1.5394999999999999, 0.7033, 0.1691, 0.34540000000000004, 0.8217, 1.5244, 0.32120000000000004, 0.1496, 0.0, 0.1565, 0.0694, 0.0, -0.0089, 0.0346, 0.0345, 0.059800000000000006, 0.2763, 0.0247, 0.0669, 0.2626, 0.0, 0.2315, 0.298, 0.0629, 0.329, 0.113, 0.051800000000000006, 0.3951, 0.8947, 0.24430000000000002, 0.5727, 0.9327000000000001, 0.3506, 0.1841, 0.3385…	[0.3902, 0.4182, 0.30960000000000004, 0.22710000000000002, 0.33140000000000003, 0.3256, 0.22640000000000002, 0.1348, 0.1758, 0.2295, 0.2773, 0.14300000000000002, 0.11670000000000001, 0.0364, 0.1148, 0.08420000000000001, 0.0358, 0.039, 0.0698, 0.06960000000000001, 0.0848, 0.1368, 0.0695, 0.08120000000000001, 0.126, 0.034, 0.1258, 0.1331, 0.07640000000000001, 0.1337, 0.0931, 0.0753, 0.1414, 0.1907,…
9841557	GGAAACGCUGAGCAAAGAUCCAAACGAGAAGCGGGACCAUAUGGUCCUGCUGGAGUUUGUUACAGCCAGGCGGGCUUCGGCUUGCCAAAAGAAACAACAACAACAAC	[0.5786, 2.2372, 2.8613, 0.7229, 0.5529000000000001, 0.6099, 0.2574, 0.30160000000000003, 0.0699, 0.30860000000000004, 0.1569, 0.2657, 0.3259, 0.5743, 0.3211, 0.4365, 0.7288, 0.9401, 0.5918, 0.40890000000000004, 0.1602, 0.1857, 0.2672, 0.266, 0.3189, 0.6455000000000001, 0.1565, 0.4883, 0.24730000000000002, 0.15380000000000002, 0.0784, 0.0391, 0.0545, 0.0, 0.0775, 0.09620000000000001, 0.0575, 0.06…	[0.2743, 0.42010000000000003, 0.39280000000000004, 0.21350000000000002, 0.1865, 0.1877, 0.13470000000000001, 0.1441, 0.0844, 0.14, 0.10980000000000001, 0.1302, 0.1429, 0.16840000000000002, 0.1311, 0.1433, 0.17320000000000002, 0.185, 0.1477, 0.1247, 0.088, 0.0911, 0.1043, 0.1023, 0.10930000000000001, 0.14250000000000002, 0.08120000000000001, 0.1247, 0.09240000000000001, 0.0758, 0.0589, 0.047400000…
9841667	GGAAACCAAAGGAAGAGGAAAAACUCAAAGUCGAAAAGACAAAGACGAAAGUCAAAGAGGAACUCAAAGUAUAACUUCGGUUAUACAAAAGAAACAACAACAACAAC	[0.3743, 1.6226, 0.3446, 0.786, 0.1469, 0.5055000000000001, 0.6498, 0.6324000000000001, 0.36810000000000004, 0.1432, 0.4879, 1.3132000000000001, 0.5371, 0.5503, 0.30660000000000004, 0.060700000000000004, 0.09680000000000001, 2.4657, 0.6206, 1.081, 1.3928, 0.5773, 0.2217, 0.3734, 0.1193, 0.3015, 0.6803, 0.9744, 0.5041, 0.6796, 0.0448, 0.0999, 0.6151, 0.35150000000000003, 0.8319000000000001, 1.2139…	[0.34840000000000004, 0.5328, 0.29710000000000003, 0.37260000000000004, 0.2235, 0.3059, 0.32380000000000003, 0.3093, 0.2554, 0.1888, 0.2748, 0.3805, 0.2622, 0.251, 0.21350000000000002, 0.12190000000000001, 0.148, 0.421, 0.22410000000000002, 0.2634, 0.2771, 0.18960000000000002, 0.128, 0.1643, 0.11, 0.14830000000000002, 0.1907, 0.2129, 0.1621, 0.1706, 0.0711, 0.0862, 0.159, 0.12490000000000001, 0.1…
9842255	GGAAAAUAGCAGAGGAAAUACUAGAGCAAUUGCAAAGGCCGAUCAUUAGCCAGAUCCUUAAUGAAGGAGUAGGUAUUCGUAUUUACAAAAGAAACAACAACAACAAC	[0.6439, 2.0117, 1.3682, 0.0918, 0.6586000000000001, 0.9392, 0.7479, 0.343, 0.4917, 0.2786, 0.38180000000000003, 0.4415, 0.0616, 0.2858, 0.9294, 0.2929, 0.3678, 0.7428, 1.3743, 0.9174, 1.4089, 0.7757000000000001, 0.42850000000000005, 0.498, 0.3371, 0.362, 0.8160000000000001, 0.3055, 0.9909, 0.8399000000000001, 0.7775000000000001, 0.47750000000000004, 0.5149, 0.6899000000000001, 0.4657, 0.39180000…	[0.2745, 0.37010000000000004, 0.291, 0.11370000000000001, 0.2033, 0.22870000000000001, 0.2046, 0.15130000000000002, 0.1623, 0.12710000000000002, 0.1427, 0.1459, 0.08320000000000001, 0.1269, 0.1958, 0.1193, 0.1264, 0.16590000000000002, 0.2005, 0.16290000000000002, 0.1832, 0.1376, 0.1068, 0.11230000000000001, 0.09430000000000001, 0.0969, 0.12610000000000002, 0.0847, 0.1335, 0.1207, 0.1135, 0.087100…
9842262	GGAAAAUAGCAGAGGAAAUACUAGAGCAAUUGCAAAGGCCGAUCAUUAGCCAGAUCCUUAAUGAAGGAGUGGGUAUUCGUAUCCACAAAAGAAACAACAACAACAAC	[0.614, 2.3366, 1.6816, 0.12, 0.5105000000000001, 0.9445, 0.8987, 0.7129000000000001, 0.5098, 0.406, 0.2146, 0.3396, 0.17370000000000002, 0.1365, 1.2056, 0.3347, 0.6405000000000001, 1.1235, 1.1914, 0.9359000000000001, 1.0722, 0.9814, 0.4247, 0.7739, 0.4052, 0.561, 0.7362000000000001, 0.4108, 1.082, 0.9420000000000001, 0.911, 0.4761, 0.7383000000000001, 0.7351000000000001, 0.45230000000000004, 0.4…	[0.29550000000000004, 0.4248, 0.3345, 0.1252, 0.1998, 0.2442, 0.23040000000000002, 0.19940000000000002, 0.1714, 0.1574, 0.1227, 0.1416, 0.1119, 0.1111, 0.2237, 0.1291, 0.16010000000000002, 0.1983, 0.1925, 0.1646, 0.1703, 0.15460000000000002, 0.1071, 0.1325, 0.10020000000000001, 0.1116, 0.1217, 0.0942, 0.1371, 0.12350000000000001, 0.11760000000000001, 0.08660000000000001, 0.1024, 0.0995, 0.0796, 0…
9842264	GGAAAAUAGCAGAGGAAAUACUAGAGCAAUUGCAAAGGCCGAUCAUUAGCCAGAUCCUUAAUGAAGGAGCUCGGAUUCGUUCGAGCAAAAGAAACAACAACAACAAC	[0.6709, 1.6211, 1.3149, 0.22440000000000002, 0.5522, 1.2928, 0.7996000000000001, 0.6332, 0.26730000000000004, 0.35000000000000003, 0.3165, 0.445, 0.0472, 0.23670000000000002, 0.9385, 0.3845, 0.4192, 1.0273, 1.3277, 0.61, 1.5021, 0.7903, 0.398, 0.7083, 0.4161, 0.47940000000000005, 0.5808, 0.3171, 1.1843, 0.8815000000000001, 0.8298000000000001, 0.5169, 0.6779000000000001, 0.6199, 0.533700000000000…	[0.26630000000000004, 0.33140000000000003, 0.27690000000000003, 0.1359, 0.18680000000000002, 0.2503, 0.1961, 0.1746, 0.12150000000000001, 0.1366, 0.1293, 0.14350000000000002, 0.06760000000000001, 0.1228, 0.18910000000000002, 0.12480000000000001, 0.1282, 0.1787, 0.18760000000000002, 0.13090000000000002, 0.1804, 0.1317, 0.0976, 0.1217, 0.09380000000000001, 0.0993, 0.1044, 0.0801, 0.135, 0.113700000…
9842419	GGAAAGCAGUUGCAUCGUUAGUACGACUCCACAGCGUAAGCUGUGGAGUCGGAAGUCGAUGCAACUGCCGACUCCUUCGGGAGUCGAAAAGAAACAACAACAACAAC	[1.2289, 2.8591, 1.1201, 0.7755000000000001, 1.5438, 0.756, 0.18660000000000002, 0.0, 0.3346, 0.268, 0.17650000000000002, 0.2308, 0.4212, 0.1666, 0.0828, 0.0824, 0.32220000000000004, 0.3153, 0.156, 0.0776, 0.6374000000000001, 0.4314, 0.0, 0.0716, 0.14170000000000002, 0.1404, 0.1784, 0.0689, 0.1365, 0.2019, 0.329, 0.1305, 0.1293, -0.0292, 0.07010000000000001, 0.3136, 0.338, 0.1812, 0.296, 0.175500…	[0.6805, 0.7473000000000001, 0.496, 0.422, 0.49260000000000004, 0.363, 0.2272, 0.0978, 0.2792, 0.24580000000000002, 0.2151, 0.2441, 0.2742, 0.20320000000000002, 0.16820000000000002, 0.1673, 0.2434, 0.2383, 0.19060000000000002, 0.1579, 0.302, 0.24980000000000002, 0.0776, 0.1461, 0.1736, 0.17200000000000001, 0.19790000000000002, 0.1408, 0.1673, 0.1862, 0.215, 0.1602, 0.1588, 0.08710000000000001, 0.…
9842454	GGAAACUGCUGGAAAGUAUAUAUAUAUAUCGACAAAUAAAGAUAUAUGUAUAUACGAAUAAACAGCAGCUACAUGUUCGCAUGUAGAAAAGAAACAACAACAACAAC	[0.1646, 1.8947, 0.9427000000000001, 1.2932000000000001, 1.4577, 0.14250000000000002, 0.0999, 0.1888, 0.0324, 0.0, 0.146, 0.8197, 0.6687000000000001, 0.5098, 0.445, 0.3502, 0.1369, 0.1779, 0.25070000000000003, 0.1885, 0.1039, 0.06620000000000001, 0.4087, 0.2054, 0.374, 0.2218, 0.07680000000000001, 0.3141, -0.0082, 0.0658, 0.3136, 0.9381, 1.3654, 0.2584, 0.597, 1.1412, 1.7067999999999999, 0.953000…	[0.2369, 0.43820000000000003, 0.30920000000000003, 0.336, 0.33080000000000004, 0.1385, 0.12090000000000001, 0.1489, 0.1003, 0.049800000000000004, 0.1332, 0.247, 0.21630000000000002, 0.19210000000000002, 0.1768, 0.1602, 0.1202, 0.1275, 0.14070000000000002, 0.1223, 0.10360000000000001, 0.09140000000000001, 0.16290000000000002, 0.12390000000000001, 0.1568, 0.1257, 0.0951, 0.139, 0.0369, 0.0799, 0.13…
9842467	GGAAACUCGAUCCUGCGAAACGCAGAAGUCGACGAAGACAGUAAAAUCUGUCGAAGUCGACGAUCGAGGACGUAGUUCGCUACGUCAAAAGAAACAACAACAACAAC	[0.5715, 2.7899000000000003, 0.978, 0.646, 0.6887, 0.2726, 0.0689, 0.032100000000000004, 0.073, 0.068, 0.1656, 0.6376000000000001, 0.1267, 0.029300000000000003, 0.0964, 0.0, 0.5745, 0.5650000000000001, 0.5637, 0.5679000000000001, 0.612, 0.23800000000000002, 0.129, 0.07060000000000001, 0.6218, 0.6702, 0.5453, 0.48610000000000003, 0.022500000000000003, 0.0179, 0.18560000000000001, 0.0396, 0.1312, 4…	[0.2506, 0.4097, 0.2477, 0.2036, 0.20270000000000002, 0.1422, 0.0892, 0.07390000000000001, 0.0882, 0.0881, 0.11670000000000001, 0.1841, 0.10250000000000001, 0.0684, 0.09240000000000001, 0.034, 0.1718, 0.16490000000000002, 0.1638, 0.1569, 0.15940000000000001, 0.1082, 0.0869, 0.0734, 0.153, 0.1554, 0.1379, 0.1285, 0.045200000000000004, 0.0458, 0.08940000000000001, 0.054, 0.0756, 0.2823, 0.1188, 0.0…
9842662	GGAAACCUUGAUGUUCACUGGCGUUCAGCUGGCUGACCAUUACCAGCAGAACGGCGACGUGAACGUAAAUGCAUUUUCGAAUGCAUAAAAGAAACAACAACAACAAC	[0.499, 1.0741, 0.9222, 0.49060000000000004, 0.6813, 0.664, 1.8593000000000002, 1.4919, 0.1429, 0.9525, 0.6845, 0.3018, 0.37270000000000003, 0.1413, 0.0392, 0.1816, 0.0921, 0.3955, 0.17320000000000002, 0.1888, 0.21130000000000002, 0.1912, 0.2772, 0.32530000000000003, 0.0102, 0.055400000000000005, 0.0804, 0.1394, 0.1577, 0.027800000000000002, 0.08990000000000001, 0.2756, 1.396, 0.0859, 0.6608, 0.3…	[0.23040000000000002, 0.28850000000000003, 0.2419, 0.18560000000000001, 0.201, 0.194, 0.2796, 0.2399, 0.0946, 0.1874, 0.16010000000000002, 0.113, 0.1192, 0.0813, 0.0574, 0.0891, 0.0692, 0.1178, 0.08510000000000001, 0.0879, 0.08990000000000001, 0.08510000000000001, 0.10250000000000001, 0.1017, 0.0349, 0.0592, 0.060500000000000005, 0.0727, 0.0755, 0.048600000000000004, 0.0639, 0.09390000000000001, …
9842684	GGAAAUGCAUACGGCGACUUUGUCAAGAGUGCUCGUGAGAAUCCGAGACGAAAGGCUGUAGAGCAAUAUAAUCUUUUCGAAGAUUAAAAAGAAACAACAACAACAAC	[0.7424000000000001, 3.1266, 0.3685, 0.0, 0.32030000000000003, 0.3119, -0.039, 0.67, 0.9409000000000001, 0.8845000000000001, 0.5670000000000001, 0.2781, 0.7897000000000001, 0.0, -0.038900000000000004, 1.1695, 1.3639000000000001, 1.4374, 0.5598000000000001, 0.326, 1.0166, 1.1282, 0.26630000000000004, 0.7226, 0.4212, 0.23800000000000002, 0.6581, 0.47090000000000004, 0.9132, 0.0, 0.2321, 0.763300000…	[1.1943, 1.5187, 0.7381000000000001, 0.37060000000000004, 0.7233, 0.7063, 0.35950000000000004, 0.8098000000000001, 0.8578, 0.8064, 0.6855, 0.5576, 0.7202000000000001, 0.2661, 0.2745, 0.7859, 0.7987000000000001, 0.7498, 0.5112, 0.4459, 0.5857, 0.6029, 0.3745, 0.4692, 0.3854, 0.341, 0.42760000000000004, 0.3885, 0.48460000000000003, 0.1236, 0.2827, 0.4299, 0.2199, 0.2605, 0.2949, 0.3136, 0.382, 0.26…
9843667	GGAAAACAAUUCACACAAUGUAUACAUCAUGGCUGACAAGCAGAAGAACGGUAUAAAGGUGAAUUUCAGCUGUUCUUCGGAACAGCAAAAGAAACAACAACAACAAC	[0.46900000000000003, 2.5888999999999998, 0.9888, 0.848, 0.6258, 0.7642, 1.5288, 0.2316, 0.2985, 0.09860000000000001, 0.1155, 0.3425, 0.17930000000000001, 0.0189, 0.2738, 0.5023, 0.3491, 0.5839, 0.18150000000000002, 1.2206000000000001, 0.0978, 0.452, 0.5924, 0.3859, 0.17370000000000002, 1.679, 0.31870000000000004, 0.3093, 1.8397000000000001, 0.1733, 0.4279, 0.0546, 0.20550000000000002, -0.0083, 0…	[0.291, 0.46840000000000004, 0.2936, 0.26990000000000003, 0.2318, 0.2439, 0.3039, 0.1441, 0.1564, 0.1111, 0.1097, 0.15660000000000002, 0.1253, 0.09480000000000001, 0.1446, 0.18180000000000002, 0.1527, 0.1812, 0.11510000000000001, 0.23390000000000002, 0.0907, 0.1489, 0.16110000000000002, 0.1316, 0.1078, 0.22740000000000002, 0.108, 0.11560000000000001, 0.21430000000000002, 0.0801, 0.113700000000000…
9843730	GGAAACAUGAAGCAGCACGACUUCUUCAAGUCCGCUAUGCCCGAAGGAUACGUGCAGGAGCGGACUAACGAUGAGUUCGCUCGUCGAAAAGAAACAACAACAACAAC	[0.4499, 1.9454, 0.9929, 0.6801, 0.9043, 0.7326, 1.8564, 0.38380000000000003, 0.6598, 0.27, 0.3161, 0.2706, 0.3095, 0.19090000000000001, 0.2504, 0.45380000000000004, 0.6137, 0.19360000000000002, 0.6491, 0.494, 0.2126, 0.7244, 0.1945, 0.6777000000000001, 1.2775, 0.1193, 0.9309000000000001, 0.8634000000000001, 0.1515, 0.3331, 0.1474, 0.18710000000000002, 0.1032, 0.10250000000000001, 0.4702, 0.073, …	[0.2892, 0.4625, 0.3169, 0.26280000000000003, 0.28250000000000003, 0.26130000000000003, 0.339, 0.1766, 0.21050000000000002, 0.151, 0.1547, 0.1446, 0.1482, 0.1237, 0.1375, 0.168, 0.1829, 0.1192, 0.1797, 0.1588, 0.12090000000000001, 0.1811, 0.1068, 0.167, 0.2064, 0.082, 0.1746, 0.1622, 0.08270000000000001, 0.10890000000000001, 0.077, 0.0834, 0.0671, 0.0666, 0.11760000000000001, 0.0604, 0.0875000000…
9843789	GGAAAAGGGCGACGCGACCUAUGGUAAGCUGACUCUGAAGUUCAUCUGUACGACCGGCAAGCUGCCUACGACUUGUUCGCGAGUCGAAAAGAAACAACAACAACAAC	[0.6386000000000001, 2.5144, 0.39180000000000004, 0.6137, 0.5226000000000001, 0.40390000000000004, 0.3932, 0.4297, 0.19240000000000002, 0.1545, 0.3234, 0.4398, 0.2048, 0.2538, 0.09920000000000001, 0.4882, 0.2644, 0.4305, 1.1775, 0.31880000000000003, 1.0322, 0.3965, 0.666, 1.8775, 0.5168, 0.41600000000000004, 0.5013000000000001, 0.26080000000000003, 0.5472, 0.0674, 0.5975, 0.16240000000000002, 0.2…	[0.1948, 0.2902, 0.1283, 0.1469, 0.1337, 0.1182, 0.1136, 0.116, 0.08270000000000001, 0.077, 0.1032, 0.1111, 0.0855, 0.08710000000000001, 0.06330000000000001, 0.11270000000000001, 0.089, 0.1048, 0.1515, 0.08750000000000001, 0.1363, 0.0878, 0.1075, 0.1592, 0.08660000000000001, 0.07690000000000001, 0.0828, 0.0675, 0.083, 0.037, 0.08510000000000001, 0.0499, 0.0675, 0.0695, 0.0867, 0.0318, 0.081, 0.05…
9843851	GGAAAAAGGGCGAGGAGCUGUUCACUGGCGUGGUGCACGCCGAUCGGUGACGGUCCCGUCCUUCUAAAGCUGUACUUCGGUACGGCAAAAGAAACAACAACAACAAC	[0.8068000000000001, 2.5269, 0.7975, 0.09090000000000001, 0.5654, 0.4017, 0.1306, 0.032, 0.0684, 0.0135, 0.10400000000000001, 0.2756, 0.577, 0.1587, 0.3931, 0.3578, 0.2215, 0.32830000000000004, 0.061200000000000004, 0.6429, 0.2581, 0.08080000000000001, 0.15960000000000002, 0.08410000000000001, 0.08360000000000001, 0.050800000000000005, 0.16, 0.0772, 0.13520000000000001, 0.7014, 0.1275, 0.2904, 1.…	[0.28190000000000004, 0.40080000000000005, 0.2257, 0.11040000000000001, 0.19, 0.1642, 0.1114, 0.0741, 0.0888, 0.0631, 0.0995, 0.14, 0.1794, 0.1095, 0.1463, 0.14070000000000002, 0.1182, 0.1331, 0.074, 0.17, 0.1148, 0.0785, 0.0979, 0.0767, 0.0763, 0.06770000000000001, 0.0952, 0.0752, 0.0877, 0.1625, 0.08270000000000001, 0.1121, 0.1932, 0.13490000000000002, 0.2116, 0.0983, 0.0709, 0.0838, 0.0721, 0.…
9844192	GGAAACCAUCCUACUCGCAACGACUCAAAAACAAGAGUCGGAAAGAGUAGGAUGGAAGAAAGAAGAAAGUAAGUCUUCGGACUUACAAAAGAAACAACAACAACAAC	[1.3578000000000001, 3.8875, 1.1307, 0.2889, 0.47040000000000004, 0.4937, 0.1817, 0.3397, 0.201, 0.3276, 0.4313, 0.2364, 0.062200000000000005, 0.11, 0.0, 0.1827, 0.7794000000000001, 1.0245, 0.3476, 0.2907, 0.1504, 0.3905, 0.097, 0.5913, 0.13820000000000002, 1.2503, 0.5532, 0.7626000000000001, 1.2873999999999999, 1.3283, 0.9335, 1.2103, 0.6291, 0.4096, 0.1479, 0.1464, 0.15230000000000002, 0.0334, …	[0.5379, 0.6735, 0.3775, 0.22840000000000002, 0.2686, 0.2575, 0.1927, 0.2202, 0.1836, 0.2124, 0.23320000000000002, 0.1893, 0.12510000000000002, 0.15130000000000002, 0.0631, 0.167, 0.27490000000000003, 0.301, 0.2026, 0.1767, 0.1376, 0.18730000000000002, 0.1178, 0.21580000000000002, 0.1265, 0.2741, 0.20070000000000002, 0.2162, 0.2548, 0.2401, 0.2049, 0.21450000000000002, 0.1562, 0.13520000000000001…
9844245	GGAAACGGCAUGGUAUCUCAUGUUAACAUGAGGAAUCCAUGACCGAACGGAGAAGAAAGCUUCUGCGAGCAAUGCUUCGGCGUUGCAAAAGAAACAACAACAACAAC	[0.7705000000000001, 2.5080999999999998, 0.5044000000000001, 0.39840000000000003, 0.421, 0.013800000000000002, 0.2614, 0.3446, 0.1516, 0.18710000000000002, 0.0373, 0.2926, 0.4607, 0.6501, 0.49570000000000003, 0.0519, 0.2553, 0.0318, 0.1198, 0.2112, 0.11040000000000001, 1.3256999999999999, 0.527, 1.0335, 0.4526, 0.8478, 0.15410000000000001, 0.0893, 0.0888, 0.1627, 0.0, 0.167, 0.33480000000000004, …	[0.28040000000000004, 0.4035, 0.1978, 0.1801, 0.1738, 0.0823, 0.1438, 0.15330000000000002, 0.1139, 0.1213, 0.07490000000000001, 0.14020000000000002, 0.1633, 0.186, 0.1642, 0.0799, 0.1223, 0.064, 0.0956, 0.11410000000000001, 0.09380000000000001, 0.22290000000000001, 0.1486, 0.1884, 0.1343, 0.16440000000000002, 0.0976, 0.0673, 0.0669, 0.0854, 0.0229, 0.084, 0.1245, 0.1255, 0.1223, 0.152300000000000…
9844282	GGAAACGGGCCGAUGGUAUCUGAUUAACAGGAAUCCGGGCACCGAACGGAACUGAAAGCAGUGACGAAGACUUGCUUCGGCGAGUCAAAAGAAACAACAACAACAAC	[0.2614, 1.3745, 0.597, 0.8004, 0.4118, 0.057, 0.0285, 0.2242, 0.1811, -0.0025, 0.15910000000000002, 0.4179, 4.1318, 0.0908, 0.3821, 0.5614, 0.7783, 0.49960000000000004, 0.1057, 0.1718, 0.0442, 0.2975, 1.6591, 0.3699, 1.1237, 0.3794, 0.5122, 0.21430000000000002, 0.0557, 0.08120000000000001, 0.6637000000000001, 0.2063, 0.4273, 0.2281, 0.079, 0.0468, 0.027100000000000003, 0.2117, 0.2872, 0.24910000…	[0.1515, 0.2494, 0.17120000000000002, 0.18580000000000002, 0.1398, 0.0689, 0.057, 0.1073, 0.1012, 0.0281, 0.0945, 0.13470000000000001, 0.3042, 0.0606, 0.1037, 0.1203, 0.1303, 0.1062, 0.0579, 0.0675, 0.042800000000000005, 0.08370000000000001, 0.1651, 0.08360000000000001, 0.13140000000000002, 0.0799, 0.0898, 0.0646, 0.0361, 0.0429, 0.0954, 0.058600000000000006, 0.08020000000000001, 0.0589, 0.04, 0.…
9844286	GGAAACGCCGUCCCGGUACCGGGUACGAAAGUGUCUGGUACCGGAGACGAGCGGGUAAGCGACACUCAGCUGAUGUUCGCAUCAGCAAAAGAAACAACAACAACAAC	[0.5693, 1.8932, 0.8347, 0.47990000000000005, 0.7175, 0.0, 0.2564, 0.0983, 0.126, 0.3685, 0.0, 0.2417, 0.2378, 0.1179, 0.0, 0.0, 0.0, 0.2321, 0.2285, 0.1134, 0.1125, 0.2217, 0.3252, 0.2136, 0.2106, 0.2076, 0.5014000000000001, 0.5781000000000001, 0.09570000000000001, 0.189, 0.09390000000000001, 0.1854, 0.273, 0.0, 0.061700000000000005, 0.0, 0.5234, 0.22840000000000002, 0.056600000000000004, 0.2513…	[0.548, 0.7601, 0.5093, 0.3947, 0.4373, 0.1336, 0.3108, 0.2606, 0.2536, 0.33680000000000004, 0.1262, 0.2931, 0.2884, 0.2376, 0.12140000000000001, 0.12140000000000001, 0.12140000000000001, 0.2817, 0.27740000000000004, 0.2286, 0.22690000000000002, 0.2691, 0.2975, 0.2595, 0.2558, 0.2523, 0.32580000000000003, 0.3336, 0.19360000000000002, 0.22990000000000002, 0.19, 0.2257, 0.2503, 0.0954, 0.1898, 0.09…
9844670	GGAAAAAGCUGGGAUGUUGGCUUAGAAGCAGCCAUCAUUUAAAGAGUGCGUAACAGCUCACCAGCAAAGCACGUCUUCGGAUGUGCAAAAGAAACAACAACAACAAC	[0.5258, 3.5605, 1.6373, 0.13390000000000002, 1.1939, 0.5344, 0.6441, 0.2136, 0.1967, 0.0332, 0.0441, 0.0863, 0.1968, 0.11120000000000001, 0.0627, 0.435, 0.0412, 0.041100000000000005, 0.1263, 0.1193, 0.1744, 0.5009, 0.33190000000000003, 0.2525, 0.4867, 0.23650000000000002, 0.19290000000000002, 0.31720000000000004, 0.3869, 0.0543, 0.265, 0.1086, 0.10590000000000001, 0.2894, 0.0309, 0.2308, 0.59120…	[0.14120000000000002, 0.25570000000000004, 0.1666, 0.056600000000000004, 0.1368, 0.09340000000000001, 0.0983, 0.0603, 0.0585, 0.0304, 0.0332, 0.042300000000000004, 0.0637, 0.0478, 0.0398, 0.0784, 0.031, 0.0309, 0.047400000000000005, 0.0473, 0.054200000000000005, 0.08080000000000001, 0.0661, 0.0596, 0.076, 0.054400000000000004, 0.0506, 0.06280000000000001, 0.06720000000000001, 0.0304, 0.0542000000…
9844720	GGAAAAGCGGAUGCGUAGGAUAGGUGGGAGCCGCAAGGCGCCGGUGAAAUACCACCCUUCCGCAAAAAGACAUCGUUCGCGAUGUCAAAAGAAACAACAACAACAAC	[0.7513000000000001, 3.2146, 0.52, 0.8384, 0.33540000000000003, 0.4642, 0.2358, 0.048600000000000004, 0.0, 0.2233, 0.2812, 0.23070000000000002, 0.49060000000000004, 0.5345, 0.9251, 0.18280000000000002, 0.0396, 0.15660000000000002, 0.33640000000000003, 0.48090000000000005, 0.6631, 0.2088, 0.1379, 0.1962, 0.1013, 0.0337, 0.033600000000000005, 0.5112, 0.19210000000000002, 0.1269, 0.0632, 0.0942, 0.2…	[0.32980000000000004, 0.5094000000000001, 0.23420000000000002, 0.27080000000000004, 0.1882, 0.2076, 0.1585, 0.0975, 0.0492, 0.1558, 0.16190000000000002, 0.1495, 0.1927, 0.1988, 0.23320000000000002, 0.1298, 0.0795, 0.1177, 0.1537, 0.1705, 0.1899, 0.1203, 0.1037, 0.1183, 0.0926, 0.0678, 0.06770000000000001, 0.16290000000000002, 0.1107, 0.0955, 0.0767, 0.08610000000000001, 0.1184, 0.1165, 0.1037, 0.…
9844746	GGAAAUCGUACCAUGCUGCGAAGCAAGAAAUCUACGCGAGUAGAUAGGGUCUCAGACUUAAGGUGCGAAGAUUGGUUCGCCAAUCUAAAAGAAACAACAACAACAAC	[0.1587, 3.946, 0.682, 0.5435, 1.0777, 0.19060000000000002, 0.1211, 0.3637, 0.3008, 0.23190000000000002, 0.2331, 0.09620000000000001, 1.5687, 0.3473, 0.13490000000000002, 0.0989, 0.1469, 0.2833, 0.2826, 0.5781000000000001, 0.3099, 0.08320000000000001, 0.4031, 0.7213, 0.556, 0.6364000000000001, 2.6723, 1.3369, 0.7375, 0.5187, 0.0751, 0.3136, 0.07350000000000001, 0.0631, 0.1438, 0.2311, 0.1443, 0.3…	[0.2762, 0.6413, 0.3029, 0.2737, 0.33430000000000004, 0.17370000000000002, 0.1524, 0.2121, 0.1948, 0.1779, 0.1749, 0.1403, 0.33890000000000003, 0.1837, 0.13670000000000002, 0.11950000000000001, 0.13390000000000002, 0.16590000000000002, 0.1625, 0.2086, 0.1615, 0.1067, 0.17850000000000002, 0.2132, 0.1908, 0.19590000000000002, 0.31880000000000003, 0.2227, 0.16720000000000002, 0.1409, 0.0685, 0.11320…
9844759	GGAAAUCGUACCGUGCUGGGAAGUCAGCACUCUACGCGAGUAGAGAGGGUCUCAGACUUUCGGUGCGAAGAUUGGUUCGCUAGUCUAAAAGAAACAACAACAACAAC	[0.5083, 3.3613, 0.467, 0.3247, 0.9855, 0.3801, 0.4097, 0.3719, 0.244, 0.10400000000000001, 0.042300000000000004, 0.18230000000000002, 0.492, 0.1467, 0.21680000000000002, 0.09570000000000001, 0.043000000000000003, 0.0853, 0.3377, 0.9988, 0.4808, 0.34140000000000004, 2.0927, 0.438, 0.5887, 0.4174, 0.8545, 0.5122, 0.1316, 0.249, 0.013800000000000002, 0.14120000000000002, 0.1932, 0.09390000000000001…	[0.2169, 0.3783, 0.1552, 0.13470000000000001, 0.2005, 0.1317, 0.1356, 0.1287, 0.1073, 0.0781, 0.0636, 0.09630000000000001, 0.1371, 0.0845, 0.0965, 0.0719, 0.0584, 0.07200000000000001, 0.11330000000000001, 0.1698, 0.1236, 0.1061, 0.21130000000000002, 0.1029, 0.115, 0.0988, 0.1306, 0.09970000000000001, 0.0597, 0.0753, 0.028, 0.0601, 0.06670000000000001, 0.049100000000000005, 0.06520000000000001, 0.…
9844797	GGAAAUCGUACCGGUAACCCUCUUGUCAUGAUGGUGCGAUAGCAUCGGACAUGACUUGAGAGGUGCGAAGACUCGUUCGCGAGUCUAAAAGAAACAACAACAACAAC	[0.7925000000000001, 3.8392, 0.686, 0.5492, 1.1438, 0.2833, 0.1651, 0.2773, 0.10110000000000001, 0.13470000000000001, 0.0994, 0.051300000000000005, 0.3491, 1.7545000000000002, 1.7349999999999999, 0.6936, 0.1178, 0.15380000000000002, 0.1625, 0.1642, 0.0468, 0.23870000000000002, 0.0572, 0.027200000000000002, 0.2545, 0.0468, 0.1169, 0.09910000000000001, 0.0548, 0.3567, 0.1343, 0.028200000000000003, …	[0.2019, 0.3205, 0.1446, 0.12710000000000002, 0.16670000000000001, 0.0912, 0.07540000000000001, 0.0908, 0.0606, 0.0665, 0.0596, 0.046900000000000004, 0.0956, 0.1777, 0.16540000000000002, 0.1071, 0.051000000000000004, 0.057800000000000004, 0.0567, 0.0557, 0.0352, 0.06620000000000001, 0.037200000000000004, 0.0323, 0.0654, 0.0356, 0.049600000000000005, 0.0442, 0.0357, 0.0736, 0.049300000000000004, 0…
9844878	GGAAAUCGUUACACCUACAGGGAUGGCACCAUACGGAAACGAUAGGGCGCACCACUUAGCGUUAGCGAAAACUCGUUCGCGGGUUUAAAAGAAACAACAACAACAAC	[0.9102, 3.0848, 0.6117, 0.5162, 0.44480000000000003, 0.3748, 0.2685, 0.842, 0.5052, 0.4219, 0.1998, 0.8103, 0.0673, 0.18280000000000002, 0.3436, 0.2979, 0.5856, 0.9958, 0.1119, 0.188, 0.2071, 0.3035, 0.5535, 0.3509, 0.5049, 0.24, 0.27080000000000004, 0.3487, 0.2107, 0.18080000000000002, 0.5206000000000001, 0.34340000000000004, 0.1971, 0.1203, 0.1681, 0.41650000000000004, 0.6754, 0.2469, 0.1602, …	[0.32380000000000003, 0.44420000000000004, 0.2179, 0.20070000000000002, 0.18810000000000002, 0.1693, 0.15180000000000002, 0.22240000000000001, 0.179, 0.1635, 0.12490000000000001, 0.2076, 0.0814, 0.11130000000000001, 0.1484, 0.1325, 0.16670000000000001, 0.20070000000000002, 0.08410000000000001, 0.1012, 0.10490000000000001, 0.1318, 0.1484, 0.1217, 0.1368, 0.10650000000000001, 0.1032, 0.1129, 0.0928…
9844941	GGAAAUCGCUGGUCCAUUCGGCCAACGAGCCAGCGGAUACGGGCAAUCGGGCGACGAGGAUACAGCGAGAAUUCGUUCGCGGGUUCAAAAGAAACAACAACAACAAC	[0.39640000000000003, 1.9745, 1.2024, 0.2975, 1.8162, 0.0, 0.0, 0.2781, 0.25980000000000003, 0.0, 0.0, 0.13520000000000001, 0.3816, 0.1305, 0.6114, 1.7906, 2.9956, 0.583, 0.4833, 0.3022, 0.2826, 0.0637, 0.3481, 0.8203, 2.9733, 0.30060000000000003, 0.4738, 0.4334, 0.1258, 0.2354, 0.09860000000000001, 0.4052, 0.32220000000000004, 0.11320000000000001, 0.21480000000000002, 0.6716000000000001, 1.006, …	[0.588, 0.8238000000000001, 0.6203000000000001, 0.3924, 0.6536000000000001, 0.1424, 0.1424, 0.336, 0.3306, 0.1371, 0.1371, 0.27080000000000004, 0.36060000000000003, 0.2612, 0.4051, 0.561, 0.6008, 0.3039, 0.2782, 0.2379, 0.23370000000000002, 0.1558, 0.2442, 0.3164, 0.4752, 0.1902, 0.211, 0.2064, 0.1414, 0.1626, 0.1197, 0.19390000000000002, 0.1826, 0.12990000000000002, 0.1494, 0.2252, 0.252, 0.2381…
9845055	GGAAAGGCAGCCAUCGGUGAAACCGAGGGCGCCCGCGAAUCGCGCGGACGGCUUAAUGGCCGACCGAGGCGGGCGUUCGCGCCCGCAAAAGAAACAACAACAACAAC	[0.5, 1.4944, 1.1019, 0.4419, 0.3608, 0.43520000000000003, 0.3763, 0.2636, 0.6172000000000001, 0.3367, 0.2851, 0.0606, 0.3824, 0.1096, 0.1047, 0.050100000000000006, 0.3793, 0.331, 1.1203, 0.8995000000000001, 0.787, 0.4602, 0.181, 0.0601, 0.19360000000000002, 0.059000000000000004, 0.0352, 0.0975, 0.2114, 0.1144, 0.21730000000000002, 0.0747, 0.3426, 0.4172, 0.2399, 0.09580000000000001, 1.2725, 0.63…	[0.22290000000000001, 0.28250000000000003, 0.23700000000000002, 0.16140000000000002, 0.1451, 0.15230000000000002, 0.1418, 0.125, 0.1665, 0.1303, 0.1187, 0.0787, 0.1311, 0.0823, 0.082, 0.0659, 0.1291, 0.11900000000000001, 0.1923, 0.165, 0.1511, 0.1184, 0.0805, 0.054900000000000004, 0.0826, 0.0539, 0.048100000000000004, 0.0632, 0.08310000000000001, 0.0659, 0.0844, 0.0562, 0.0981, 0.105, 0.083, 0.06…
9845130	GGAAAGAGACUCAACACAAAGACAAAAGACAAAGAAGAAGAAAGUCAAAAGUCAAAGUGAAGAGACUCGUUUAACUUCGGUUAAACAAAAGAAACAACAACAACAAC	[0.8845000000000001, 2.1748, 1.2957, 1.0826, 0.378, 0.2175, 0.1305, 0.2934, 0.0873, 0.4403, 0.1246, 0.0971, 0.1105, 0.0562, 0.1519, 0.232, 0.2263, 0.11900000000000001, 0.1451, 0.081, 0.318, 0.1, 0.4898, 0.6318, 1.0073, 0.16160000000000002, 0.0779, 0.2594, 0.278, 0.48140000000000005, 1.1578, 0.7897000000000001, 0.5031, 0.9812000000000001, 0.4551, 0.6205, 0.9819, 0.2802, 0.38780000000000003, 1.3697…	[0.2604, 0.3206, 0.23450000000000001, 0.2102, 0.13440000000000002, 0.1078, 0.0882, 0.1193, 0.0872, 0.15480000000000002, 0.08080000000000001, 0.0816, 0.08030000000000001, 0.0637, 0.0965, 0.099, 0.1057, 0.08070000000000001, 0.084, 0.0688, 0.1149, 0.0717, 0.1279, 0.136, 0.1593, 0.0785, 0.0609, 0.09430000000000001, 0.0888, 0.1135, 0.15410000000000001, 0.1277, 0.1018, 0.1355, 0.092, 0.1009, 0.12340000…
9845219	GGAAAGAGACUCAUCACUAUGACUCUAGAGACAGCAGAGCAUGCUCAUAUGUCUAUGUGUAGAGACUCGAUAAACUUCGGUUUAUCAAAAGAAACAACAACAACAAC	[1.1255, 2.3962, 1.4508, 1.2323, 0.33790000000000003, 0.2535, 0.0178, 0.4358, 0.1278, 0.46950000000000003, 0.1206, 0.3292, 0.3047, 0.22360000000000002, 0.26980000000000004, 0.2472, 0.5963, 0.5908, 0.7373000000000001, 0.33, 0.47640000000000005, 0.15030000000000002, 0.7887000000000001, 0.22590000000000002, 1.7133, 0.3276, 0.3351, 0.5630000000000001, 0.34240000000000004, 0.3638, 0.4172, 0.3761000000…	[0.2636, 0.31010000000000004, 0.2335, 0.20450000000000002, 0.12090000000000001, 0.10490000000000001, 0.0489, 0.1259, 0.07780000000000001, 0.1321, 0.0772, 0.11460000000000001, 0.10350000000000001, 0.09190000000000001, 0.1044, 0.0925, 0.13140000000000002, 0.12560000000000002, 0.1315, 0.0932, 0.1067, 0.07100000000000001, 0.12840000000000001, 0.0734, 0.16740000000000002, 0.0809, 0.0815, 0.0966, 0.077…
9845221	GGAAAAAGACCGGACGAAAAGUCAAGGAACAGGGCCUUCUAGUGGAAUUAAUACCAGUAGAGGGAACCAGAGAGAUUCGUCUCUCUAAAAGAAACAACAACAACAAC	[0.5191, 2.9969, 0.8691000000000001, 0.2725, 1.1154, 0.24, 0.41340000000000005, 1.2648000000000001, 0.24130000000000001, 0.0517, 0.2097, 0.2359, 0.1711, 0.07830000000000001, 0.0618, 0.44670000000000004, 0.2411, 0.3512, 0.7881, 0.18, 0.5919, 0.1071, 0.1841, 0.4918, 0.1153, 0.279, 0.7138, 0.37310000000000004, 1.1651, 0.6992, 0.45420000000000005, 0.1477, 0.1159, 0.234, 0.032600000000000004, 0.1328, …	[0.2222, 0.3829, 0.2134, 0.1336, 0.2253, 0.1212, 0.1457, 0.218, 0.11030000000000001, 0.0664, 0.10360000000000001, 0.10640000000000001, 0.0961, 0.0713, 0.0673, 0.1338, 0.1032, 0.1212, 0.1578, 0.0862, 0.1361, 0.0694, 0.0849, 0.123, 0.0702, 0.09730000000000001, 0.13620000000000002, 0.1041, 0.159, 0.1236, 0.10110000000000001, 0.0645, 0.0589, 0.07540000000000001, 0.0419, 0.0625, 0.0732, 0.0398, 0.0662…
9845226	GGAAAAAGACCGGUCCCGGGAAACCGGAACCGGGCGUGCUGGUGUGAAAUAUACCAGUAUACGGAACCAGAGUGAUUCGUCACUCUAAAAGAAACAACAACAACAAC	[0.857, 2.8055, 1.6635, 0.6910000000000001, 2.1339, 0.5670000000000001, 0.3685, 0.6739, 0.9548000000000001, -0.0557, 0.0, 0.0, 0.162, 0.0, 0.1602, 0.1585, 0.0, 0.1568, 0.0, 0.4559, 0.1504, 0.7156, 0.4172, 0.0, -0.027800000000000002, 0.0, 0.1378, 0.402, 0.3914, 0.1293, 0.25420000000000004, 0.24980000000000002, 0.2179, 1.0007, 0.3074, 0.6409, 0.0509, -0.0275, 0.61, 0.0, 0.27140000000000003, 0.1418,…	[0.9418000000000001, 1.1828, 0.8828, 0.6299, 0.8503000000000001, 0.5171, 0.44570000000000004, 0.5294, 0.5678000000000001, 0.1771, 0.1661, 0.1661, 0.3252, 0.16440000000000002, 0.32170000000000004, 0.31820000000000004, 0.16090000000000002, 0.3149, 0.1593, 0.4161, 0.30210000000000004, 0.464, 0.381, 0.1418, 0.14980000000000002, 0.1418, 0.27690000000000003, 0.3672, 0.35750000000000004, 0.2601, 0.30810…
9845232	GGAAAGCGGCGCAGCGCGACGCGGCGAGCGACGGCAGAGCACGCGCAGAGCGCCAGGCGGAGCGGCGCGCCGCGCUUCGGCGCGGCAAAAGAAACAACAACAACAAC	[0.7209, 1.7702, 0.8797, 0.7601, 0.6931, 0.2847, 0.19240000000000002, 0.1348, 0.0551, 0.14070000000000002, 0.3436, 0.1698, 0.16790000000000002, 0.3526, 0.0816, 0.2081, 0.1738, 0.47400000000000003, 0.5613, 0.1847, 0.0, 0.08650000000000001, 0.08600000000000001, 0.0286, 0.0, 0.0, 0.0, 0.0286, 0.0, 0.0, 0.0, 0.0, 0.0, 0.0, 0.0, 0.0285, 0.0568, 0.028300000000000002, 0.0, 0.08460000000000001, 0.0281, 0…	[0.27840000000000004, 0.34240000000000004, 0.23950000000000002, 0.2156, 0.20090000000000002, 0.1409, 0.1262, 0.10830000000000001, 0.0879, 0.1058, 0.1432, 0.1102, 0.109, 0.1481, 0.0907, 0.1139, 0.1107, 0.1512, 0.1602, 0.1039, 0.030100000000000002, 0.0792, 0.07880000000000001, 0.057800000000000004, 0.0297, 0.0297, 0.0297, 0.0577, 0.0296, 0.0296, 0.0296, 0.0296, 0.0296, 0.0296, 0.0296, 0.05760000000…
9845235	GGAAACCAGUCGCGGCACAUGCGAGAAACUCCAUGAAAGCAAGCAGACACAUAUGAAACAUAUGCAACAGAGGGAUUCGUCCCUCUAAAAGAAACAACAACAACAAC	[0.3496, 1.068, 0.8006000000000001, 0.4481, 0.5841000000000001, 0.4058, 0.7393000000000001, 0.2615, 0.6217, 0.0902, 0.1902, 0.117, 0.0178, 0.1757, 0.16010000000000002, 0.3754, 0.6694, 0.5008, 0.257, 0.2716, 0.23140000000000002, 0.0882, 0.2026, 0.113, 0.971, 1.2376, 0.4712, 0.3106, 0.41440000000000005, 0.09290000000000001, 0.09580000000000001, 0.1552, 0.7544000000000001, 0.1663, 0.8387, 0.509, 0.2…	[0.09530000000000001, 0.1341, 0.11180000000000001, 0.08510000000000001, 0.0935, 0.078, 0.0998, 0.06280000000000001, 0.089, 0.0393, 0.052500000000000005, 0.0434, 0.0287, 0.0519, 0.052500000000000005, 0.0687, 0.0848, 0.0743, 0.055, 0.055200000000000006, 0.0509, 0.0524, 0.0562, 0.0459, 0.0901, 0.0966, 0.0604, 0.050800000000000005, 0.06670000000000001, 0.0304, 0.0329, 0.0482, 0.0689, 0.0345, 0.069600…
9845253	GGAAACCGAAAGGCAUAUACGAAAGUAUAUGAUAUGAAAGCAUAUACGAUAUAUGAAACAUAUAUCGCAGAGGGAUUCGUCCCUUUAAAAGAAACAACAACAACAAC	[0.3682, 1.7631999999999999, 0.6927, 0.4126, 0.8577, 0.0902, 0.04, 0.61, 0.5983, 0.1174, 0.0868, 0.19970000000000002, 0.3513, 0.2089, 0.45130000000000003, 0.0275, 0.1824, 0.1285, 0.023100000000000002, 0.033100000000000004, 0.1461, 0.1715, 0.12240000000000001, 0.1371, 0.3118, 0.07490000000000001, 0.14170000000000002, 0.1023, 0.14070000000000002, 0.0551, 0.3256, 0.40340000000000004, 1.0459, 1.1215,…	[0.11460000000000001, 0.19970000000000002, 0.129, 0.10210000000000001, 0.13440000000000002, 0.0539, 0.0427, 0.1115, 0.10790000000000001, 0.0568, 0.051500000000000004, 0.06860000000000001, 0.10310000000000001, 0.0674, 0.09, 0.035, 0.061, 0.0575, 0.029900000000000003, 0.0374, 0.058100000000000006, 0.065, 0.0514, 0.0562, 0.0757, 0.0417, 0.052000000000000005, 0.0468, 0.0511, 0.0357, 0.072000000000000…
9845264	GGAAACCAGAGGAGGCGGAGAGACGCAGAGGCGAGAGGCCAGAGCCGAGAGGCAGAGCGGAGCGCAAAGCGGCGGUUCGCCGCCGCAAAAGAAACAACAACAACAAC	[0.41100000000000003, 0.9901000000000001, 0.3497, 0.39580000000000004, 0.5246000000000001, 0.28850000000000003, 0.4571, 0.079, 0.3841, 0.1231, 0.5104000000000001, 0.1865, 0.0, 0.0896, 0.050300000000000004, 0.15660000000000002, -0.0193, 0.2401, 0.047400000000000005, 0.44070000000000004, 0.3057, 0.4717, 0.3637, 0.9803000000000001, 0.34850000000000003, 0.34040000000000004, 0.3784, 1.1033, 0.7006, 0.…	[0.406, 0.5274, 0.3423, 0.32980000000000004, 0.3401, 0.28340000000000004, 0.3247, 0.2011, 0.2888, 0.2152, 0.31930000000000003, 0.2374, 0.0922, 0.18030000000000002, 0.1842, 0.216, 0.0961, 0.2393, 0.1781, 0.2912, 0.2467, 0.27190000000000003, 0.25070000000000003, 0.3406, 0.22640000000000002, 0.2212, 0.23170000000000002, 0.3219, 0.26130000000000003, 0.18910000000000002, 0.1558, 0.1683, 0.198900000000…
9845301	GGAAACGAUAGUUGACGGUGGAAACACCCGGCGAGCUAUGAAACAUAGCGUCGGUCAAGUCUAUCGAAGAUGGAUUUCGAUCCAUCAAAAGAAACAACAACAACAAC	[0.5078, 3.7746, 0.5670000000000001, 0.3725, 0.30820000000000003, 0.1419, 0.39740000000000003, 0.45280000000000004, 0.2114, 0.2214, 1.6381999999999999, 0.9048, 0.0983, 0.4652, 0.242, 0.6237, 0.27140000000000003, 0.29050000000000004, 0.036000000000000004, 0.0145, 0.4188, 0.2013, 0.0746, 0.15080000000000002, 0.21610000000000001, 0.0753, 0.2826, 0.127, 0.1258, 0.5132, 0.153, 0.217, 0.7562, 0.8928, 0…	[0.2364, 0.4161, 0.18230000000000002, 0.1509, 0.1375, 0.106, 0.1461, 0.1496, 0.1102, 0.1114, 0.23700000000000002, 0.1754, 0.0738, 0.13040000000000002, 0.0994, 0.1422, 0.10160000000000001, 0.1023, 0.0524, 0.0436, 0.1164, 0.0855, 0.0616, 0.0777, 0.09240000000000001, 0.0594, 0.0944, 0.0702, 0.06960000000000001, 0.11900000000000001, 0.0761, 0.0823, 0.1313, 0.13520000000000001, 0.1119, 0.0756, 0.08030…
9845309	GGAAACGAUAGUAGACCGUGGCCACGAAAGUGGCCGAAUCAAAGAUUCGCACGGUCGAGACUAUCGAAGAUGGUUUUCGAACCAUCAAAAGAAACAACAACAACAAC	[0.4706, 3.5567, 0.8261000000000001, 0.648, 0.2753, 0.26980000000000004, 0.2958, 0.2939, 0.1076, 0.1728, 0.6756, 0.3421, 0.2349, 0.5757, 0.0424, 0.046400000000000004, 0.12660000000000002, 0.42050000000000004, 0.0112, 0.1983, 0.14850000000000002, 0.0999, 0.2218, 0.0425, 0.0424, 0.1218, 0.17830000000000001, 0.1109, 0.0818, 0.2174, 0.0201, 0.08, 0.16540000000000002, 0.059000000000000004, 0.1709, 0.2…	[0.2129, 0.38380000000000003, 0.1928, 0.1726, 0.12040000000000001, 0.11810000000000001, 0.1198, 0.1173, 0.08080000000000001, 0.0945, 0.1587, 0.11760000000000001, 0.1018, 0.1405, 0.0568, 0.0562, 0.0771, 0.12010000000000001, 0.038400000000000004, 0.0882, 0.0799, 0.0708, 0.0927, 0.0514, 0.051300000000000005, 0.0729, 0.0835, 0.0718, 0.061500000000000006, 0.0873, 0.040400000000000005, 0.0601, 0.0799, …
9845313	GGAAACGAUAGUAGACCAUGACCACGAAAGUGACCGAAGGACACAAUCGAACGGUCGAGACUAUCGAAGAUCGUUUUCGAACGAUCAAAAGAAACAACAACAACAAC	[0.38570000000000004, 3.6630000000000003, 0.6272, 0.3522, 0.0995, 0.22240000000000001, 0.08750000000000001, 0.3491, 0.18460000000000001, 0.155, 0.7243, 0.43910000000000005, 0.4556, 0.8585, 0.6924, 0.7846000000000001, 0.8668, 2.7969, 0.1359, 0.39630000000000004, 0.2165, 0.3598, 0.28400000000000003, 0.0284, 0.1409, 0.3864, 0.2595, 0.1709, 0.114, 0.4312, 0.0142, 0.2247, 0.1834, 0.1131, 0.1894, 0.520…	[0.2187, 0.41650000000000004, 0.187, 0.1452, 0.10070000000000001, 0.11960000000000001, 0.0893, 0.137, 0.10830000000000001, 0.1004, 0.1799, 0.1428, 0.1416, 0.18080000000000002, 0.1587, 0.1592, 0.1632, 0.2436, 0.0669, 0.10210000000000001, 0.0795, 0.0944, 0.0898, 0.038700000000000005, 0.0627, 0.09330000000000001, 0.0789, 0.0664, 0.0565, 0.09380000000000001, 0.0286, 0.0723, 0.066, 0.054, 0.0654, 0.09…
9845323	GGAAAAGGAGGAAUAUUAUGAUCACUCAUAAAAUGAGUAGAUCAAUAUUCCAUGCCCGCAUCAACAAACCGUUAAUUCGUUAAUGGAAAAGAAACAACAACAACAAC	[0.6839000000000001, 1.9609999999999999, 0.158, 0.9207000000000001, 0.5509000000000001, 0.28800000000000003, 0.5053, 0.47090000000000004, 0.2053, 0.1578, 0.5391, 0.3269, 0.3614, 0.38330000000000003, 2.2688, 0.8489, 1.5502, 2.6056, 0.11560000000000001, 0.3794, 0.2778, 0.023, 0.1715, 0.0704, 0.2464, 0.0354, 0.14930000000000002, 0.6466000000000001, 1.5385, 0.9444, 0.3657, 0.4909, 0.323, 0.1979000000…	[0.138, 0.18610000000000002, 0.0632, 0.126, 0.0983, 0.074, 0.091, 0.0867, 0.0606, 0.053500000000000006, 0.0877, 0.0704, 0.0727, 0.0741, 0.1491, 0.0918, 0.1143, 0.131, 0.0317, 0.0531, 0.0451, 0.0176, 0.0374, 0.025, 0.0426, 0.019700000000000002, 0.0386, 0.0625, 0.0906, 0.069, 0.0446, 0.0497, 0.0398, 0.0318, 0.0313, 0.0228, 0.037700000000000004, 0.0386, 0.061, 0.0344, 0.035300000000000005, 0.0308, 0…
9845332	GGAAAACGAGGAAUAUUACGAUAUCAUAAAAAUUAUGAAUAUCGAUAUUCCACGCCAUCAUCAGAUGACCGAUGAUUCGUUAUUGGAAAAGAAACAACAACAACAAC	[0.9155000000000001, 2.5127, 0.8417, 1.8751, 0.7017, 0.5485, 0.247, 0.36910000000000004, 0.1516, 0.1106, 0.46540000000000004, 0.14780000000000001, 0.2124, 0.5895, 2.6809000000000003, 0.7075, 2.2612, 0.9889, 0.2942, 0.2662, 0.12440000000000001, 0.0562, 0.30210000000000004, 0.067, 0.0994, 0.28250000000000003, 0.7738, 0.5247, 0.7282000000000001, 0.583, 1.1197, 2.9967, 0.8661000000000001, 0.3876, 0.2…	[0.2659, 0.3619, 0.2142, 0.2751, 0.1786, 0.1567, 0.1163, 0.1283, 0.0926, 0.08320000000000001, 0.13620000000000002, 0.0879, 0.0979, 0.14550000000000002, 0.2511, 0.13670000000000002, 0.20800000000000002, 0.13720000000000002, 0.07980000000000001, 0.0771, 0.055400000000000005, 0.046, 0.0805, 0.043500000000000004, 0.0575, 0.07640000000000001, 0.11330000000000001, 0.09190000000000001, 0.1042, 0.0924000…
9845384	GGAAAACGAGGAAUAUUAGUAUUAAUAUAAUUAAUACAAUAUUUAAAUAAAUCGCUGAGAACACGCGACCGAUGAUUCGUCAUUGGAAAAGAAACAACAACAACAAC	[0.7349, 1.9167, 0.7509, 1.0212, 0.9348000000000001, 0.45130000000000003, 0.7378, 0.12840000000000001, 0.1269, 0.8058000000000001, 0.373, 0.2607, 0.3623, 0.1003, 0.3635, 0.3685, 0.3378, 0.3149, 0.7327, 0.3517, 0.5331, 0.37270000000000003, 0.5710000000000001, 0.7183, 0.6695, 0.8515, 6.047, 1.6968, 0.4288, 0.9101, 0.538, 0.6513, 0.4002, 0.5013000000000001, 0.33890000000000003, 0.3242, 0.3166, 0.344…	[0.7149, 0.8734000000000001, 0.5746, 0.6132000000000001, 0.5720000000000001, 0.4383, 0.4922, 0.3015, 0.2985, 0.4849, 0.37360000000000004, 0.3239, 0.35710000000000003, 0.2595, 0.3447, 0.3357, 0.328, 0.3205, 0.4048, 0.32430000000000003, 0.357, 0.30160000000000003, 0.3327, 0.3509, 0.3346, 0.3544, 0.593, 0.3116, 0.1791, 0.22410000000000002, 0.1749, 0.18380000000000002, 0.149, 0.1618, 0.1364, 0.1336, …
9845399	GGAAAAGGAUUUACGUUUAAGUUAAUGAAAUUAAAUCAUAUAAUUUAAGCUAAGUAGAUUGGUAGGAAGCCUAGUUUCGACUAGGCAAAAGAAACAACAACAACAAC	[0.6181, 2.9739, 0.0333, 0.9751000000000001, 0.21530000000000002, 0.1409, 0.3809, 0.4182, 0.6632, 0.33140000000000003, 0.1361, 0.422, 0.06420000000000001, 0.2199, 0.6888000000000001, 0.1466, 0.0994, 0.33390000000000003, 0.10830000000000001, 0.16290000000000002, 0.2914, 0.40740000000000004, 0.2818, 0.3099, 0.21280000000000002, 0.0497, 0.42260000000000003, 0.2695, 0.41600000000000004, 1.0935, 0.877…	[0.2553, 0.4166, 0.0886, 0.24680000000000002, 0.1398, 0.1202, 0.1651, 0.1685, 0.1947, 0.1461, 0.1042, 0.1598, 0.0809, 0.12340000000000001, 0.1831, 0.1003, 0.0884, 0.1318, 0.08950000000000001, 0.1017, 0.1288, 0.136, 0.1182, 0.11950000000000001, 0.1056, 0.0634, 0.1336, 0.1115, 0.1268, 0.18460000000000001, 0.16240000000000002, 0.22290000000000001, 0.1311, 0.0994, 0.11570000000000001, 0.0552000000000…
9845401	GGAAAAGGAUUUAGGCGUAAGUUAAUGAACUUAAAUCAUACAAUUUACGGUACGUAGAUUGGUAGGAACCGUAGUUUCGACUACGGAAAAGAAACAACAACAACAAC	[0.8926000000000001, 3.2251, 0.3138, 1.1222, 0.5576, 0.1285, 0.5095000000000001, 0.17270000000000002, 0.8127000000000001, 0.48960000000000004, 0.4022, 0.0873, 0.1409, 0.33030000000000004, 0.373, 0.46780000000000005, 5.2911, 1.2057, 0.1526, 0.2066, 1.0355, 1.1435, 1.0397, 0.5051, 1.06, 0.07250000000000001, 0.8529, 0.2082, 0.176, 0.5339, 0.6977, 1.0592, 0.5622, 0.2225, 0.6398, 0.2343, 0.291, 0.7486…	[0.2927, 0.4157, 0.15610000000000002, 0.2467, 0.1804, 0.10740000000000001, 0.168, 0.114, 0.19590000000000002, 0.15710000000000002, 0.1429, 0.0818, 0.096, 0.1293, 0.1318, 0.1446, 0.32280000000000003, 0.1582, 0.0678, 0.0753, 0.14100000000000001, 0.1378, 0.12710000000000002, 0.0906, 0.12140000000000001, 0.0392, 0.1057, 0.06420000000000001, 0.053200000000000004, 0.0834, 0.0888, 0.1029, 0.076, 0.05100…
9845420	GGAAAAGGAUUUAGGCGUAAGUUAAUGAACUUAAAUCCUACAAUUUACGGUACGUAGAUUGGUAGGAACUGUAGUUUCGACUACAGAAAAGAAACAACAACAACAAC	[1.0408, 3.0644, 0.1454, 0.7835000000000001, 1.0073, 0.0431, 0.0339, 0.6097, 0.9696, 0.5195000000000001, 0.8355, 0.027, 0.0717, 0.2574, 0.1827, 0.4602, 4.3935, 1.103, 0.09910000000000001, 0.0717, 1.1439, 1.1352, 1.0903, 0.4955, 1.3901, 0.11610000000000001, 0.9098, 0.6074, 0.2258, 0.721, 0.7515000000000001, 1.1824, 0.5178, 0.3284, 0.7484000000000001, 0.25320000000000004, 0.0568, 0.1975, 0.2174, 0.…	[0.3553, 0.48050000000000004, 0.14980000000000002, 0.2584, 0.273, 0.09580000000000001, 0.0959, 0.21630000000000002, 0.24860000000000002, 0.19160000000000002, 0.2233, 0.0775, 0.09240000000000001, 0.13670000000000002, 0.1242, 0.1724, 0.3602, 0.1892, 0.0737, 0.0683, 0.17930000000000001, 0.1683, 0.1577, 0.1115, 0.1643, 0.058300000000000005, 0.1315, 0.10690000000000001, 0.07250000000000001, 0.11410000…
9846077	GGAAAAGAAACAACUUACAAACAACAACAAUUUUGAAAGAAGAAAAUAUAUACAAGCCAAUUAAGAAACGUCGCGUUCGCGCGACGAAAAGAAACAACAACAACAAC	[0.9063, 1.215, 0.2117, 0.3005, 0.11170000000000001, 0.22, 0.4087, 0.08750000000000001, 0.4123, 0.18480000000000002, -0.1646, -0.054700000000000006, 0.2625, 0.3556, 0.10070000000000001, 0.4958, 0.234, 0.4671, 0.2379, 0.2159, 0.0656, 0.21050000000000002, 0.3109, 0.088, 0.0776, 0.3264, 0.0473, 0.3372, 0.059300000000000005, 1.5852, 0.789, 0.8866, 1.1646, 0.2351, 0.9419000000000001, 0.4677, 0.224, 0.…	[0.5101, 0.5182, 0.2805, 0.31070000000000003, 0.22410000000000002, 0.2662, 0.3226, 0.21530000000000002, 0.3098, 0.2482, 0.1252, 0.11320000000000001, 0.2756, 0.3186, 0.2368, 0.3196, 0.24930000000000002, 0.303, 0.23550000000000001, 0.2328, 0.1703, 0.2277, 0.264, 0.19740000000000002, 0.22290000000000001, 0.24910000000000002, 0.19, 0.2726, 0.1811, 0.3907, 0.2877, 0.2914, 0.3129, 0.1661, 0.2582, 0.200…
9846079	GGAAAAUUAUCUUUAAACAAACAACAACAAUUUUGAAAGAAGAAAAUAUAUACAAGCCAAUUAAGAAACGUCUCGUUCGCGAGACGAAAAGAAACAACAACAACAAC	[0.8584, 0.48350000000000004, -0.048600000000000004, 0.5472, -0.024200000000000003, 0.5889, 0.546, 0.5807, 0.6246, 0.32980000000000004, 1.5918999999999999, 0.1068, 0.9490000000000001, 0.5955, 0.3242, 0.0, 0.3385, 0.1554, 0.43360000000000004, 0.2602, 0.1436, 0.3078, -0.0374, 0.136, 0.07830000000000001, 0.1419, 0.12990000000000002, -0.0989, 0.2388, 0.9425, 0.837, 1.0021, 1.1296, 0.1414, 0.644600000…	[0.5707, 0.5138, 0.16590000000000002, 0.4505, 0.1565, 0.4652, 0.4102, 0.4272, 0.405, 0.337, 0.5437000000000001, 0.2149, 0.4184, 0.3526, 0.2838, 0.0956, 0.2753, 0.22060000000000002, 0.2816, 0.2852, 0.20620000000000002, 0.28140000000000004, 0.1962, 0.1965, 0.228, 0.22, 0.1887, 0.17270000000000002, 0.2499, 0.3403, 0.3108, 0.32680000000000003, 0.3088, 0.154, 0.2605, 0.2146, 0.1549, 0.1413, 0.24750000…
9846353	GGAAAAAGAAAAAGAAAAAGAAAAAGAAAAAGAAAAAGAAAAAGAAAAAGAAAAAGAAAAAGAAAAAGGUUAUUGUUCGCGGUAGCAAAAGAAACAACAACAACAAC	[0.13490000000000002, 0.8796, 0.12390000000000001, 0.0985, 0.3373, 0.14830000000000002, 0.7722, 0.1029, 0.1307, 0.2843, -0.0054, 0.10110000000000001, 0.687, 0.0864, 0.11760000000000001, 0.2551, -0.011300000000000001, 0.0609, 0.0, 0.33440000000000003, 0.1106, 0.10980000000000001, 0.32220000000000004, 0.1066, 0.24630000000000002, 0.4586, 0.057600000000000005, 0.25070000000000003, 0.0139000000000000…	[0.33180000000000004, 0.5397000000000001, 0.3361, 0.27190000000000003, 0.4022, 0.31720000000000004, 0.4802, 0.3014, 0.2651, 0.331, 0.2469, 0.264, 0.4329, 0.2738, 0.2391, 0.29960000000000003, 0.2263, 0.24530000000000002, 0.1217, 0.3075, 0.2253, 0.2237, 0.29650000000000004, 0.2175, 0.3355, 0.3346, 0.2157, 0.279, 0.218, 0.2513, 0.316, 0.3351, 0.21660000000000001, 0.24, 0.2662, 0.21730000000000002, 0…
9846361	GGAAAAAGAAAAAGAAAAAGAAAAAGAAAAAGAAAAAGAAAAAGAAAAAGAAAAAGAAAAAGAAAAAGGUUUUUGUUCGCAAAAGCAAAAGAAACAACAACAACAAC	[0.209, 1.3773, 0.28040000000000004, 0.229, 0.5738, 0.42050000000000004, 1.1035, 0.23750000000000002, 0.1668, 0.47940000000000005, 0.19690000000000002, 0.1358, 0.9351, 0.201, 0.1386, 0.40990000000000004, 0.0539, 0.0955, 0.0437, 0.4879, 0.3896, 0.1648, 0.26780000000000004, 0.2366, -0.0055000000000000005, 1.077, 0.27590000000000003, 0.046900000000000004, 0.11270000000000001, 0.138, 0.1431, 0.3292, …	[0.2771, 0.4521, 0.2591, 0.24580000000000002, 0.3266, 0.29410000000000003, 0.36910000000000004, 0.214, 0.2005, 0.26030000000000003, 0.22310000000000002, 0.1957, 0.3145, 0.1835, 0.1733, 0.2242, 0.16340000000000002, 0.148, 0.136, 0.23550000000000001, 0.22260000000000002, 0.1525, 0.1966, 0.1792, 0.1787, 0.2886, 0.1831, 0.0975, 0.1376, 0.1285, 0.1708, 0.20420000000000002, 0.12150000000000001, 0.139, …
9846367	GGAAAAAGAAAAAGAAAAAGAAAAAGAAAAAGAAAAAGAAAAAGAAAAAGAAAAAGAAAAAGAAAAAGGUUUUUGUUCGCAAAGGCAAAAGAAACAACAACAACAAC	[0.060500000000000005, 0.8078000000000001, 0.29, 0.13090000000000002, 0.3059, 0.0917, 0.714, 0.24070000000000003, 0.1148, 0.3037, 0.0, 0.033100000000000004, 0.6508, 0.2174, 0.1018, 0.275, -0.0064, -0.025400000000000002, 0.06280000000000001, 0.36150000000000004, 0.24, 0.1779, 0.2906, 0.1962, 0.09580000000000001, 0.6654, 0.302, 0.02, 0.1228, 0.1212, -0.07590000000000001, 0.2992, 0.2616, 0.1452, 0.1…	[0.18180000000000002, 0.3556, 0.2366, 0.20070000000000002, 0.26180000000000003, 0.18680000000000002, 0.3178, 0.2068, 0.1812, 0.21860000000000002, 0.16640000000000002, 0.1507, 0.2868, 0.1872, 0.1656, 0.19840000000000002, 0.1544, 0.11750000000000001, 0.12990000000000002, 0.23600000000000002, 0.183, 0.1652, 0.19090000000000001, 0.1837, 0.195, 0.2555, 0.20600000000000002, 0.12250000000000001, 0.1549,…
9846369	GGAAAAAGAAAAAGAAAAAGAAAAAGAAAAAGAAAAAGAAAAAGAAAAAGAAAAAGAAAAAGAAAAAGCUUUUUGUUCGCAAGGAGAAAAGAAACAACAACAACAAC	[0.20120000000000002, 0.9011, 0.15560000000000002, 0.15380000000000002, 0.1841, 0.3247, 0.8712000000000001, 0.1218, 0.1345, 0.1777, 0.1918, 0.14930000000000002, 0.6964, 0.10790000000000001, 0.1193, 0.17120000000000002, 0.0213, 0.184, 0.11510000000000001, 0.8143, 0.1777, 0.0443, 0.0751, 0.0873, -0.07780000000000001, 0.41910000000000003, 0.055600000000000004, 0.0, 0.124, 0.0952, 0.1318, 0.402900000…	[0.20450000000000002, 0.32020000000000004, 0.1734, 0.1716, 0.2091, 0.2154, 0.2934, 0.14980000000000002, 0.1527, 0.1699, 0.1867, 0.1618, 0.2539, 0.1351, 0.1378, 0.1507, 0.1345, 0.152, 0.1428, 0.2581, 0.1363, 0.093, 0.138, 0.1091, 0.17070000000000002, 0.1766, 0.1149, 0.050100000000000006, 0.1163, 0.12490000000000001, 0.1617, 0.1776, 0.1095, 0.09720000000000001, 0.134, 0.1245, 0.149, 0.2137, 0.14020…
9846371	GGAAAAAGAAAAAGAAAAAGAAAAAGAAAAAGAAAAAGAAAAAGAAAAAGAAAAAGAAAAAGAAAAAGCUUUGUGUUCGCAUGGAGAAAAGAAACAACAACAACAAC	[0.1222, 0.7452000000000001, 0.3063, 0.2742, 0.338, 0.3249, 0.6178, 0.25220000000000004, 0.2434, 0.33180000000000004, 0.1418, 0.08850000000000001, 0.5338, 0.2197, 0.2149, 0.2255, 0.018500000000000003, 0.1303, 0.041800000000000004, 0.6378, 0.2783, 0.15910000000000002, 0.2457, 0.2069, 0.0424, 0.6193000000000001, 0.1376, 0.323, 0.2666, 0.133, -0.013600000000000001, 0.5496, 0.10020000000000001, 0.006…	[0.15710000000000002, 0.2561, 0.17650000000000002, 0.1617, 0.1995, 0.1809, 0.22190000000000001, 0.15280000000000002, 0.1386, 0.1617, 0.1506, 0.1231, 0.19770000000000001, 0.1364, 0.1228, 0.1342, 0.11900000000000001, 0.124, 0.0932, 0.1825, 0.126, 0.1159, 0.1293, 0.11040000000000001, 0.1439, 0.1736, 0.0922, 0.12250000000000001, 0.12340000000000001, 0.1017, 0.1087, 0.15180000000000002, 0.0926, 0.1092…
9846373	GGAAAAAGAAAAAGAAAAAGAAAAAGAAAAAGAAAAAGAAAAAGAAAAAGAAAAAGAAAAAGAAAAAGCUUUGAGUUCGCUUGGAGAAAAGAAACAACAACAACAAC	[0.29560000000000003, 1.0735999999999999, 0.2727, 0.1797, 0.2411, 0.39440000000000003, 1.0172, 0.23, 0.1746, 0.2033, 0.20350000000000001, 0.21230000000000002, 0.762, 0.1985, 0.152, 0.1428, 0.0051, 0.08460000000000001, -0.057100000000000005, 0.6111, -0.0216, 0.156, 0.3055, 0.1512, 0.1009, 0.6709, 0.18630000000000002, 0.1384, 0.2795, 0.266, 0.0379, 0.7917000000000001, 0.2068, 0.0804, 0.201700000000…	[0.24960000000000002, 0.40230000000000005, 0.23570000000000002, 0.1986, 0.2674, 0.2531, 0.3598, 0.2026, 0.1767, 0.2147, 0.21810000000000002, 0.1811, 0.3033, 0.1784, 0.1549, 0.1855, 0.1549, 0.1421, 0.1507, 0.259, 0.1381, 0.1468, 0.17950000000000002, 0.1426, 0.1945, 0.24130000000000001, 0.1444, 0.1313, 0.1801, 0.1572, 0.1834, 0.2454, 0.1568, 0.10350000000000001, 0.15410000000000001, 0.1281000000000…
9846381	GGAAAAAGAAAAAGAAAAAGAAAAAGAAAAAGAAAAAGAAAAAGAAAAAGAAAAAGAAAAAGAAAAAGCAUUGGGUUCGCUUGGUGAAAAGAAACAACAACAACAAC	[0.19490000000000002, 0.8137000000000001, 0.10890000000000001, 0.2169, 0.4403, 0.19460000000000002, 0.7069000000000001, 0.092, 0.1889, 0.40440000000000004, 0.0043, 0.1328, 0.632, 0.0789, 0.1671, 0.32630000000000003, 0.030100000000000002, 0.0516, -0.0171, 0.6832, 0.1424, 0.1406, 0.0089, 0.1706, 0.0659, 0.6890000000000001, 0.09040000000000001, 0.22260000000000002, 0.2388, 0.1208, 0.1339000000000000…	[0.1569, 0.2604, 0.1406, 0.158, 0.2081, 0.1635, 0.23, 0.1257, 0.1404, 0.1728, 0.1331, 0.123, 0.2056, 0.11420000000000001, 0.12660000000000002, 0.15030000000000002, 0.1182, 0.09860000000000001, 0.0704, 0.19410000000000002, 0.11800000000000001, 0.1169, 0.0813, 0.1217, 0.1519, 0.1835, 0.08560000000000001, 0.1134, 0.1258, 0.1046, 0.12940000000000002, 0.1675, 0.09340000000000001, 0.10880000000000001, …
9846386	GGAAAAAGAAAAAGAAAAAGAAAAAGAAAAAGAAAAAGAAAAAGAAAAAGAAAAAGAAAAAGAAAAAGUAUAUGGUUCGCUGUAUAAAAAGAAACAACAACAACAAC	[0.23440000000000003, 0.8253, 0.16010000000000002, 0.1468, 0.21880000000000002, 0.44830000000000003, 0.754, 0.13490000000000002, 0.1268, 0.2142, 0.2225, 0.1724, 0.6288, 0.11560000000000001, 0.11130000000000001, 0.188, 0.009000000000000001, 0.0471, 0.0911, 0.5691, 0.0, 0.1726, 0.0455, 0.1268, -0.2401, 0.8274, 0.0785, 0.1553, 0.2293, 0.37260000000000004, 0.14780000000000001, 0.6862, 0.1636, 0.1341,…	[0.32880000000000004, 0.4615, 0.2942, 0.2701, 0.33790000000000003, 0.3574, 0.41540000000000005, 0.2599, 0.23820000000000002, 0.2748, 0.3033, 0.2548, 0.36, 0.2335, 0.2136, 0.2467, 0.2192, 0.17930000000000001, 0.187, 0.3292, 0.0969, 0.21250000000000002, 0.2353, 0.1927, 0.2474, 0.3501, 0.1621, 0.1918, 0.2127, 0.24450000000000002, 0.3064, 0.2883, 0.201, 0.1666, 0.185, 0.1375, 0.1963, 0.2921, 0.2112, …
9846399	GGAAAAAGAAAAAGAAAAAGAAAAAGAAAAAGAAAAAGAAAAAGAAAAAGAAAAAGAAAAAGAAAAAGUUAUGGGUUCGCUUAUAGAAAAGAAACAACAACAACAAC	[0.09430000000000001, 0.6489, 0.1168, 0.3028, 0.5095000000000001, 0.27490000000000003, 0.5158, 0.040100000000000004, 0.2639, 0.45430000000000004, 0.0858, 0.12860000000000002, 0.4712, 0.0332, 0.23340000000000002, 0.3639, 0.0061, 0.1155, -0.049100000000000005, 0.6579, 0.2427, 0.16, 0.3895, 0.1542, -0.1647, 0.6592, -0.040100000000000004, 0.2873, 0.3506, 0.1389, -0.0029000000000000002, 0.651500000000…	[0.24430000000000002, 0.4259, 0.2579, 0.317, 0.366, 0.2972, 0.3695, 0.2005, 0.28140000000000004, 0.3168, 0.2361, 0.2212, 0.3302, 0.1816, 0.2535, 0.2763, 0.1746, 0.2021, 0.12150000000000001, 0.3175, 0.2247, 0.19740000000000002, 0.2554, 0.1905, 0.2068, 0.2957, 0.1086, 0.2192, 0.23040000000000002, 0.1724, 0.24980000000000002, 0.274, 0.1961, 0.17220000000000002, 0.17880000000000001, 0.155600000000000…
9846429	GGAAAAAGAAAAAGAAAAAGAAAAAGAAAAAGAAAAAGAAAAAGAAAAAGAAAAAGAAAAAGAAAAAGUAUUAUCUUCGGAUAAUAAAAAGAAACAACAACAACAAC	[0.3246, 1.0349, 0.16340000000000002, 0.1613, 0.40340000000000004, 0.439, 0.9491, 0.1073, 0.13620000000000002, 0.324, 0.2523, 0.19340000000000002, 0.7692, 0.092, 0.1174, 0.28090000000000004, 0.054700000000000006, 0.1522, 0.20020000000000002, 0.5836, 0.33, 0.2743, 0.3568, 0.046200000000000005, 0.135, 0.7804, 0.4, 0.1943, 0.3834, 0.0763, 0.1655, 0.6401, 0.1409, 0.07010000000000001, 0.3013, 0.0947, …	[0.3834, 0.55, 0.3099, 0.3064, 0.3925, 0.4091, 0.4802, 0.25320000000000004, 0.2645, 0.3312, 0.3282, 0.2755, 0.41140000000000004, 0.22340000000000002, 0.23340000000000002, 0.2926, 0.21760000000000002, 0.2298, 0.24550000000000002, 0.3633, 0.2921, 0.2534, 0.271, 0.1966, 0.26430000000000003, 0.3524, 0.26230000000000003, 0.2308, 0.2516, 0.1582, 0.2752, 0.28750000000000003, 0.17500000000000002, 0.1462,…
9846446	GGAAAAAGAAAAAGAAAAAGAAAAAGAAAAAGAAAAAGAAAAAGAAAAAGAAAAAGAAAAAGAAAAAGAUAUGGGUUCGCUUGUAUAAAAGAAACAACAACAACAAC	[0.049, 0.5761000000000001, 0.20470000000000002, 0.11520000000000001, 0.2278, 0.1923, 0.5339, 0.15940000000000001, 0.0684, 0.27590000000000003, 0.062, 0.047400000000000005, 0.459, 0.1434, 0.060700000000000004, 0.24860000000000002, 0.0204, 0.0212, 0.16840000000000002, 0.3689, 0.1076, 0.0, 0.2771, -0.0616, 0.053, 0.8069000000000001, 0.20120000000000002, 0.24730000000000002, 0.2909, 0.20850000000000…	[0.20620000000000002, 0.3085, 0.215, 0.18610000000000002, 0.2529, 0.2341, 0.28450000000000003, 0.188, 0.15660000000000002, 0.222, 0.1903, 0.179, 0.2538, 0.17220000000000002, 0.14400000000000002, 0.2038, 0.168, 0.1252, 0.1671, 0.2174, 0.1714, 0.0644, 0.182, 0.09280000000000001, 0.2227, 0.2712, 0.1539, 0.16290000000000002, 0.17, 0.16570000000000001, 0.1895, 0.23800000000000002, 0.136, 0.12340000000…
9846448	GGAAAAAGAAAAAGAAAAAGAAAAAGAAAAAGAAAAAGAAAAAGAAAAAGAAAAAGAAAAAGAAAAAGAUUUGAGUUCGCUUGGAUAAAAGAAACAACAACAACAAC	[0.2134, 0.9633, 0.29910000000000003, 0.1991, 0.3005, 0.2531, 0.8115, 0.2595, 0.1721, 0.26730000000000004, 0.08020000000000001, 0.1245, 0.7045, 0.22920000000000001, 0.15130000000000002, 0.2361, 0.06470000000000001, 0.0898, 0.0678, 0.3956, 0.1703, 0.1457, 0.022600000000000002, 0.33130000000000004, 0.4187, 0.6691, 0.17170000000000002, 0.21150000000000002, 0.4112, 0.1371, -0.1947, 0.5327000000000001…	[0.22610000000000002, 0.359, 0.21710000000000002, 0.1943, 0.2306, 0.223, 0.3106, 0.1888, 0.17, 0.1917, 0.166, 0.16620000000000001, 0.27590000000000003, 0.16720000000000002, 0.1515, 0.1708, 0.1502, 0.1451, 0.11960000000000001, 0.20850000000000002, 0.156, 0.13520000000000001, 0.1097, 0.17450000000000002, 0.2197, 0.223, 0.1313, 0.13920000000000002, 0.17300000000000001, 0.1322, 0.1457, 0.1986, 0.1266…
9847114	GGAAAUAAGCUCACAAUGUGUGUGAUAACACACUAAUAUAUAAGAGCGAAAAGCUCAUUGUGAGCAAAUAUAUAAUUCGUUAUAUAAAAAGAAACAACAACAACAAC	[0.5261, 2.6281, 1.0334, 0.5361, 4.0303, 0.46790000000000004, 0.442, 0.4732, 0.5065000000000001, 0.267, 0.06470000000000001, 0.1075, 0.34600000000000003, 0.8954000000000001, 0.622, 0.6538, 0.8934000000000001, 0.4199, 0.1471, 0.3148, 0.1042, 0.33530000000000004, -0.0068000000000000005, 0.789, 0.9308000000000001, 1.8044, 0.8102, 0.2723, 0.2323, 0.064, 0.0932, 0.1663, 0.8652000000000001, 0.6561, 0.3…	[0.4928, 0.7506, 0.48810000000000003, 0.3795, 0.6747000000000001, 0.2816, 0.2805, 0.27040000000000003, 0.2677, 0.2165, 0.1438, 0.17250000000000001, 0.22410000000000002, 0.3084, 0.259, 0.25670000000000004, 0.2793, 0.2081, 0.1474, 0.1811, 0.1259, 0.18630000000000002, 0.0526, 0.24680000000000002, 0.2539, 0.3093, 0.2157, 0.1359, 0.1454, 0.0864, 0.1078, 0.11280000000000001, 0.2023, 0.1777, 0.1358, 0.2…
9847236	GGAAAUAGCUAGUGCAAGUCGGAUAAACGACACGAGGAAUAACUCGAAUAUAUUAAAGCACUGGCAUAUAUAAGUUUCGACUUAUAAAAAGAAACAACAACAACAAC	[0.2028, 2.3678, 0.22690000000000002, 0.42360000000000003, 1.4861, 2.3282, 0.0, 0.1753, 0.5197, -0.0134, -0.0067, 0.5016, 0.33130000000000004, 0.324, 0.417, 0.4292, 0.5705, 0.2199, 0.0, 0.0, 0.0889, 0.34750000000000003, 2.4485, 0.9222, 0.8634000000000001, 1.1458, 0.7462000000000001, 0.2313, 0.1565, 0.6351, 0.1748, 0.45020000000000004, 0.07680000000000001, 0.07640000000000001, 0.076, 0.0756, 0.816…	[0.6295000000000001, 1.0786, 0.5094000000000001, 0.5948, 0.8031, 0.8497, 0.18480000000000002, 0.3647, 0.48, 0.17750000000000002, 0.177, 0.4635, 0.4001, 0.39130000000000004, 0.4303, 0.4164, 0.43870000000000003, 0.3482, 0.1437, 0.1437, 0.2862, 0.3788, 0.6516000000000001, 0.4288, 0.4027, 0.42610000000000003, 0.3507, 0.23620000000000002, 0.20620000000000002, 0.31120000000000003, 0.22160000000000002, …
9847771	GGAAAGGCAGCAGGCCAGAGGACCGCGCCAGCCGAGAGGAGGCACCGCCGGACCAGAGGCCAGGACGGCGCGCGGUUCGCCGCGCGAAAAGAAACAACAACAACAAC	[-0.2503, 0.7421, 0.7648, 0.37610000000000005, 0.4908, 0.44620000000000004, 0.47250000000000003, 0.5896, 0.3693, 0.359, 1.0618, 0.44920000000000004, 0.5926, 0.3613, 0.3527, 0.2086, 0.6856, 0.8431000000000001, 0.21450000000000002, 0.2864, 0.5213, 0.5305, 0.3542, 0.0813, 0.1998, 0.2811, 0.1741, 0.3039, 0.31880000000000003, 0.3854, 0.37560000000000004, 0.0, 0.0468, 0.6502, 0.41190000000000004, 0.780…	[0.25880000000000003, 0.45120000000000005, 0.4041, 0.316, 0.3279, 0.31820000000000004, 0.30610000000000004, 0.32230000000000003, 0.2776, 0.27040000000000003, 0.3735, 0.2677, 0.28390000000000004, 0.2343, 0.22870000000000001, 0.1905, 0.2878, 0.2968, 0.17650000000000002, 0.1963, 0.2321, 0.22840000000000002, 0.19390000000000002, 0.12140000000000001, 0.1626, 0.1767, 0.15030000000000002, 0.1753, 0.1834…
9847788	GGAAAUAGCGUCGAAGCUACAAAGAGUCGACGAUUAUAAAAGACAAGGUAGCGGAAUAGACGCAAUAAGGAUUGCUUCGGCAGUCCAAAAGAAACAACAACAACAAC	[0.7816000000000001, 2.9981, 0.1211, 0.8923000000000001, 2.3142, 1.0677, 0.8455, 0.2899, 0.2132, 0.43560000000000004, 0.06760000000000001, 0.0835, 0.462, 0.2896, 0.1436, 0.20090000000000002, 0.2484, 0.2174, 0.32320000000000004, 0.517, 0.6908000000000001, 3.1417, 0.4655, 1.3179, 0.38980000000000004, 0.27890000000000004, 0.0952, 0.0655, 0.3501, 0.1359, 0.26480000000000004, 0.7383000000000001, 1.604…	[0.2164, 0.3229, 0.0887, 0.1807, 0.2484, 0.16740000000000002, 0.1458, 0.0918, 0.08070000000000001, 0.1134, 0.0521, 0.055900000000000005, 0.1067, 0.0867, 0.0661, 0.07350000000000001, 0.08410000000000001, 0.077, 0.0855, 0.1038, 0.1126, 0.1975, 0.081, 0.12250000000000001, 0.0709, 0.0915, 0.0388, 0.033100000000000004, 0.0636, 0.0438, 0.056600000000000004, 0.085, 0.11410000000000001, 0.1033, 0.0896, 0…
9847793	GGAAAUAAUAAAUAAGCCGCAAAGAGUCGAUUAUUAUAUAAGACAAGGCGGCAUAAUAAAUAUAAUAACCAUACGUUCGCGUGUGGAAAAGAAACAACAACAACAAC	[0.7614000000000001, 3.0857, 0.23650000000000002, 1.1685, 1.4626000000000001, 2.29, 0.997, 1.1303, 1.9387, 0.9351, 0.4768, 2.3015, 0.9281, 0.7396, 0.34990000000000004, 0.3658, 0.19060000000000002, 0.1086, 0.09, 0.4471, 0.41750000000000004, 1.8931, 0.1859, 0.8885000000000001, 0.4587, 0.2874, 0.1258, 0.1129, 0.1653, 0.859, 1.9434, 0.9572, 2.1797, 0.969, 1.2048, 1.6794, 1.8616000000000001, 1.3321, 1…	[0.4419, 0.6298, 0.2416, 0.3951, 0.40590000000000004, 0.44020000000000004, 0.30110000000000003, 0.3002, 0.34640000000000004, 0.2446, 0.18510000000000001, 0.32, 0.2084, 0.1816, 0.1318, 0.1327, 0.1038, 0.0848, 0.08080000000000001, 0.13720000000000002, 0.13540000000000002, 0.23800000000000002, 0.0902, 0.16240000000000002, 0.1179, 0.1056, 0.0722, 0.0675, 0.0811, 0.1491, 0.19720000000000001, 0.1357000…
9847795	GGAAAGUAAGUAGGCCAUAGGACCACUACAGUAGAUAGUAUACACUAACAGACCAUAGGCUAGUAUAGCCGGCGGUUCGCCGCCGGAAAAGAAACAACAACAACAAC	[1.0886, 1.7096, 0.7466, 0.628, 0.5174, 1.3369, 1.5468000000000002, 1.1513, 0.6242, 2.4518, 0.4016, 0.7131000000000001, 0.3437, -0.055, -0.0858, 0.149, 0.7886000000000001, 0.4494, 0.2902, 0.1095, 0.028300000000000002, 0.3915, 0.1759, 0.5543, 0.3025, 0.5275000000000001, 0.1771, 0.0775, 0.2419, 0.305, 0.8315, 0.8343, 0.5867, 0.5159, 0.855, 0.6629, 0.3708, 1.6560000000000001, 0.22360000000000002, 1.…	[0.3103, 0.33030000000000004, 0.2298, 0.20470000000000002, 0.187, 0.2587, 0.257, 0.2147, 0.1625, 0.2667, 0.11960000000000001, 0.14730000000000001, 0.1072, 0.0931, 0.089, 0.0935, 0.1453, 0.1149, 0.0912, 0.0714, 0.1252, 0.10020000000000001, 0.0838, 0.1437, 0.08660000000000001, 0.1053, 0.0678, 0.0668, 0.0736, 0.0816, 0.1385, 0.1154, 0.0917, 0.0887, 0.1228, 0.092, 0.0679, 0.1226, 0.049800000000000004…
9847800	GGAAAUAAUAAAUAAGCUGCCAAGCGUCGAUUAUUAUAUAAGACGAGGCAGCAUAAUAAAUAUAAUAACCUUACGUUCGCGUGAGGAAAAGAAACAACAACAACAAC	[0.3687, 3.081, 0.3315, 1.0499, 1.4056, 1.8614000000000002, 0.5927, 0.9333, 1.8182, 0.8277, 0.3471, 2.6118, 0.4227, 0.3194, 0.3961, 0.3234, 0.1763, 0.10940000000000001, 0.297, 0.0611, 0.2164, 0.3885, 0.4383, 0.7173, 0.116, 0.3991, 0.1937, 0.12710000000000002, 0.2461, 0.9889, 1.9794, 0.9975, 1.9638, 0.987, 1.3602, 1.5584, 1.8166, 1.2787, 1.6735, 0.7053, 0.2731, 0.1666, 0.1044, 0.0631, 0.1410000000…	[0.2796, 0.4988, 0.2013, 0.2957, 0.3155, 0.32680000000000003, 0.1981, 0.2316, 0.2848, 0.1957, 0.13770000000000002, 0.2837, 0.1259, 0.1114, 0.1183, 0.1073, 0.0844, 0.0708, 0.1018, 0.058600000000000006, 0.0911, 0.1096, 0.1153, 0.1383, 0.06860000000000001, 0.10540000000000001, 0.07730000000000001, 0.0684, 0.0877, 0.1505, 0.18560000000000001, 0.12940000000000002, 0.1633, 0.11370000000000001, 0.124, 0…
9847802	GGAAAUAAUAAAUAAGCUGCCGUAGGUAAAUUAUUAUAAAACCUACGGCAGCAUAAUAAAUAUAAUAACCAUGCGUUCGCGUAUGGAAAAGAAACAACAACAACAAC	[0.6181, 2.9441, 0.5123, 0.6151, 1.8288000000000002, 1.9471, 0.6874, 1.0605, 2.3125, 0.6993, 0.6715, 2.411, 0.547, 0.2619, 0.24430000000000002, 0.3105, 0.4665, 0.0511, 0.1865, 0.0, 0.13490000000000002, 0.31670000000000004, 0.1825, 0.0219, 0.0695, 0.3906, 1.1981, 0.5639000000000001, 0.4501, 1.4457, 1.9473, 1.1676, 1.4802, 1.4544000000000001, 1.1812, 1.431, 2.8924000000000003, 0.601, 0.3057, 0.2687…	[0.3935, 0.5889, 0.2919, 0.2995, 0.4224, 0.4016, 0.2514, 0.2874, 0.3634, 0.2102, 0.2025, 0.3156, 0.1631, 0.122, 0.11470000000000001, 0.1237, 0.1421, 0.0671, 0.09960000000000001, 0.0275, 0.0874, 0.1179, 0.0951, 0.052700000000000004, 0.0714, 0.1298, 0.19290000000000002, 0.13770000000000002, 0.12240000000000001, 0.1897, 0.2001, 0.1534, 0.1622, 0.1505, 0.13190000000000002, 0.1355, 0.166, 0.0805, 0.05…
9847817	GGAAAUACUUCAUACGCAUACAUAGUUAGAUUAAUAUCACAUUUACAGCCUCCUCAUCGAUAUCAUCACGAAUCGUUCGCGGUUCGAAAAGAAACAACAACAACAAC	[0.39580000000000004, 1.6722000000000001, 0.3053, 0.62, 0.7159, 1.1861, 0.39780000000000004, 0.8301000000000001, 0.6808000000000001, 0.336, 0.5819, 0.4287, 0.4062, 0.264, 0.11030000000000001, 0.4033, 0.3935, 0.4078, 0.5069, 0.3401, 0.4365, 0.8054, 0.91, 0.6006, 1.5284, 1.1842, 0.8663000000000001, 0.319, 0.3884, 0.7971, 1.5188000000000001, 1.4594, 0.5868, 1.1343, 0.9448000000000001, 0.9164, 0.252,…	[0.1454, 0.22540000000000002, 0.1086, 0.1379, 0.1432, 0.16920000000000002, 0.10450000000000001, 0.1376, 0.1246, 0.0906, 0.1107, 0.0976, 0.09340000000000001, 0.0763, 0.066, 0.0907, 0.0869, 0.0913, 0.09580000000000001, 0.07780000000000001, 0.0874, 0.1081, 0.1106, 0.088, 0.1296, 0.1057, 0.0882, 0.0587, 0.06620000000000001, 0.0813, 0.1013, 0.0937, 0.0596, 0.0776, 0.06860000000000001, 0.0651, 0.0357, …
9847819	GGAAAGGCAGCAGGCCAGAGGACCGCGCCAGCGGAAAAAGCGCACCGCCGGACCAGAGGCCAGGACGGCGGCCGGUUCGCCGGCCGAAAAGAAACAACAACAACAAC	[0.4751, 1.1203, 0.9223, 0.46740000000000004, 0.5334, 0.2907, 0.2044, 0.2973, 0.5723, 0.6352, 0.7327, 0.5178, 0.37060000000000004, 0.2308, 0.10930000000000001, 0.22590000000000002, 0.6795, 0.6886, 0.36560000000000004, 0.4859, 0.5802, 0.3028, 0.1768, 0.15360000000000001, 0.1082, 0.1274, 0.2093, 0.14550000000000002, 0.2273, 0.2515, 0.10020000000000001, 0.1028, 0.12660000000000002, 1.5467, 1.0154, 0…	[0.11710000000000001, 0.1466, 0.12560000000000002, 0.0926, 0.0942, 0.0729, 0.062200000000000005, 0.07200000000000001, 0.0927, 0.0952, 0.0966, 0.0813, 0.06910000000000001, 0.056600000000000004, 0.0414, 0.054700000000000006, 0.08700000000000001, 0.0844, 0.0635, 0.0702, 0.0738, 0.054900000000000004, 0.0444, 0.0427, 0.0357, 0.0379, 0.0456, 0.0392, 0.0465, 0.0475, 0.032600000000000004, 0.0328, 0.03650…
9849416	GGAAAGACGCAAGCAGCCGAGAGGCGCAAGGAGCGAAGAGCGCCAAGGCGCGAGAGCGACCAAGCGAGCGGACGCUUCGGCGUCCGAAAAGAAACAACAACAACAAC	[0.1409, 1.8513000000000002, 1.5707, 1.2393, 0.2878, 0.9379000000000001, 0.1605, 0.18630000000000002, 0.21780000000000002, 0.8232, 0.32530000000000003, 0.34740000000000004, 0.4132, 0.7353000000000001, 0.3996, 0.1129, 0.0949, 0.2136, 0.38520000000000004, 0.7747, 0.9859, 0.7531, 0.22260000000000002, 0.2079, 0.2204, 0.44670000000000004, 0.4237, 0.38170000000000004, 0.28500000000000003, 0.3637, 0.359…	[0.319, 0.47600000000000003, 0.4083, 0.3456, 0.2011, 0.29660000000000003, 0.1568, 0.1625, 0.1746, 0.2612, 0.1874, 0.1812, 0.1943, 0.2358, 0.1779, 0.1479, 0.12190000000000001, 0.1386, 0.17500000000000002, 0.2187, 0.22970000000000002, 0.19840000000000002, 0.1343, 0.1325, 0.1216, 0.1516, 0.1482, 0.1457, 0.12430000000000001, 0.1338, 0.14020000000000002, 0.1293, 0.12610000000000002, 0.1303, 0.1759, 0.…
9849453	GGAAAAACUCAAGUAGAUAAAAAUCACAAGGAUGAAAAACAGCCAAGACAUAAAAAUGAUCAAGAGAACGGUCGGUUCGCCGACCGAAAAGAAACAACAACAACAAC	[0.38120000000000004, 2.7224, 0.6968000000000001, 1.2133, 0.86, 0.5745, 0.1187, 0.7436, 0.0436, 0.26180000000000003, 0.1527, -0.023700000000000002, 0.4651, 0.3941, 0.2931, 0.5225000000000001, 0.8977, 1.7117, 0.08270000000000001, 0.76, 1.028, 0.36360000000000003, 0.4927, 0.1807, -0.0159, 0.2561, 0.1358, 0.125, 0.0789, 0.27190000000000003, -0.0839, 0.4011, 0.3154, 1.3614, 0.15960000000000002, 0.463…	[0.2587, 0.47990000000000005, 0.2624, 0.30970000000000003, 0.2592, 0.2162, 0.1279, 0.23090000000000002, 0.0876, 0.16640000000000002, 0.1278, 0.0473, 0.19540000000000002, 0.1642, 0.1489, 0.18780000000000002, 0.2164, 0.27030000000000004, 0.0838, 0.1811, 0.1952, 0.1273, 0.1439, 0.0955, 0.08170000000000001, 0.10890000000000001, 0.0942, 0.0825, 0.0847, 0.1102, 0.1456, 0.16290000000000002, 0.1127000000…
9849544	GGAAACCCGGGACCGAAUCCGGACCGACGCAGCGAGCCAAAGGCCGCGCGCGGCCGGACGGCUCGGGAGCGGCCAUUCGUGGCCGCAAAAGAAACAACAACAACAAC	[0.9045000000000001, 4.6582, 0.8441000000000001, 0.21910000000000002, 0.1497, 0.22110000000000002, 0.0733, 0.028900000000000002, 0.1729, 0.0719, 0.44920000000000004, 0.7095, 0.1638, 0.1061, 0.6557000000000001, 0.9425, 0.5725, 0.1689, 0.08170000000000001, 0.0543, 0.0541, 0.1529, 0.383, 0.1034, 0.1282, 0.37620000000000003, 0.3411, 0.1056, 0.44530000000000003, 0.2684, 0.4026, 0.1254, 0.0442, 0.13140…	[0.3312, 0.5011, 0.22870000000000001, 0.1313, 0.1125, 0.1274, 0.0889, 0.0748, 0.1179, 0.08710000000000001, 0.161, 0.1895, 0.1063, 0.0946, 0.1758, 0.1995, 0.15990000000000001, 0.10200000000000001, 0.0748, 0.066, 0.06570000000000001, 0.0935, 0.1278, 0.078, 0.0833, 0.1264, 0.1158, 0.08030000000000001, 0.1258, 0.1038, 0.11750000000000001, 0.078, 0.0539, 0.07590000000000001, 0.09480000000000001, 0.091…
9849569	GGAAAAGCAUAGCAACCGUAGAGUCACACACGUCCGAAAGGACCACACAGACUCUACCCAAGCUAUGCGCAGUGGUUCGCCACUGCAAAAGAAACAACAACAACAAC	[1.1445, 3.3292, 0.32130000000000003, 0.8773000000000001, 0.86, 0.5478000000000001, 0.2006, 0.0879, 0.1484, 0.10300000000000001, 0.0733, 0.19890000000000002, 0.0936, 0.1539, 0.192, 0.08270000000000001, 0.1837, 0.3598, 0.0363, 0.032, 0.1575, 0.0951, 0.1955, 0.0688, 0.2374, 0.1854, 1.3949, 0.5245000000000001, 0.724, 0.3361, 0.1526, 0.1962, 0.1369, 0.0724, 0.0813, 0.26890000000000003, 0.3925, 0.2054…	[0.1302, 0.179, 0.0601, 0.0907, 0.08650000000000001, 0.06910000000000001, 0.044500000000000005, 0.0342, 0.0385, 0.0335, 0.028800000000000003, 0.0431, 0.0324, 0.039, 0.0432, 0.0317, 0.0461, 0.0534, 0.022, 0.0207, 0.0362, 0.03, 0.040400000000000005, 0.026600000000000002, 0.043000000000000003, 0.0385, 0.0913, 0.056600000000000004, 0.06420000000000001, 0.0442, 0.031, 0.034300000000000004, 0.0285, 0.0…
9849603	GGAAAAGCAUAGCUUGGGUAGAGUCUAUAUAGUCCGAAAGGACAUAUAUGACUCUACGGUUGCUAUGCGCUCAGCUUCGGCUGAGCAAAAGAAACAACAACAACAAC	[0.937, 3.6994, 0.4178, 0.8826, 0.6478, 0.5353, 0.18480000000000002, 0.2184, 0.062200000000000005, 0.046400000000000004, 0.0347, 0.2139, 0.5364, 0.0281, 0.1464, 0.1627, 0.5531, 0.4807, 0.027200000000000002, 0.037, 0.1537, 0.0748, 0.3255, 0.0848, 0.14170000000000002, 0.27490000000000003, 0.561, 0.0959, 0.7349, 0.34, 0.5548000000000001, 0.1158, 0.1676, 0.0984, 0.0678, 0.21760000000000002, 0.3144, 0…	[0.1671, 0.24980000000000002, 0.0922, 0.1237, 0.10540000000000001, 0.094, 0.0597, 0.0645, 0.0407, 0.0349, 0.0317, 0.0613, 0.0902, 0.0323, 0.0516, 0.0555, 0.0892, 0.0795, 0.0275, 0.03, 0.049100000000000005, 0.0397, 0.0679, 0.0378, 0.0471, 0.061500000000000006, 0.08, 0.0412, 0.08710000000000001, 0.061500000000000006, 0.0746, 0.0391, 0.0434, 0.0349, 0.0302, 0.048400000000000006, 0.0557, 0.0316, 0.02…
9849692	GGAAAUUUUAAAAUCUGUGUGGCUGUCACUCGGCUGCAUGCUUAGUGCACUCACGCAGUAUAAUUAAACGUGGGCUUCGGCUCGCGAAAAGAAACAACAACAACAAC	[0.6686000000000001, 2.2476, 0.428, 0.4474, 5.3954, 2.2226, 1.3078, 1.962, 3.0797, 0.524, 0.33680000000000004, 0.4363, 0.4199, 0.6111, 0.0369, 0.1361, 0.2495, 0.0267, 0.17550000000000002, 0.0872, 0.0, 0.1371, 0.1282, 0.16010000000000002, 0.4812, 0.5992000000000001, 0.3063, 0.1516, 0.3158, 0.11030000000000001, 0.0732, 0.1719, 0.0901, 0.3501, 0.2998, 0.8099000000000001, 1.2837, 0.4403, 1.3336000000…	[0.6525000000000001, 0.8545, 0.47540000000000004, 0.4587, 0.8669, 0.5395, 0.4116, 0.4429, 0.4687, 0.2238, 0.19820000000000002, 0.19870000000000002, 0.1975, 0.2154, 0.09330000000000001, 0.1242, 0.15510000000000002, 0.0913, 0.13190000000000002, 0.1057, 0.044500000000000005, 0.132, 0.11710000000000001, 0.1279, 0.1831, 0.197, 0.1468, 0.114, 0.1497, 0.1008, 0.0887, 0.1182, 0.10020000000000001, 0.146, …
9849731	GGAAAGUACAAAAGAUAAUAUAAAAUAUAUAUCAAUAUACUAUAAAAUAGAUAUAAAAAGUACAAAAAUAUAAAUUUCGAUUUAUAAAAAGAAACAACAACAACAAC	[1.0833, 0.9025000000000001, -0.09960000000000001, 0.5083, 0.0, 0.0, 0.4914, 0.47550000000000003, 1.6351, -0.0495, 1.0655000000000001, 0.378, 0.0, 0.3685, 0.0, 0.9308000000000001, 0.0, 0.2864, 0.3276, 1.3774, 1.5312000000000001, 0.7495, 0.2457, 1.0859, 0.546, 0.3205, 0.5663, 0.3033, 1.1056, 0.182, 0.17980000000000002, 0.1302, 0.20600000000000002, 0.0, 0.7256, 0.429, 0.4607, 0.152, 0.1041, 0.4859,…	[1.3725, 1.2784, 0.54, 1.0178, 0.5107, 0.5107, 0.984, 0.9523, 1.2674, 0.43260000000000004, 1.0664, 0.7575000000000001, 0.38120000000000004, 0.7387, 0.3718, 0.9440000000000001, 0.3463, 0.6771, 0.657, 0.9612, 0.9131, 0.6843, 0.4937, 0.7401, 0.5657, 0.4777, 0.5675, 0.4944, 0.6374000000000001, 0.36710000000000004, 0.3627, 0.36760000000000004, 0.4379, 0.1797, 0.5419, 0.4429, 0.42210000000000003, 0.307…
9849736	GGAAAAGCAUAGCUCCUGUAGAGUACCCUUUGUCCGAAAGGACUUUCCCUACUCUACCUUCGCUAUGCGCUGAGCUUCGGCUCAGCAAAAGAAACAACAACAACAAC	[0.6453, 3.24, 0.3694, 0.7845000000000001, 0.9454, 0.6762, 0.2499, 0.13140000000000002, 0.3916, 0.24650000000000002, 0.2374, 0.17450000000000002, 0.2099, 0.1457, 0.17350000000000002, 0.7135, 0.5036, 0.8996000000000001, 0.057800000000000004, 0.10930000000000001, 0.3307, 0.1027, 0.46740000000000004, 0.1579, 0.4879, 0.1685, 0.1985, 0.7952, 1.4507, 0.7143, 0.1149, 0.35100000000000003, 0.267, 0.0659, …	[0.17300000000000001, 0.2827, 0.10830000000000001, 0.1416, 0.14650000000000002, 0.12510000000000002, 0.0818, 0.06520000000000001, 0.0941, 0.0771, 0.0761, 0.06720000000000001, 0.07680000000000001, 0.060700000000000004, 0.0757, 0.1184, 0.09580000000000001, 0.1178, 0.040100000000000004, 0.0487, 0.07640000000000001, 0.0476, 0.0845, 0.0536, 0.0854, 0.0608, 0.0587, 0.1032, 0.1257, 0.0888, 0.04060000000…
9849764	GGAAAUUCGUAACAAGUGACAUGUGAGCUAGCAUGAGGCGCACCGGAGCCACUUUUACACCACAAUAAGACUUCUUUCGAGGAGUCAAAAGAAACAACAACAACAAC	[0.4582, 2.3536, 1.267, 1.1412, 1.4065, 2.0208, 1.0795, 0.6378, 0.9002, 1.1077, 0.506, 0.5163, 1.1733, 0.46630000000000005, 0.16490000000000002, 1.3526, 0.07640000000000001, 0.5007, 0.8418, 0.5266000000000001, 0.5359, 0.27340000000000003, 0.8679, 0.059000000000000004, 0.3405, 0.16570000000000001, 0.2192, 0.3771, 0.2943, 0.2427, 0.2381, 0.44470000000000004, 2.577, 0.42710000000000004, 0.8335, 0.38…	[0.3961, 0.6165, 0.4546, 0.41190000000000004, 0.4207, 0.4469, 0.3262, 0.264, 0.28140000000000004, 0.2934, 0.2132, 0.2091, 0.2795, 0.18530000000000002, 0.133, 0.2674, 0.09230000000000001, 0.1753, 0.2088, 0.17200000000000001, 0.165, 0.12660000000000002, 0.1923, 0.0714, 0.12890000000000001, 0.09870000000000001, 0.1078, 0.1298, 0.11560000000000001, 0.11040000000000001, 0.1085, 0.135, 0.25520000000000…
9849769	GGAAAAGCAUAGCAGGAGUAGAGUAGGGUUUGUCCGAAAGGACUUUGGGUACUCUACGAAGGCUAUGCGCUGAGGUUCGCCUCAGCAAAAGAAACAACAACAACAAC	[0.7856000000000001, 3.2453, 0.3347, 1.0521, 0.4898, 0.37170000000000003, 0.2245, 0.0898, 0.096, 0.0988, 0.035500000000000004, 0.2024, 0.1129, 0.0826, 1.309, 0.3764, 0.1953, 0.4766, 0.0407, 0.030500000000000003, 0.22660000000000002, 0.1809, 0.35860000000000003, 0.0766, 0.006, 0.066, 0.2069, 1.6905000000000001, 2.8623000000000003, 1.0593, 0.0813, 0.2051, 0.1625, 0.0592, 0.0439, 0.17550000000000002…	[0.18910000000000002, 0.2884, 0.10450000000000001, 0.16140000000000002, 0.1159, 0.1013, 0.0819, 0.060500000000000005, 0.059800000000000006, 0.0592, 0.044700000000000004, 0.07640000000000001, 0.061, 0.0536, 0.16060000000000002, 0.1153, 0.0728, 0.0965, 0.037200000000000004, 0.0381, 0.0684, 0.06280000000000001, 0.0825, 0.0442, 0.0268, 0.044700000000000004, 0.0682, 0.1509, 0.17, 0.1028, 0.034, 0.0493…
9849782	GGAAAAGCAUAGCUGGUGUAGAGUAGGGAAAGUCCGAAAGGACAAAGGGUACUCUACGUUGGCUAUGCGCUGACCUUCGGGUCAGCAAAAGAAACAACAACAACAAC	[0.7666000000000001, 3.7075, 0.34190000000000004, 0.9851000000000001, 0.4395, 0.5478000000000001, 0.2972, 0.1638, 0.14980000000000002, 0.0888, 0.0955, 0.1552, 0.09380000000000001, 0.0187, 0.075, 0.0932, 0.0038, 0.26430000000000003, 0.0178, 0.0356, 0.22790000000000002, 0.08710000000000001, 0.2159, 0.051300000000000005, 0.0099, 0.0511, 0.0268, 0.334, 0.1237, 0.09040000000000001, 0.0182, 0.1763, 0.0…	[0.2082, 0.33, 0.1246, 0.1713, 0.1245, 0.12860000000000002, 0.09680000000000001, 0.0823, 0.07780000000000001, 0.0639, 0.062200000000000005, 0.0775, 0.0611, 0.038200000000000005, 0.0683, 0.0989, 0.040400000000000005, 0.0915, 0.0364, 0.0436, 0.081, 0.0568, 0.08030000000000001, 0.0473, 0.0371, 0.0471, 0.0434, 0.1037, 0.06420000000000001, 0.0579, 0.042800000000000005, 0.0695, 0.048400000000000006, 0.…
9849785	GGAAAGUACAUGAGAUAAUAUAGAAUAUAUAUCAAUAUGCUUACAUUAAGAUAUGAUACGUACAUACAUAUAAUUUUCGAAUUAUAAAAAGAAACAACAACAACAAC	[1.1183, 1.5239, 0.4922, 0.4243, 0.426, 0.4141, 0.4484, 0.3411, 0.5647, 1.323, 0.1275, 0.6224000000000001, 0.3079, 0.368, 0.9506, 1.1461999999999999, 0.4384, 1.1567, 0.2594, 0.9044000000000001, 0.4772, 0.5416000000000001, 1.2711999999999999, 0.45270000000000005, 0.2529, 0.6359, 0.6508, 0.49560000000000004, 0.5699000000000001, 0.252, 0.2, 0.1187, 0.389, 0.1433, 0.6324000000000001, 0.1223, 0.1584, …	[0.4717, 0.482, 0.3131, 0.28450000000000003, 0.2758, 0.2681, 0.2773, 0.2446, 0.29450000000000004, 0.3724, 0.1631, 0.2686, 0.2044, 0.2247, 0.2999, 0.3042, 0.2034, 0.2848, 0.1681, 0.248, 0.1904, 0.1932, 0.263, 0.17400000000000002, 0.148, 0.1864, 0.1897, 0.15660000000000002, 0.1655, 0.12350000000000001, 0.1134, 0.1018, 0.1436, 0.08700000000000001, 0.1539, 0.08310000000000001, 0.096, 0.0729, 0.1149, …
9849787	GGAAAUAACGCUACCAAAAGGUAGCGAUAACUUCAUCGAAAGAUGAAGAAUACGUACGAAAGUACGAAGUAAUGCUUCGGCAUUACAAAAGAAACAACAACAACAAC	[1.0876, 3.6824, 1.4934, 1.0781, 2.8694, 1.7697, 0.8278000000000001, 0.45690000000000003, 0.23970000000000002, 0.1085, 0.0592, 0.1547, 0.058300000000000005, 0.152, 0.4053, 0.055600000000000004, 1.072, 1.2181, 0.502, 0.3996, 0.6166, 0.2197, 0.1242, 0.1232, -0.0103, 0.5777, 1.6625, 1.7163, 0.36460000000000004, 0.7241000000000001, 0.29410000000000003, 0.2576, 0.027, 0.016900000000000002, 0.0806, 0.0…	[0.6027, 0.789, 0.5035000000000001, 0.42610000000000003, 0.5521, 0.4143, 0.2949, 0.228, 0.1801, 0.145, 0.1189, 0.1618, 0.117, 0.1593, 0.216, 0.11170000000000001, 0.28850000000000003, 0.2889, 0.1973, 0.1779, 0.20850000000000002, 0.1468, 0.1136, 0.11270000000000001, 0.0459, 0.1993, 0.277, 0.2664, 0.1499, 0.1734, 0.1211, 0.1208, 0.055, 0.0577, 0.074, 0.0654, 0.0651, 0.0878, 0.1307, 0.0772, 0.0786, 0…
9849805	GGAAAUAACGCUAGAUUUUUAUAGCGAUAACUUCAGAUUUUUAUGAAGAAUACGUGAUUUUUAACGAAGUAAUGCUUCGGCGUUACAAAAGAAACAACAACAACAAC	[0.7043, 0.9516, 0.49560000000000004, 0.6635, 2.2574, 0.4374, 0.7383000000000001, 0.4058, 0.305, 0.5716, 0.5461, 0.3791, 0.0589, 1.1351, 1.2023, 1.8245, 1.788, 1.6402, 1.1574, 1.0237, 1.0185, 0.2874, 0.11900000000000001, 0.0955, 0.0212, 0.21430000000000002, 0.6441, 0.4459, 0.21780000000000002, 0.22460000000000002, 0.32030000000000003, 0.0896, 0.09570000000000001, 0.1173, 0.0437, 0.3148, 1.0757, 1…	[0.3527, 0.3675, 0.2649, 0.2883, 0.4287, 0.22080000000000002, 0.2534, 0.19890000000000002, 0.1754, 0.21810000000000002, 0.20980000000000001, 0.1792, 0.10160000000000001, 0.26380000000000003, 0.2617, 0.2893, 0.2617, 0.23670000000000002, 0.1913, 0.176, 0.1661, 0.0966, 0.0721, 0.0679, 0.0626, 0.107, 0.1351, 0.1145, 0.0944, 0.0881, 0.1044, 0.061900000000000004, 0.058, 0.0631, 0.0427, 0.09680000000000…
9849807	GGAAAAGCAUAGCUAAUGUAGAGUAGGGCCCAUCCGAAAGGAUCCCGGGUACUCUACAUUAGCUAUGCGCAGAGCUUCGGCUCUGCAAAAGAAACAACAACAACAAC	[1.0238, 2.7194000000000003, 0.243, 0.918, 0.8174, 0.6178, 0.058600000000000006, 0.4712, 0.056100000000000004, 0.1328, 0.0661, 0.033, 0.4786, 0.0, 0.2509, 0.2358, 0.1827, 0.4717, 0.117, 0.058300000000000005, 0.2748, 0.1134, 0.4606, 0.5683, 0.2076, 0.7645000000000001, 0.4782, 0.393, 1.6634, 6.0862, 0.619, 0.11120000000000001, 0.18680000000000002, 0.10890000000000001, 0.1081, 0.22340000000000002, 0…	[0.44670000000000004, 0.5817, 0.227, 0.3526, 0.3215, 0.2803, 0.1408, 0.2456, 0.1358, 0.1607, 0.1327, 0.1131, 0.2388, 0.06470000000000001, 0.1885, 0.18630000000000002, 0.1668, 0.226, 0.1416, 0.117, 0.1862, 0.1373, 0.2212, 0.2283, 0.15610000000000002, 0.24710000000000001, 0.20720000000000002, 0.18610000000000002, 0.30310000000000004, 0.4107, 0.1491, 0.0727, 0.0903, 0.0713, 0.0707, 0.0942, 0.0928000…
9849809	GGAAAUAAUAAUUAACGUACUCGAUAAUAGCUUCAGAUUUUUAUGAAGAAUAUAAGAGUACGAAUAUAGAUAUGCUUCGGCGUAUCAAAAGAAACAACAACAACAAC	[-0.11850000000000001, 1.9268, 0.5014000000000001, 0.1469, 1.9685000000000001, 2.2262, 0.431, 1.2793, 2.3147, 0.6521, 2.1661, 0.5297000000000001, 1.3021, 0.1675, 0.2391, 0.0, 0.46230000000000004, 0.1762, 0.0876, 0.11810000000000001, 0.057600000000000005, 0.2268, 0.3536, 1.2424, 3.8978, 0.3245, 0.7003, 0.3901, 0.0658, 0.169, 0.2102, 0.1072, 0.050100000000000006, 0.0563, 0.0935, 0.24960000000000002…	[0.2078, 0.7845000000000001, 0.4631, 0.3355, 0.6858000000000001, 0.6536000000000001, 0.3546, 0.487, 0.5533, 0.32880000000000004, 0.48250000000000004, 0.2669, 0.3537, 0.1716, 0.1847, 0.0618, 0.2281, 0.16060000000000002, 0.13, 0.1505, 0.1154, 0.17020000000000002, 0.2024, 0.3034, 0.4238, 0.15, 0.1903, 0.1481, 0.07970000000000001, 0.11370000000000001, 0.12440000000000001, 0.0965, 0.0776, 0.0768000000…
9849820	GGAAAUACUUUAAGUUUAGAAUAGACGGUGACAUGGUACCACAUAUAUCACGUCAACGUCUUAAAAGACAGUCACUUCGGUGACUGAAAAGAAACAACAACAACAAC	[1.0384, 2.4924, 0.5364, 1.1309, 1.3776, 1.5741, 0.38620000000000004, 1.9585, 2.0151, 0.6304000000000001, 1.5639, 0.4076, 0.5155000000000001, 2.7181, 1.4303, 0.9861000000000001, 0.793, 0.38170000000000004, 1.2245, 0.9055000000000001, 2.184, 0.42410000000000003, 0.1346, 0.19010000000000002, 0.0555, 0.0369, 0.1452, 0.1481, 0.0439, 0.11470000000000001, 0.106, 0.0274, 0.07640000000000001, 0.013000000…	[0.3462, 0.4248, 0.22060000000000002, 0.28, 0.2888, 0.2837, 0.1595, 0.2866, 0.2671, 0.1567, 0.21660000000000001, 0.12140000000000001, 0.1321, 0.2398, 0.1696, 0.1383, 0.12240000000000001, 0.0884, 0.1386, 0.11560000000000001, 0.1595, 0.0747, 0.0466, 0.055200000000000006, 0.032100000000000004, 0.0279, 0.0476, 0.049800000000000004, 0.0323, 0.0478, 0.0396, 0.030500000000000003, 0.0395, 0.0258, 0.04640…
9849837	GGAAAUAGUGUAGACUUAUGAAAACUAUAGGUCCAGACAUGUUCCUCGGAACUUGUCGGCGUUAAAAAGUGACGUUUCGACGUCACAAAAGAAACAACAACAACAAC	[0.3704, 0.9429000000000001, 0.1569, 0.40650000000000003, 0.7857000000000001, 0.3513, 0.13090000000000002, 0.6677000000000001, 0.0729, 2.2178, 0.13620000000000002, 0.1466, 0.4031, 0.128, 0.5475, 0.547, 0.5026, 0.7723, 0.2813, 1.2206000000000001, 0.6294000000000001, 0.4264, 0.4882, 0.3219, 0.7797000000000001, 0.5618000000000001, 0.8399000000000001, 0.6565000000000001, 0.4768, 0.4, 0.6108, 0.2416, …	[0.0954, 0.1322, 0.0604, 0.088, 0.1121, 0.0779, 0.052700000000000004, 0.0994, 0.040400000000000005, 0.1573, 0.046, 0.0473, 0.0709, 0.0438, 0.0792, 0.0775, 0.073, 0.0853, 0.0541, 0.1, 0.0718, 0.0596, 0.0618, 0.050800000000000005, 0.0732, 0.062400000000000004, 0.0716, 0.062200000000000005, 0.0529, 0.048600000000000004, 0.057100000000000005, 0.0373, 0.0297, 0.041600000000000005, 0.0385, 0.0265000000…
9849874	GGAAAUCGUCUAUCUUCUGCAGGCUGCUUACGGUUUCGUCCGUGUUGCAGCCGAUCAUCAGCACAUCAGCAGCUGUUCGCAGCUGCAAAAGAAACAACAACAACAAC	[0.9164, 0.8252, 0.453, 0.4607, 0.2043, 0.20090000000000002, 0.43360000000000004, 0.6005, 0.1824, 1.2616, 1.3111, 2.689, 0.0, 0.5091, 0.2609, 0.6246, 0.20170000000000002, 0.2417, 0.446, 1.1836, 0.3962, 0.20620000000000002, 0.3029, 0.1003, 0.09960000000000001, 0.131, 0.47550000000000003, 0.27990000000000004, 0.18430000000000002, 0.0, 0.0, 0.0916, 0.5078, 0.0877, 1.9321000000000002, 0.2028, 0.1265,…	[0.7936000000000001, 0.7416, 0.5758, 0.5565, 0.45580000000000004, 0.4489, 0.5238, 0.5690000000000001, 0.41190000000000004, 0.6824, 0.6509, 0.7563000000000001, 0.1395, 0.40080000000000005, 0.31570000000000004, 0.40490000000000004, 0.3013, 0.29250000000000004, 0.3537, 0.465, 0.31670000000000004, 0.24980000000000002, 0.2767, 0.2018, 0.20040000000000002, 0.2446, 0.3085, 0.2558, 0.2235, 0.0947, 0.0947…
9849986	GGAAAUAGAUCAAUCUGAGGCUAAGCAACAGGCUGACGAUAGUAGGAGGCAUGUCACGAAUUCGAUCACUUUAAGUUCGCUUAAAGAAAAGAAACAACAACAACAAC	[0.5151, 2.0887000000000002, 0.468, 0.7093, 2.3461, 1.3721, 1.0883, 0.6295000000000001, 1.2398, 0.5328, 0.5906, 0.3749, 0.4662, 0.34400000000000003, 0.4879, 0.1363, 0.2636, -0.008700000000000001, 0.19940000000000002, 0.425, 0.7848, 0.2581, 0.4899, 0.7607, 0.46180000000000004, 0.487, 0.3531, 0.366, 0.3436, 0.1565, 0.12480000000000001, 0.0872, 0.9712000000000001, 0.0078000000000000005, 0.5131, 0.13…	[0.2806, 0.41340000000000005, 0.22060000000000002, 0.24830000000000002, 0.3708, 0.2765, 0.23970000000000002, 0.187, 0.2333, 0.16090000000000002, 0.1676, 0.1378, 0.1466, 0.1237, 0.1391, 0.08940000000000001, 0.1092, 0.0273, 0.1046, 0.12940000000000002, 0.1593, 0.0998, 0.12480000000000001, 0.1464, 0.11910000000000001, 0.11860000000000001, 0.1022, 0.1014, 0.10160000000000001, 0.0697, 0.07060000000000…
9850031	GGAAAAACGGCGAGCCGCAGCGACGAGACCGGCGGACGAGCGAGGAACGCGACCGACGGAGAGGCCGAGACCGCGUUCGCGCGGUCAAAAGAAACAACAACAACAAC	[1.9256000000000002, 3.2254, 0.7639, 0.7829, 0.7384000000000001, 0.7154, 0.4833, 0.2378, 0.234, 0.1963, 0.0, 0.0, 0.44670000000000004, 0.22, 0.0, 0.6318, 0.5718, 0.3592, 0.194, 0.15760000000000002, 0.5191, 0.35950000000000004, 0.5203, 0.33890000000000003, 1.2414, 0.7371000000000001, 0.6683, 0.242, 0.1365, 0.13520000000000001, 0.134, 0.1328, 0.2609, 0.38120000000000004, 0.24980000000000002, 0.7133…	[1.3679000000000001, 1.4106, 0.8115, 0.7637, 0.7232000000000001, 0.686, 0.5844, 0.4767, 0.4692, 0.4657, 0.2328, 0.2328, 0.5403, 0.4413, 0.22260000000000002, 0.5763, 0.5559000000000001, 0.4793, 0.3894, 0.38880000000000003, 0.5079, 0.4353, 0.47500000000000003, 0.41040000000000004, 0.595, 0.4782, 0.45930000000000004, 0.3393, 0.275, 0.2726, 0.2701, 0.2677, 0.31670000000000004, 0.3488, 0.3035, 0.41140…
9850047	GGAAAUAAGAUGAGAAGCAGCUAUGAGACCGGAGGACGAUCGAGGAACAAGACCGACUUAGAGAUCUAGUCCGCGUUCGCGCGGACAAAAGAAACAACAACAACAAC	[0.2887, 1.8764, 1.2732999999999999, 0.5653, 1.9029, 1.5767, 0.3397, 0.2001, 0.6531, 0.8735, 0.2735, 1.0294, 0.22970000000000002, 0.8274, 0.242, 0.25420000000000004, 0.648, 0.317, 0.14020000000000002, 0.3487, 0.4279, 0.4314, 0.9885, 0.3418, 0.7853, 0.535, 0.2901, 0.39380000000000004, 0.189, 0.038900000000000004, 0.39630000000000004, 0.40240000000000004, 0.18860000000000002, 0.21930000000000002, 0…	[0.5618000000000001, 0.8315, 0.6359, 0.4783, 0.6616000000000001, 0.5717, 0.3266, 0.2854, 0.38670000000000004, 0.4212, 0.2826, 0.41190000000000004, 0.259, 0.368, 0.2379, 0.2321, 0.3105, 0.2383, 0.1922, 0.2504, 0.2577, 0.24860000000000002, 0.3282, 0.2295, 0.28600000000000003, 0.2383, 0.219, 0.2058, 0.1709, 0.11510000000000001, 0.2089, 0.2132, 0.1569, 0.16740000000000002, 0.2439, 0.16540000000000002…
9850063	GGAAAUAAGAUAAAAAGCAGCUAUGAAACCAGAGAAAAAUCAAGGAACAAGACAGACUUAAAAAUCUAGUCGCCGUUCGCGGCGACAAAAGAAACAACAACAACAAC	[0.4847, 2.5954, 1.275, 1.4387, 2.1848, 0.9055000000000001, 0.6861, 0.40390000000000004, 1.1815, 1.1454, 2.5597, 0.4893, 0.0, 0.4252, 0.1988, 0.4091, 1.0485, 0.1928, 0.078, 0.1105, 1.1316, 0.3598, 0.07830000000000001, 0.10210000000000001, 1.3334000000000001, 0.2828, 0.18780000000000002, 0.055, 0.1509, 0.2441, 0.1057, 0.4169, 0.152, 0.8663000000000001, 0.3895, 0.2464, 0.1957, 0.27590000000000003, …	[0.7161000000000001, 1.0668, 0.7495, 0.7318, 0.7767000000000001, 0.5377000000000001, 0.481, 0.39430000000000004, 0.5389, 0.5142, 0.6208, 0.33080000000000004, 0.0971, 0.3108, 0.2358, 0.2848, 0.38570000000000004, 0.2479, 0.1579, 0.22360000000000002, 0.39380000000000004, 0.30760000000000004, 0.21330000000000002, 0.1877, 0.3543, 0.21730000000000002, 0.1905, 0.11220000000000001, 0.1733, 0.1777, 0.1294…
9850089	GGAAAGAUCUCUUGUAGAUCUGUUCUCUAAACGAACUUUAAAAUCUGUGUGGCUGUCACUCGGCUGCAGCAGACGUUCGCGUCUGCAAAAGAAACAACAACAACAAC	[0.5928, 1.532, 0.3124, 0.1951, 0.1923, 0.5627, 0.19140000000000001, 0.1265, 0.4893, 0.1764, 0.7964, 1.5091999999999999, 0.2893, 0.4344, 3.0778, 0.3317, 0.4303, 0.22360000000000002, -0.0444, 0.41500000000000004, 0.10450000000000001, 1.2229, 0.13140000000000002, 0.2353, 0.3498, 0.18130000000000002, 1.0804, 0.7858, 0.5772, 0.5099, 0.21150000000000002, 0.2599, 0.4938, 0.32030000000000003, 0.2338, 1.…	[0.3261, 0.4076, 0.22460000000000002, 0.18680000000000002, 0.18430000000000002, 0.259, 0.1744, 0.15280000000000002, 0.23420000000000002, 0.1653, 0.2782, 0.3346, 0.17220000000000002, 0.2015, 0.3864, 0.14750000000000002, 0.1751, 0.1763, 0.1696, 0.1655, 0.09570000000000001, 0.227, 0.0993, 0.11710000000000001, 0.1502, 0.12430000000000001, 0.1942, 0.16, 0.1358, 0.127, 0.09040000000000001, 0.0975, 0.12…
9850106	GGAAAACGCAGCAGCGGCAGCGACGAGACGGCCGGAACGAGCACGACCGCGACAGACCGACAGCAGCGGUCGCGGUUCGCCGCGACAAAAGAAACAACAACAACAAC	[0.5222, 2.5659, 0.3796, 0.9819, 0.7573000000000001, 0.46740000000000004, 0.49310000000000004, 0.5549000000000001, 0.5760000000000001, 0.6074, 0.8214, 0.45, 0.3276, 0.2705, 0.10890000000000001, 0.3879, 0.46950000000000003, 0.1671, 0.17270000000000002, 0.2664, 0.167, 0.33630000000000004, 0.49260000000000004, 0.0785, 0.49110000000000004, 0.2404, 0.6564, 0.2122, 0.4277, 0.23140000000000002, 0.3184, …	[0.3438, 0.5058, 0.2185, 0.3104, 0.265, 0.22160000000000002, 0.2122, 0.22460000000000002, 0.2182, 0.215, 0.23190000000000002, 0.182, 0.15710000000000002, 0.148, 0.1109, 0.1618, 0.17070000000000002, 0.1164, 0.12050000000000001, 0.14, 0.1169, 0.1459, 0.1701, 0.0942, 0.1673, 0.1293, 0.1756, 0.1222, 0.1393, 0.1149, 0.1241, 0.09920000000000001, 0.08120000000000001, 0.10210000000000001, 0.1682000000000…
9850619	GGAAAGCCCACCCACACACACACCCAAGGGCAGGAGGGAGAAGAGAGAGAGAGAGAGGGCCUAGACCACAGCCAGUUCGCUGGCUGAAAAGAAACAACAACAACAAC	[0.9087000000000001, 2.6137, 1.2928, 0.6316, 0.3538, 0.2887, 0.19, 0.2548, 0.3284, 0.0959, 0.11800000000000001, 0.2364, 0.1442, 0.1305, 0.5121, 0.4284, 0.8119000000000001, 0.49010000000000004, 0.8129000000000001, 0.5599000000000001, 0.4877, 0.3457, 0.3773, 0.5037, 0.5359, 0.5982000000000001, 0.437, 0.0762, 0.18460000000000001, 0.2861, 0.268, 1.1051, 1.0236, 0.628, 0.0796, 0.1575, 0.159, 0.3104, 0…	[0.3159, 0.40940000000000004, 0.277, 0.202, 0.1574, 0.1484, 0.1231, 0.13670000000000002, 0.1461, 0.10010000000000001, 0.10930000000000001, 0.1495, 0.12190000000000001, 0.1034, 0.168, 0.1524, 0.1905, 0.1517, 0.1839, 0.1537, 0.1429, 0.11720000000000001, 0.1246, 0.1325, 0.1376, 0.1346, 0.11900000000000001, 0.063, 0.0862, 0.0981, 0.09680000000000001, 0.16060000000000002, 0.15080000000000002, 0.1182, …
9851028	GGAAAUAAAAUAAAAAUAAAAAGGCGCGCAAGGCGGCGAAACGCCGAAAACCGGAAACCGCGCGCCAAAUGGAAGUUCGCUUCCAUAAAAGAAACAACAACAACAAC	[0.745, 1.8243, 0.9056000000000001, 0.6885, 2.165, 2.7774, 0.5536, 0.3866, 0.5018, 1.3138, 2.7073, 0.4455, 0.8111, 0.5887, 0.6546000000000001, 1.0804, 3.09, 0.9094000000000001, 0.2189, 0.9017000000000001, 0.8135, 0.5696, 0.3821, 0.0949, 0.0, 0.0316, 0.1189, 0.08700000000000001, 0.5331, 0.8098000000000001, 0.2225, 0.1588, 0.369, 0.0268, 0.1849, 0.0264, 0.1047, 0.4746, 0.8573000000000001, 0.6566000…	[0.6553, 0.7757000000000001, 0.5595, 0.4978, 0.6688000000000001, 0.653, 0.3492, 0.29510000000000003, 0.3176, 0.435, 0.5101, 0.2462, 0.2973, 0.2536, 0.2553, 0.3029, 0.40950000000000003, 0.23220000000000002, 0.134, 0.2214, 0.2054, 0.17220000000000002, 0.1423, 0.08660000000000001, 0.0322, 0.0634, 0.0947, 0.0859, 0.15760000000000002, 0.1842, 0.1067, 0.09570000000000001, 0.1277, 0.0539, 0.0965, 0.0531…
9851630	GGAAACUUGUAUAUCAUUAGUAUUACGAAAAAGUAGUACUAAUGAUAUACGAGGAAAAUAAAAUAAAGCGUCUAGUUCGCUAGACGAAAAGAAACAACAACAACAAC	[0.4768, 3.1511, 1.2142, 0.6003000000000001, 0.24, 0.5567, 0.3754, 0.268, 0.6484, 0.7285, 0.8579, 0.5373, 1.2714, 0.43970000000000004, 0.3694, 0.3703, 0.6324000000000001, 0.2605, 0.2978, 0.5034000000000001, 0.33140000000000003, 0.545, 0.07690000000000001, 0.2194, 0.11270000000000001, 0.0889, 1.4223, 0.4305, 0.1925, 0.5715, 0.3996, 0.33190000000000003, 0.4172, 0.15860000000000002, 0.05520000000000…	[0.2398, 0.4207, 0.26130000000000003, 0.19160000000000002, 0.1343, 0.1811, 0.14750000000000002, 0.1285, 0.1797, 0.1816, 0.1854, 0.1494, 0.20420000000000002, 0.1283, 0.1258, 0.116, 0.145, 0.09720000000000001, 0.1012, 0.12250000000000001, 0.1019, 0.1247, 0.0582, 0.0858, 0.06520000000000001, 0.06760000000000001, 0.1817, 0.10590000000000001, 0.0787, 0.1177, 0.092, 0.08710000000000001, 0.0979, 0.0636,…
9851646	GGAAAAGUAUCAAGAUAUACAAAGGAUACGAACAUAGGAAACUAUGGAAGUAUCAGGUAUAUCGAUACCAGCGAGUUCGCUCGCUGAAAAGAAACAACAACAACAAC	[1.17, 4.8608, 0.6848000000000001, 1.2946, 1.227, 1.3804, 0.5650000000000001, 0.434, 0.6849000000000001, 0.19640000000000002, 1.0257, 1.7145000000000001, 1.1475, 0.2356, 0.22, 0.07350000000000001, 0.0891, 0.13620000000000002, 0.11660000000000001, 0.169, 0.5141, 0.8419000000000001, 0.4551, 0.4474, 0.2015, 0.1544, 0.16640000000000002, 0.0816, 0.0359, 0.7132000000000001, 0.3392, 0.1068, 0.0067, 0.14…	[0.3119, 0.4428, 0.18280000000000002, 0.22610000000000002, 0.2116, 0.2087, 0.1374, 0.1247, 0.1448, 0.0873, 0.168, 0.19010000000000002, 0.152, 0.0786, 0.074, 0.0536, 0.051500000000000004, 0.0625, 0.056100000000000004, 0.0743, 0.1053, 0.11950000000000001, 0.0901, 0.0886, 0.0666, 0.055, 0.0608, 0.042800000000000005, 0.037200000000000004, 0.1048, 0.074, 0.0448, 0.058, 0.05, 0.0361, 0.0257, 0.04180000…
9851660	GGAAACAACACAUGUCUAGAAAAAGCGAAAACUGAGGAUCGAAAAAGAUGCUCAGACGCCUAGACAUGGUGACGCUUCGGCGUCACAAAAGAAACAACAACAACAAC	[0.5228, 0.8923000000000001, 0.5488000000000001, 0.29450000000000004, 0.2883, 0.5215000000000001, 0.25, 0.35250000000000004, 0.47950000000000004, 0.7426, 0.0228, 0.1807, -0.0023, 0.2957, 0.14750000000000002, 0.14830000000000002, 0.1177, 0.08310000000000001, 2.4656000000000002, 1.2246000000000001, 0.6303000000000001, 5.7286, 0.5442, 0.882, 0.16920000000000002, 0.057, 1.6498, 1.1673, 1.323599999999…	[0.218, 0.2431, 0.1894, 0.1456, 0.1427, 0.17500000000000002, 0.13190000000000002, 0.1459, 0.16620000000000001, 0.18560000000000001, 0.0765, 0.1068, 0.0313, 0.1262, 0.0971, 0.096, 0.0883, 0.0801, 0.2718, 0.1885, 0.13770000000000002, 0.2868, 0.09870000000000001, 0.11570000000000001, 0.055900000000000005, 0.0369, 0.1424, 0.11520000000000001, 0.11610000000000001, 0.0839, 0.052500000000000005, 0.04740…
9851802	GGAAAGACGUCGAAAGACGUCAAAAAGACAGCGAAAAGCUGUCAAACAGUCGACGGAAACGCGACUGACGUCUGCUUCGGCAGACGAAAAGAAACAACAACAACAAC	[0.8643000000000001, 3.278, 2.2899, 1.0045, 0.9701000000000001, 0.1351, 0.177, 0.0349, 0.333, 0.0222, 0.06620000000000001, 0.2283, 0.19290000000000002, 0.18480000000000002, 0.1411, 0.216, 0.12250000000000001, 0.14150000000000001, 0.33590000000000003, 0.1564, 1.5142, 1.1808, 0.5342, 1.2009, 1.1591, 1.198, 0.1943, 0.0649, 0.10550000000000001, 0.0921, 0.0636, 0.0685, 0.4121, 0.0718, 0.484, 0.7008, 0…	[0.2667, 0.3771, 0.2853, 0.1894, 0.1761, 0.0858, 0.0879, 0.0563, 0.10830000000000001, 0.0446, 0.060500000000000005, 0.0946, 0.09040000000000001, 0.08510000000000001, 0.077, 0.0898, 0.07060000000000001, 0.07390000000000001, 0.1014, 0.075, 0.1855, 0.15560000000000002, 0.1091, 0.1479, 0.1395, 0.1328, 0.061, 0.041600000000000005, 0.049800000000000004, 0.0444, 0.0409, 0.0397, 0.08420000000000001, 0.04…
9851929	GGAAAUAAUAAUUAACGUACUCGCGCGCGAAUUUUAAUUUUAUUAAGCAGCAGCAGAGUACGAAUAUACAUAUGCUUCGGCGUAUGAAAAGAAACAACAACAACAAC	[1.0547, 3.241, 0.1116, 0.34700000000000003, 1.5152, 2.7196, 1.346, 1.5750000000000002, 2.4859999999999998, 0.7715000000000001, 3.1502, 1.381, 0.9877, 0.4307, 0.2611, 0.3396, 0.7636000000000001, 0.3134, 0.20220000000000002, 0.4738, 0.0575, 0.433, 3.1292, 0.3467, 0.1063, 0.2585, 0.1236, 0.0478, 0.3551, 0.16720000000000002, 1.1238, 1.1609, 1.1418, 1.6026, 1.4197, 0.6123000000000001, 2.4589, 1.1466,…	[0.6181, 0.796, 0.25880000000000003, 0.34440000000000004, 0.5338, 0.5956, 0.4193, 0.4197, 0.456, 0.2733, 0.4274, 0.2793, 0.23450000000000001, 0.1665, 0.1346, 0.1463, 0.2084, 0.1342, 0.116, 0.16090000000000002, 0.0838, 0.1436, 0.2938, 0.1131, 0.0727, 0.1213, 0.0745, 0.059300000000000005, 0.1125, 0.0932, 0.1703, 0.1635, 0.1539, 0.16770000000000002, 0.1499, 0.10010000000000001, 0.1709, 0.1139, 0.117…
9851944	GGAAAACACCAAAGGAGGAGCUACGAAAGUAGAGCCUCAAAGGGUGAACACCGAAAGGUGAAUAUUAACUAAUCGUUCGCGGUUAGAAAAGAAACAACAACAACAAC	[1.1507, 2.6743, 2.0182, 1.5958999999999999, 0.9402, 1.5272000000000001, 0.106, 0.3205, 0.12710000000000002, 0.37160000000000004, 1.2135, 0.2331, 0.1855, 1.6317, 0.4022, 0.07060000000000001, 0.0936, 0.3205, 0.0344, 0.158, 0.352, 0.1293, 0.0322, 0.0862, 0.44820000000000004, 0.3728, 0.2003, 0.1474, 0.3371, 0.0659, 0.038400000000000004, 0.2639, 0.075, 0.28300000000000003, 0.043300000000000005, 0.288…	[0.5779000000000001, 0.6824, 0.5293, 0.44420000000000004, 0.3423, 0.385, 0.1842, 0.20770000000000002, 0.15380000000000002, 0.214, 0.3241, 0.1831, 0.16720000000000002, 0.33340000000000003, 0.18560000000000001, 0.10540000000000001, 0.1135, 0.1673, 0.094, 0.1379, 0.1688, 0.13470000000000001, 0.08950000000000001, 0.1047, 0.1816, 0.17170000000000002, 0.1301, 0.12090000000000001, 0.1563, 0.0955, 0.0776…
9852524	GGAAAAUGUAGUGAUCCUUGAAUUUCAAAGAAAUUCUAACUAAACCAACACGCCAGCAGGAAGAGGGAGUAAGUGUUCGCAUUUACAAAAGAAACAACAACAACAAC	[0.1441, 2.3425000000000002, 0.6909000000000001, 0.9667, 0.9926, 2.2412, 0.1918, 1.5508000000000002, 0.6119, 0.244, 1.5897999999999999, 0.2257, 1.0656, 0.5883, 0.3766, 0.2953, 1.3585, 0.5925, 0.2625, 0.5934, 0.2602, 0.5659000000000001, 0.6075, 1.4946000000000002, 0.21980000000000002, 0.5647, 0.4373, 0.4504, 0.3672, 0.591, 0.2283, 0.227, 0.38020000000000004, 0.6099, 0.4254, 0.5167, 0.9414, 0.54370…	[0.17400000000000002, 0.36310000000000003, 0.2092, 0.2262, 0.222, 0.28750000000000003, 0.1041, 0.2281, 0.1472, 0.10360000000000001, 0.2091, 0.0903, 0.1636, 0.1364, 0.1046, 0.0959, 0.1693, 0.1136, 0.0799, 0.1087, 0.0747, 0.1048, 0.1078, 0.1458, 0.061500000000000006, 0.09290000000000001, 0.0839, 0.08320000000000001, 0.0733, 0.0874, 0.059000000000000004, 0.0555, 0.084, 0.0855, 0.0673, 0.073900000000…
9852539	GGAAAAUAUAGUCAUACUUGAAUUUCAAAGAAAUUCUAACUAAACCAACACACCAGCAGGAAAAGGGAGUUUGUGUUCGCAUAAACAAAAGAAACAACAACAACAAC	[0.5542, 2.1627, 1.0543, 0.5887, 0.9965, 2.8077, 0.212, 2.463, 0.5706, 0.2876, 1.2562, 0.4706, 0.9112, 1.01, 1.1524, 0.3261, 2.0111, 1.2224, 0.2036, 0.2669, 0.07680000000000001, 0.1965, 0.3269, 0.7392000000000001, 0.1189, 0.463, 0.22440000000000002, 0.33180000000000004, 0.5274, 0.46780000000000005, 0.1768, 0.1027, 0.2089, 0.36860000000000004, 0.1675, 0.4388, 0.6144000000000001, 0.2779000000000000…	[0.2666, 0.38830000000000003, 0.2697, 0.20800000000000002, 0.24530000000000002, 0.33840000000000003, 0.1199, 0.2852, 0.1464, 0.11130000000000001, 0.19110000000000002, 0.1255, 0.16040000000000001, 0.1605, 0.1621, 0.0942, 0.1947, 0.1419, 0.0683, 0.0792, 0.0507, 0.07490000000000001, 0.09240000000000001, 0.1067, 0.048600000000000004, 0.083, 0.069, 0.0746, 0.085, 0.08320000000000001, 0.057800000000000…
9852596	GGAAAAUAGAGUCGUACAAGAAUUAAAAAUUAAUUCUAACUAAGCCAACACACAAGCAGGCAAAGGCAGUUUGCGUUCGCGUAAACAAAAGAAACAACAACAACAAC	[0.6494, 1.3138, 1.2838, 0.3793, 0.5552, 2.3046, 0.3677, 0.35810000000000003, 0.7429, 0.2823, 0.8048000000000001, 0.2755, 0.3395, 1.0374, 0.886, 0.677, 1.0278, 0.7157, 0.1226, 0.38830000000000003, 0.2431, 0.34450000000000003, 0.888, 1.3433, 0.2389, 0.4193, 0.5248, 0.5948, 1.6295000000000002, 1.0199, 1.1862, 0.2674, 0.4625, 0.5915, 0.3519, 0.44110000000000005, 0.778, 0.48310000000000003, 0.3947, 1…	[0.2087, 0.2526, 0.2301, 0.1364, 0.1572, 0.2586, 0.1153, 0.1124, 0.149, 0.0994, 0.1479, 0.0915, 0.10060000000000001, 0.155, 0.1391, 0.1199, 0.1385, 0.1126, 0.0574, 0.089, 0.0702, 0.0854, 0.11610000000000001, 0.131, 0.0604, 0.0755, 0.0874, 0.0864, 0.12610000000000002, 0.0954, 0.0981, 0.05, 0.06720000000000001, 0.0698, 0.0526, 0.0587, 0.0745, 0.0582, 0.0517, 0.08850000000000001, 0.0451, 0.045200000…
9852618	GGAAAAUAGAGUCGUACUUGAAUUUAAAAGAAAUUCUAACUAAGCCAACACACAAGCAGGCAAAGGCAGUAUGCGUUCGCGUAUACAAAAGAAACAACAACAACAAC	[0.3375, 1.9331, 1.4138, 0.4068, 0.30360000000000004, 1.5462, 0.353, 0.07980000000000001, 0.38, 0.0887, 0.4148, 0.22130000000000002, 0.4232, 1.1661, 0.8178000000000001, 0.1794, 1.0942, 0.402, 0.147, 0.7398, 0.5649000000000001, 1.4412, 1.6594, 1.6096, 1.9945, 0.45830000000000004, 0.47250000000000003, 0.314, 0.0921, 0.9085000000000001, 0.198, 0.2205, 0.3488, 0.6568, 0.4751, 0.4318, 0.7599, 0.331, 0…	[0.20070000000000002, 0.3257, 0.26080000000000003, 0.15280000000000002, 0.1323, 0.24780000000000002, 0.1295, 0.0765, 0.1328, 0.0816, 0.1525, 0.10210000000000001, 0.1298, 0.1925, 0.1597, 0.088, 0.17420000000000002, 0.1107, 0.07050000000000001, 0.1351, 0.1178, 0.16670000000000001, 0.1651, 0.1526, 0.15430000000000002, 0.07930000000000001, 0.08360000000000001, 0.0655, 0.0424, 0.1004, 0.0528, 0.0519, …
9852735	GGAAAAUUAUAGAUCUGUAGAUACUAUAAUAUCAUAGAAUAUAUGAACAUUUAAUCAUAUACAGUGCCGUAGAAAUUCGUUUCUACAAAAGAAACAACAACAACAAC	[0.5907, 3.2569, 1.0348, 0.6119, 1.0349, 1.4741, 1.3221, 0.71, 0.5085000000000001, 0.47240000000000004, 0.648, 0.317, 0.4071, -0.0356, 0.606, 0.14450000000000002, 0.8669, 0.6871, 0.3685, 0.3252, 0.21130000000000002, 0.6695, 0.3975, 0.21580000000000002, 0.4328, 0.4771, 0.5366000000000001, 0.07540000000000001, 0.5135000000000001, 0.23270000000000002, 1.1605, 0.2883, 0.3798, 1.2013, 0.33130000000000…	[0.8924000000000001, 1.2674, 0.7905000000000001, 0.6514, 0.7312000000000001, 0.768, 0.6989000000000001, 0.5472, 0.4808, 0.46490000000000004, 0.4863, 0.3831, 0.4223, 0.1595, 0.4767, 0.2896, 0.5392, 0.43770000000000003, 0.3361, 0.33, 0.3578, 0.4052, 0.34900000000000003, 0.3178, 0.326, 0.33490000000000003, 0.3195, 0.186, 0.3062, 0.2651, 0.42450000000000004, 0.2301, 0.2585, 0.3642, 0.2307000000000000…
9852881	GGAAAAGCAUAGCGAAAGUAGAGUCGAAAAAGUCCGAAAGGACGAAAAAGACUCUACGAAAGCUAUGCGCUCACGUUCGCGUGAGCAAAAGAAACAACAACAACAAC	[0.7592, 2.9792, 0.5145000000000001, 1.0413000000000001, 0.6133000000000001, 0.6222, 0.3281, 0.14930000000000002, 0.323, 0.0819, 0.1155, 0.1208, 0.0801, 1.2959, 1.5404, 0.2802, 0.3875, 0.6029, 0.0297, 0.0758, 0.1748, 0.2011, 0.30310000000000004, 0.0497, 0.07730000000000001, 3.7442, 0.47940000000000005, 0.3065, 2.5234, 0.40190000000000003, 0.1183, 0.25370000000000004, 0.11510000000000001, 0.0454, …	[0.3264, 0.4692, 0.219, 0.2748, 0.21730000000000002, 0.21350000000000002, 0.1638, 0.1275, 0.1582, 0.09910000000000001, 0.11170000000000001, 0.1102, 0.0969, 0.2589, 0.2609, 0.128, 0.14070000000000002, 0.1648, 0.0597, 0.082, 0.10070000000000001, 0.105, 0.1221, 0.0688, 0.0772, 0.3028, 0.11800000000000001, 0.09860000000000001, 0.2209, 0.0966, 0.0609, 0.07930000000000001, 0.0594, 0.041800000000000004,…
9852884	GGAAAAGCAUAGCAAAAAGUAGAGUCAAAAAGUCCGAAAGGACAAAAAGACUCUACAAAAAGCUAUGCGCACACGUUCGCGUGUGCAAAAGAAACAACAACAACAAC	[0.6487, 4.3857, 0.1447, 1.0586, 0.67, 0.41050000000000003, 0.37510000000000004, 0.25620000000000004, 0.289, 0.0262, 0.12050000000000001, 0.22560000000000002, 0.9018, 1.1320000000000001, 1.524, 1.6195, 0.1615, 0.1826, 0.12560000000000002, 0.1502, 0.083, 0.1642, 0.049100000000000005, 0.2544, 0.0799, 1.224, 1.0161, 0.5178, 1.4683000000000002, 0.1733, 0.0415, 0.21760000000000002, 0.146, 0.1004, 0.06…	[0.24380000000000002, 0.4212, 0.107, 0.213, 0.17120000000000002, 0.1413, 0.12990000000000002, 0.11220000000000001, 0.1135, 0.052700000000000004, 0.0849, 0.1028, 0.17450000000000002, 0.1836, 0.1981, 0.19, 0.0708, 0.0741, 0.0655, 0.0669, 0.0539, 0.0685, 0.0449, 0.0834, 0.0519, 0.151, 0.1346, 0.09970000000000001, 0.14750000000000002, 0.0565, 0.0357, 0.063, 0.0519, 0.0448, 0.0386, 0.0653, 0.0541, 0.0…
9852897	GGAAAAGCAUAGCGAAAAGUAGAGUCGAAAAGUCCGAAAGGACGAAAAGACUCUACGAAAAGCUAUGCGCUGUCGUUCGCGACAGCAAAAGAAACAACAACAACAAC	[1.0498, 4.1759, 0.2646, 1.1288, 0.6757000000000001, 0.5531, 0.2529, 0.184, 0.314, 0.0521, 0.2223, 0.085, 0.017, 1.0398, 0.6208, 0.885, 0.3185, 0.3286, 0.3381, 0.009000000000000001, 0.0785, 0.1553, 0.0731, 0.2985, 0.050300000000000004, 0.0626, 1.5411000000000001, 0.4136, 0.8395, 0.327, 0.095, 0.28200000000000003, 0.18780000000000002, 0.0342, 0.0436, 0.1522, 0.2006, 0.0925, 0.0746, 0.1095, 0.1316,…	[0.2343, 0.336, 0.1013, 0.1752, 0.1343, 0.12140000000000001, 0.0858, 0.0794, 0.09290000000000001, 0.0476, 0.0789, 0.055200000000000006, 0.0342, 0.14750000000000002, 0.1153, 0.1282, 0.0821, 0.0815, 0.08070000000000001, 0.027600000000000003, 0.0453, 0.0579, 0.045200000000000004, 0.0748, 0.0379, 0.0407, 0.1442, 0.0806, 0.10550000000000001, 0.06910000000000001, 0.042100000000000005, 0.062200000000000…
9852900	GGAAAAGCAUAGCUCCUUGUAGAGUCUCUCUGUCCGAAAGGACCUCUCGACUCUACUUCCUGCUAUGCGCUGUCCUUCGGGACAGCAAAAGAAACAACAACAACAAC	[0.9169, 2.8064, 0.1454, 0.6952, 0.9277000000000001, 0.7356, 0.2871, 0.21150000000000002, 0.2637, 0.26880000000000004, 0.0371, 0.1443, 0.40180000000000005, 0.1918, 0.2124, 1.3001, 3.0182, 0.45790000000000003, 0.5725, 0.0679, 0.1973, 0.272, 0.1302, 0.1378, 0.12560000000000002, 0.30970000000000003, 0.1396, 0.6916, 0.7028, 1.7549000000000001, 0.106, 0.2713, 0.1267, 0.0707, 0.0587, 0.2162, 0.22060000…	[0.2685, 0.3603, 0.109, 0.1904, 0.20320000000000002, 0.1791, 0.11950000000000001, 0.10880000000000001, 0.1134, 0.1136, 0.0609, 0.0903, 0.12940000000000002, 0.0994, 0.0998, 0.19970000000000002, 0.25520000000000004, 0.1085, 0.1168, 0.051000000000000004, 0.0751, 0.08460000000000001, 0.062400000000000004, 0.0651, 0.0649, 0.0879, 0.0637, 0.1178, 0.1143, 0.1626, 0.0492, 0.06960000000000001, 0.0516, 0.0…
9852905	GGAAAAGCAUAGCUGGUUGUAGAGUCUGUGUGUCCGAAAGGACGUGUGGACUCUACUUGGUGCUAUGCGCUCACCUUCGGGUGAGCAAAAGAAACAACAACAACAAC	[0.5212, 3.4017, 0.17400000000000002, 1.2045, 0.6632, 0.554, 0.1393, 0.0682, 0.1072, 0.0775, 0.13720000000000002, 0.1562, 0.1962, 0.1081, 0.3372, 1.296, 2.0932, 0.1633, 0.3559, 0.020300000000000002, 0.060500000000000005, 0.1892, 0.01, 0.19990000000000002, 0.1072, 0.048600000000000004, 0.054900000000000004, 0.0932, 0.0892, 0.148, 0.047, 0.25570000000000004, 0.1101, 0.10020000000000001, 0.0454, 0.1…	[0.1555, 0.272, 0.0779, 0.16040000000000001, 0.1207, 0.10890000000000001, 0.0635, 0.050100000000000006, 0.0565, 0.0507, 0.060200000000000004, 0.0614, 0.0665, 0.0536, 0.0834, 0.1441, 0.16090000000000002, 0.0524, 0.07150000000000001, 0.0247, 0.0349, 0.053500000000000006, 0.020200000000000003, 0.0553, 0.0422, 0.0316, 0.0339, 0.0425, 0.040400000000000005, 0.0492, 0.030600000000000002, 0.0585, 0.04110…
9852913	GGAAAAGCAUAGCCAACCGUAGAGUCCACACGUCCGAAAGGACACACAGACUCUACCCAACGCUAUGCGCAUUGCUUCGGCAAUGCAAAAGAAACAACAACAACAAC	[0.9276000000000001, 3.0208, 0.1777, 0.8148000000000001, 0.4776, 0.5651, 0.1154, 0.1519, 0.1993, 0.051300000000000005, 0.11670000000000001, 0.2687, 0.13570000000000002, 0.3032, 0.19870000000000002, 0.10990000000000001, 0.1174, 0.1207, 0.294, 0.038200000000000005, 0.019200000000000002, 0.1728, 0.0376, 0.3536, 0.1539, 0.075, 1.1759, 4.3423, 0.6803, 0.2558, 0.1708, 0.2199, 0.1691, 0.0549000000000000…	[0.178, 0.2564, 0.07590000000000001, 0.1336, 0.1051, 0.1095, 0.057100000000000005, 0.0639, 0.0688, 0.0439, 0.056400000000000006, 0.0762, 0.058100000000000006, 0.0792, 0.06770000000000001, 0.0524, 0.054400000000000004, 0.059800000000000006, 0.07590000000000001, 0.0349, 0.0316, 0.0599, 0.0344, 0.0811, 0.056, 0.0431, 0.1265, 0.195, 0.08170000000000001, 0.0514, 0.0431, 0.0468, 0.041800000000000004, 0…
9852928	GGAAAAGCAUAGCGAAGGGUAGAGUCGAGAGGUCCGAAAGGACAGAGAGACUCUACGGAAGGCUAUGCGCAUUCCUUCGGGAAUGCAAAAGAAACAACAACAACAAC	[0.6929000000000001, 3.1477, 0.10300000000000001, 0.8314, 0.6251, 0.4722, 0.36510000000000004, 0.22890000000000002, 0.19460000000000002, 0.1694, -0.0027, 0.17550000000000002, 0.044500000000000005, 1.7884, 1.8251, 0.158, 0.1401, 0.29250000000000004, 0.2513, 0.0125, 0.08850000000000001, 0.1749, 0.1557, 0.3274, 0.0337, 0.1668, 0.9341, 0.24020000000000002, 0.3148, 0.1598, 0.09190000000000001, 0.2111,…	[0.2308, 0.35960000000000003, 0.0951, 0.18860000000000002, 0.16390000000000002, 0.147, 0.126, 0.1047, 0.09920000000000001, 0.09330000000000001, 0.027, 0.0916, 0.0613, 0.22340000000000002, 0.2139, 0.0761, 0.0762, 0.0941, 0.0881, 0.037200000000000004, 0.0575, 0.073, 0.0694, 0.09340000000000001, 0.041100000000000005, 0.06960000000000001, 0.1395, 0.0835, 0.0872, 0.0703, 0.054900000000000004, 0.0711, …
9852939	GGAAAAGCAUAGCAAAUAAAGUAGAGUCAAAGUCCGAAAGGACAAAGACUCUACAAACAAAGCUAUGCGCAUACCUUCGGGUAUGCAAAAGAAACAACAACAACAAC	[0.9029, 3.3417, 0.2147, 0.995, 0.4197, 0.8123, 0.1771, 0.12430000000000001, 0.1107, 0.009000000000000001, 0.1297, 0.1975, 0.15280000000000002, 0.2886, 0.8015, 0.977, 0.7604000000000001, 0.38520000000000004, 0.14100000000000001, 0.2111, 0.4434, 0.07200000000000001, 0.06280000000000001, 0.1333, 0.0707, 0.4465, 0.0562, 0.1297, 0.1414, 0.2797, 0.0826, 0.1938, 0.060500000000000005, 0.1233, 0.0553, 0.…	[0.169, 0.2472, 0.0765, 0.1336, 0.0921, 0.11610000000000001, 0.0616, 0.0553, 0.053, 0.025900000000000003, 0.052500000000000005, 0.0621, 0.058100000000000006, 0.0721, 0.1081, 0.113, 0.09820000000000001, 0.0713, 0.0483, 0.0545, 0.07250000000000001, 0.0346, 0.0329, 0.0434, 0.034, 0.0731, 0.0318, 0.044500000000000005, 0.0461, 0.057300000000000004, 0.0361, 0.0489, 0.031400000000000004, 0.0402, 0.029, …
9852946	GGAAAAGCAUAGCGAAAUAAGUAGAGUCGAAGUCCGAAAGGACGAAGACUCUACGAAACAAGCUAUGCGCAUAGCUUCGGCUAUGCAAAAGAAACAACAACAACAAC	[1.1168, 3.5054, 0.169, 0.5682, 0.6152000000000001, 0.6766, 0.2371, 0.2634, 0.1704, 0.0847, 0.1061, 0.0359, 0.09720000000000001, 0.4535, 0.3996, 0.2222, 0.17650000000000002, 0.6409, 0.4334, 0.11030000000000001, 0.1945, 0.2257, 0.0391, 0.1779, 0.11030000000000001, 0.4375, 0.0639, 0.0577, 3.3218, 0.5575, 0.1337, 0.2621, 0.2394, 0.07440000000000001, 0.0149, 0.19090000000000001, 0.1683, 0.16620000000…	[0.2943, 0.3956, 0.1198, 0.1772, 0.1761, 0.1752, 0.11570000000000001, 0.12090000000000001, 0.09820000000000001, 0.07740000000000001, 0.0849, 0.06330000000000001, 0.0799, 0.1421, 0.1315, 0.10360000000000001, 0.1013, 0.1519, 0.1264, 0.0762, 0.09280000000000001, 0.0941, 0.055600000000000004, 0.0853, 0.0717, 0.1203, 0.0585, 0.0591, 0.2546, 0.1102, 0.0631, 0.081, 0.0751, 0.0485, 0.0303, 0.0679, 0.0658…
9852954	GGAAAAGCAUAGCGAGAGAGGUAGAGUCGAGGUCCGAAAGGACAGAGACUCUACAGAGAGAGCUAUGCGCAUACGUUCGCGUAUGCAAAAGAAACAACAACAACAAC	[0.8124, 3.8584, 0.2666, 0.8457, 0.6021000000000001, 0.6003000000000001, 0.3769, 0.1338, 0.1575, 0.1056, 0.131, 0.24710000000000001, 0.12890000000000001, 0.6293000000000001, 0.062200000000000005, 0.6334000000000001, 0.38230000000000003, 0.2441, 0.1067, 0.2733, 0.3583, 0.08020000000000001, 0.0419, 0.1208, 0.08270000000000001, 0.3689, 0.0601, 0.0956, 0.2444, 0.0835, 0.1784, 0.21350000000000002, 0.1…	[0.17450000000000002, 0.278, 0.0834, 0.13390000000000002, 0.1124, 0.1092, 0.08700000000000001, 0.0599, 0.0606, 0.0531, 0.056900000000000006, 0.0698, 0.0538, 0.1018, 0.046700000000000005, 0.1017, 0.0839, 0.0671, 0.046700000000000005, 0.0684, 0.07390000000000001, 0.041, 0.0317, 0.047, 0.0398, 0.0741, 0.034800000000000005, 0.042100000000000005, 0.0618, 0.0396, 0.052000000000000005, 0.0553, 0.0491000…
9853015	GGAAAAUAUUAGGUUUUUACCUACCCAGGAAAAGCCAACCAACCUCGAUCUCUUGUAGAUCUGUUCAAGAGUCGCUUCGGUGACUCAAAAGAAACAACAACAACAAC	[0.5352, 2.0681, 1.2818, 0.2252, 0.8160000000000001, 1.7046999999999999, 2.1977, 3.576, 1.1334, 1.8939, 0.2515, 0.2122, 0.47150000000000003, 0.7055, 0.4662, 0.5067, 0.1053, 1.0678, 0.43970000000000004, 0.1542, 0.0998, 0.2013, 0.21530000000000002, 0.3305, 0.0898, 0.15960000000000002, 0.0675, 0.1627, 0.6975, 0.040600000000000004, 0.3004, 0.2469, 0.0449, 0.3881, 0.093, 0.135, 0.18780000000000002, 0.…	[0.2728, 0.39390000000000003, 0.30110000000000003, 0.1524, 0.2379, 0.3014, 0.3064, 0.3271, 0.1862, 0.2157, 0.0921, 0.0852, 0.11520000000000001, 0.131, 0.10930000000000001, 0.109, 0.060500000000000005, 0.1438, 0.09580000000000001, 0.0635, 0.056400000000000006, 0.0702, 0.0708, 0.0829, 0.0533, 0.0651, 0.0471, 0.0637, 0.1081, 0.0386, 0.074, 0.0678, 0.0366, 0.0804, 0.0446, 0.051800000000000006, 0.0613…
9853083	GGAAAAGCAUAGCCACACACGUAGAGUCCACGUCCGAAAGGACACAGACUCUACACACACAGCUAUGCGCAAUCGUUCGCGAUUGCAAAAGAAACAACAACAACAAC	[0.423, 2.8732, 0.24880000000000002, 1.0202, 0.6237, 0.5815, 0.1743, 0.1228, 0.21960000000000002, 0.0424, 0.06330000000000001, 0.2417, 0.0824, 0.2752, 0.4874, 1.1607, 1.4254, 0.4404, 0.178, 0.39280000000000004, 0.3426, 0.0775, 0.029, 0.0674, 0.0575, 0.47550000000000003, 0.147, 0.0183, 0.15360000000000001, 0.1613, 0.27790000000000004, 0.2757, 0.1366, 0.1017, 0.016900000000000002, 0.167400000000000…	[0.20520000000000002, 0.36510000000000004, 0.1343, 0.22110000000000002, 0.17420000000000002, 0.1636, 0.1004, 0.095, 0.10930000000000001, 0.0632, 0.07390000000000001, 0.1114, 0.07540000000000001, 0.1178, 0.1401, 0.1943, 0.20120000000000002, 0.12430000000000001, 0.0833, 0.1102, 0.10650000000000001, 0.058600000000000006, 0.0436, 0.0557, 0.0529, 0.114, 0.0707, 0.0373, 0.0782, 0.07200000000000001, 0.0…
9853092	GGAAAAGCAUAGACCAACCAGUAGAGUACCCGUCCGAAAGGACUUUUACUCUACACCAACCUCUAUGCGCUUACGUUCGCGUAAGCAAAAGAAACAACAACAACAAC	[0.6513, 2.908, 0.2257, 0.9347000000000001, 1.2481, 0.5908, 0.2315, 0.1998, 0.30960000000000004, 0.06960000000000001, 0.0752, 0.2994, 0.23390000000000002, 0.606, 0.7888000000000001, 0.6122000000000001, 0.26890000000000003, 0.2484, 0.4671, 0.5913, 0.3975, 0.105, 0.0878, 0.1522, 0.06430000000000001, 0.3473, 0.1821, 0.1255, 0.1784, 0.28400000000000003, 0.14930000000000002, 0.2504, 0.1538000000000000…	[0.15940000000000001, 0.2531, 0.0824, 0.1446, 0.1555, 0.1095, 0.07390000000000001, 0.0694, 0.0813, 0.0465, 0.0458, 0.07880000000000001, 0.0693, 0.1013, 0.1116, 0.0964, 0.0704, 0.0654, 0.08320000000000001, 0.0887, 0.0747, 0.042800000000000005, 0.0391, 0.0502, 0.035500000000000004, 0.06760000000000001, 0.051000000000000004, 0.0439, 0.051300000000000005, 0.0604, 0.0451, 0.055200000000000006, 0.0449,…
9853102	GGAAAAGCAUAGCGGAAGGAGUAGAGUAAAAGUCCGAAAGGACGGGUACUCUACAGGAAGGGCUAUGCGCUUAGGUUCGCCUAAGCAAAAGAAACAACAACAACAAC	[0.737, 3.7846, 0.29810000000000003, 0.9709000000000001, 0.5988, 0.655, 0.21280000000000002, 0.088, 0.1794, 0.061900000000000004, 0.023100000000000002, 0.08710000000000001, 0.0565, 0.33590000000000003, 1.2091, 0.2494, 0.2436, 0.3322, 0.3337, 0.1962, 0.36860000000000004, 0.1202, 0.055900000000000005, 0.25880000000000003, 0.1189, 0.4, 0.39930000000000004, 0.1471, 0.4385, 0.27490000000000003, 0.1341…	[0.14450000000000002, 0.2406, 0.0771, 0.1211, 0.09720000000000001, 0.09860000000000001, 0.059300000000000005, 0.0471, 0.0553, 0.0375, 0.0274, 0.041800000000000004, 0.0345, 0.07050000000000001, 0.11750000000000001, 0.060700000000000004, 0.057600000000000005, 0.06330000000000001, 0.0646, 0.0505, 0.064, 0.0391, 0.0292, 0.053, 0.0395, 0.0636, 0.0636, 0.041100000000000005, 0.0646, 0.0517, 0.0379, 0.05…
9853126	GGAAAAGCAUAGCUUAAUUAGUAGAGUCUUAGUCCGAAAGGACAUUGACUCUACAUUAAUUGCUAUGCGCUUACCUUCGGGUAAGCAAAAGAAACAACAACAACAAC	[0.8746, 4.1299, 0.4217, 0.9351, 0.6995, 0.5499, 0.21430000000000002, 0.0699, 0.2607, 0.024, 0.08510000000000001, 0.26890000000000003, 1.4215, 2.5878, 2.5846999999999998, 0.1951, 0.2928, 1.118, 0.7733, 0.403, 0.38570000000000004, 0.1046, 0.0819, 0.18560000000000001, 0.0727, 0.3405, 0.0915, 0.2215, 1.2399, 0.5045000000000001, 0.2119, 0.2008, 0.10250000000000001, 0.0702, 0.023, 0.22410000000000002,…	[0.2546, 0.3909, 0.14300000000000002, 0.1918, 0.1638, 0.1451, 0.09860000000000001, 0.0671, 0.1039, 0.048100000000000004, 0.07200000000000001, 0.1027, 0.19540000000000002, 0.2343, 0.2097, 0.0684, 0.07880000000000001, 0.1332, 0.1105, 0.0825, 0.0779, 0.047, 0.0431, 0.056, 0.0402, 0.0733, 0.0426, 0.059500000000000004, 0.1199, 0.0789, 0.054900000000000004, 0.0519, 0.039900000000000005, 0.0337, 0.02480…
9853138	GGAAAAGCAUAGCCUCUCUCGUAGAGUCCCAGUCCGAAAGGACACCGACUCUACUCUCUCUGCUAUGCGCAUAGGUUCGCCUAUGCAAAAGAAACAACAACAACAAC	[0.902, 3.3368, 0.14350000000000002, 0.7045, 0.6738000000000001, 0.6493, 0.26430000000000003, 0.25570000000000004, 0.8866, 0.2114, 0.1701, 0.2553, 0.18610000000000002, 0.26280000000000003, 0.114, 0.2677, 0.0767, 0.5184, 0.1845, 0.31520000000000004, 0.8531000000000001, 0.2434, 0.0868, 0.2404, 0.0995, 0.28240000000000004, 0.0823, 0.1744, 0.186, 0.6403, 0.2564, 0.26480000000000004, 0.1492, 0.0546, 0…	[0.1516, 0.2258, 0.057600000000000005, 0.1068, 0.10260000000000001, 0.09820000000000001, 0.0666, 0.0661, 0.10490000000000001, 0.0555, 0.0504, 0.0594, 0.051800000000000006, 0.060500000000000005, 0.043500000000000004, 0.0611, 0.038900000000000004, 0.0772, 0.048600000000000004, 0.061500000000000006, 0.091, 0.0514, 0.0346, 0.0511, 0.0358, 0.0548, 0.0329, 0.0434, 0.045200000000000004, 0.0743, 0.0483, …
9853201	GGAAAAGCAUAGCGUGUGUGGUAGAGUCGGAGUCCGAAAGGACAGGGACUCUACUGUGUGUGCUAUGCGCAUUGGUUCGCCAAUGCAAAAGAAACAACAACAACAAC	[1.0477, 3.1934, 0.2645, 0.933, 0.49970000000000003, 0.5973, 0.3073, 0.1841, 0.1645, 0.1164, 0.0925, 0.0748, 0.06280000000000001, 0.07350000000000001, 0.076, 0.2869, 0.0291, 0.14930000000000002, 0.0257, 0.09770000000000001, 0.24710000000000001, 0.024, 0.0765, 0.0603, 0.0177, 0.2548, 0.0541, 0.0309, 0.1837, 0.5441, 0.020200000000000003, 0.24810000000000001, 0.1139, 0.06380000000000001, 0.0675, 0.1…	[0.147, 0.203, 0.0659, 0.10930000000000001, 0.0821, 0.0855, 0.0618, 0.051500000000000004, 0.0476, 0.042100000000000005, 0.038, 0.0351, 0.0337, 0.0367, 0.0363, 0.06, 0.024, 0.046, 0.024300000000000002, 0.036500000000000005, 0.0539, 0.022, 0.033600000000000005, 0.0309, 0.0228, 0.0536, 0.028300000000000002, 0.0233, 0.047900000000000005, 0.0732, 0.0234, 0.05, 0.0357, 0.0285, 0.03, 0.0412, 0.0487, 0.0…
9855040	GGAAAGGCGAGCGGCGCGAGCGGCGGCCGCGCCGCGAGCCGUCGCCGCUAUAGCGCUAUAGCGGCGAACGCGGCGUUCGCGCUGCGAAAAGAAACAACAACAACAAC	[0.3965, 1.1360999999999999, 1.1923, 0.9625, 0.19990000000000002, 0.049800000000000004, -0.011300000000000001, 0.0, 0.049600000000000005, 0.0, 0.0495, 0.0, 0.0983, 0.0, 0.0733, 0.1212, 0.0483, 0.1908, 0.2808, 0.0466, 0.0, 0.0465, 0.035, 0.0, 0.1378, 0.22610000000000002, 0.0, 0.0, -0.011300000000000001, 0.0, 0.08990000000000001, 0.0448, 0.0891, 0.13240000000000002, 0.0877, 0.63, 0.2070000000000000…	[0.2637, 0.33230000000000004, 0.30860000000000004, 0.2717, 0.15030000000000002, 0.10020000000000001, 0.054700000000000006, 0.0511, 0.0999, 0.0509, 0.09960000000000001, 0.0507, 0.1192, 0.0504, 0.10940000000000001, 0.1257, 0.09730000000000001, 0.1436, 0.1618, 0.094, 0.048, 0.0937, 0.0954, 0.0477, 0.126, 0.1468, 0.0466, 0.0466, 0.0506, 0.0466, 0.1091, 0.0903, 0.1081, 0.1211, 0.10650000000000001, 0.2…
9855159	GGAAAAGCAUAGCUGGUUGUAGAGAAUGUGUGUCCGAAAGGACGUGUGGACUCUACUUGGUGCUAUGCGCUGAGAUUCGUCUCAGCAAAAGAAACAACAACAACAAC	[1.1138, 3.1469, 0.1792, 1.0082, 0.4328, 0.6073000000000001, 0.3281, 0.07540000000000001, 0.2222, 0.0737, 0.10160000000000001, 0.21610000000000001, 0.1617, 0.082, 0.44580000000000003, 1.8386, 1.8299, 0.0862, 0.2975, 0.042100000000000005, 0.006, 0.09530000000000001, 0.061200000000000004, 0.2157, 0.40280000000000005, 0.1841, 0.1648, 0.1553, 0.0555, 0.2907, 0.0742, 0.267, 0.08850000000000001, 0.1038…	[0.23700000000000002, 0.3164, 0.0965, 0.18130000000000002, 0.12350000000000001, 0.1378, 0.10550000000000001, 0.0634, 0.0892, 0.062200000000000005, 0.0659, 0.0868, 0.08, 0.06470000000000001, 0.1139, 0.196, 0.179, 0.0497, 0.08080000000000001, 0.0385, 0.0297, 0.0546, 0.0458, 0.0709, 0.0876, 0.0646, 0.062400000000000004, 0.0641, 0.0422, 0.0756, 0.042800000000000005, 0.0692, 0.0472, 0.0485, 0.04570000…
9855198	GGAAAAGGCUCAGGCGGGUCCGGAUAUCAGCCGUAUAGGGUCGUUGUACUUGGAGGCUCUGGAGGCAGUCCCUACUUCGUCGUCGUAAAAGAAACAACAACAACAAC	[0.6192000000000001, 2.4798, 0.20850000000000002, 1.0242, 0.5066, 0.18330000000000002, 0.3869, 0.4121, 0.4943, 0.1444, 0.23720000000000002, 0.2758, 0.3229, 0.28300000000000003, 0.08310000000000001, 0.154, 0.1574, 0.5139, 0.1525, 0.1158, 0.0669, 0.3309, 0.2796, 1.2734, 0.8038000000000001, 2.0692, 0.4682, 0.8218000000000001, 0.456, 0.3834, 0.1948, 0.2657, 2.1155, 0.4121, 1.5203, 0.8155, 0.1061, 0.1…	[0.2094, 0.3179, 0.11420000000000001, 0.2018, 0.1494, 0.09820000000000001, 0.1277, 0.13040000000000002, 0.1371, 0.0864, 0.1013, 0.1046, 0.1116, 0.1033, 0.0724, 0.08020000000000001, 0.0835, 0.128, 0.0795, 0.07100000000000001, 0.0616, 0.1023, 0.098, 0.1706, 0.134, 0.1902, 0.09570000000000001, 0.1194, 0.09, 0.0823, 0.0609, 0.0687, 0.15990000000000001, 0.07540000000000001, 0.1258, 0.0921, 0.0383, 0.0…
9855206	GGAAACCGAGGGCAGUCUCUACAGGGUCGUCGUGCUUUCGUUCGGUGGUUCUGGGAGAUCCUUAAGCGCGCGCCGUUCGCGGUGCGAAAAGAAACAACAACAACAAC	[0.3921, 2.0146, 1.2939, 0.333, 0.3975, 0.4687, 0.6025, 0.4027, -0.0044, 0.07440000000000001, 0.3587, 1.1281, 3.4986, 0.3403, 0.3204, 0.2069, 0.4242, 0.041100000000000005, 0.35250000000000004, 0.3715, 0.6559, 0.3284, 0.10010000000000001, 0.4778, 0.2828, 0.7394000000000001, 0.0716, 0.17250000000000001, 0.32380000000000003, 0.1494, 0.1018, 0.32730000000000004, 0.268, 0.2857, 0.7175, 0.2587, 0.8326,…	[0.22940000000000002, 0.3803, 0.2881, 0.16390000000000002, 0.1733, 0.1797, 0.1928, 0.16190000000000002, 0.038400000000000004, 0.09, 0.1514, 0.23320000000000002, 0.3316, 0.1177, 0.1135, 0.09430000000000001, 0.12250000000000001, 0.0555, 0.1111, 0.1124, 0.1376, 0.1024, 0.065, 0.11660000000000001, 0.09290000000000001, 0.1386, 0.0538, 0.0741, 0.0955, 0.0689, 0.0587, 0.0911, 0.084, 0.0864, 0.1232, 0.07…
9855225	GGAAACCGAGGGCAGUCUCUACAGAGUCGUCGUGCUUUCGUUCGGUGGUUCUGGGAGAUCCUUAAGCGCGCGCUGUUCGCAGUGCGAAAAGAAACAACAACAACAAC	[0.6654, 1.5943, 0.9148000000000001, 0.40800000000000003, 0.49570000000000003, 0.3995, 0.6142000000000001, 0.37360000000000004, 0.0683, 0.0, 0.33390000000000003, 1.2115, 3.9518, 0.27790000000000004, 0.5516, 0.209, 0.5710000000000001, 0.054400000000000004, 0.36660000000000004, 0.14200000000000002, 0.1771, 0.1464, 0.1193, 0.3675, 0.15360000000000001, 0.6975, 0.0787, 0.2001, 0.5141, 0.0896, 0.1082, …	[0.25420000000000004, 0.33630000000000004, 0.2393, 0.17, 0.17750000000000002, 0.1622, 0.18510000000000001, 0.1484, 0.0826, 0.0344, 0.139, 0.229, 0.3264, 0.0985, 0.1277, 0.0863, 0.12560000000000002, 0.0536, 0.10400000000000001, 0.0723, 0.0775, 0.0702, 0.0668, 0.099, 0.0704, 0.1292, 0.054, 0.0757, 0.1095, 0.0543, 0.0565, 0.0876, 0.0784, 0.0786, 0.1469, 0.0698, 0.13340000000000002, 0.1053, 0.1046, 0…
9855452	GGAAACAAAAAUACGACAGACGAAACGAAAGGCGUACGGCGAAACGCGGUACGCAAGCGCGUCUGUCGCUGCUCGUUCGCGAGCAGAAAAGAAACAACAACAACAAC	[0.5461, 1.8026, 0.9899, 0.26940000000000003, 0.37010000000000004, 0.9207000000000001, 0.6573, 3.4727, 0.7409, 0.4922, 0.7013, 1.4121000000000001, 1.6785, 0.2574, 0.1361, 0.1228, 0.0609, 0.0608, 0.1839, 0.0557, 0.0575, 0.5027, 0.7020000000000001, 1.0114, 0.4682, 0.6712, 1.0176, 1.3644, 0.4199, 0.26, 0.49160000000000004, 0.052000000000000005, 0.06570000000000001, 0.1341, 0.1618, 0.0699, 0.06380000…	[0.1693, 0.2548, 0.1797, 0.1076, 0.1163, 0.1643, 0.1364, 0.249, 0.1203, 0.0999, 0.11270000000000001, 0.1447, 0.1468, 0.06330000000000001, 0.049300000000000004, 0.045700000000000005, 0.037700000000000004, 0.035, 0.0539, 0.0347, 0.0345, 0.08030000000000001, 0.0916, 0.1027, 0.0714, 0.0818, 0.09530000000000001, 0.1032, 0.0597, 0.0475, 0.061700000000000005, 0.024300000000000002, 0.025900000000000003, …
9855489	GGAAAAAGAAAGGAAUCAUAGAACUUAAUAUUAACGAACGAAAGUUCGUUAAUAUUAAGCUAUGAUUCGCUGCAGUUCGCUGCAGCAAAAGAAACAACAACAACAAC	[0.7288, 2.8607, 0.7879, 0.3153, 0.7549, 0.5164, 0.5572, 1.4635, 0.7561, 0.3422, 0.28500000000000003, 0.3793, 0.384, 0.1254, 0.2543, 0.0555, 0.1283, 0.1295, 0.0867, 0.0946, 0.4164, 1.5964, 0.6965, 0.1479, 0.1514, 0.0936, 0.107, 0.11380000000000001, 0.167, 0.3557, 0.054, 0.1038, 0.16790000000000002, 0.0599, 0.0771, 0.1867, 0.1174, 0.0333, 0.0579, 0.11720000000000001, 0.2162, 0.057, 0.0714, 0.1796,…	[0.1155, 0.1845, 0.0978, 0.0654, 0.09340000000000001, 0.0765, 0.0776, 0.11320000000000001, 0.0815, 0.0563, 0.0512, 0.058, 0.056400000000000006, 0.035500000000000004, 0.046900000000000004, 0.0247, 0.0375, 0.0347, 0.0296, 0.03, 0.056400000000000006, 0.0975, 0.0645, 0.0333, 0.0327, 0.0263, 0.027600000000000003, 0.0284, 0.0342, 0.0456, 0.020200000000000003, 0.0267, 0.0317, 0.0211, 0.02320000000000000…
9855498	GGAAACAGCGAAAGCUGACAAUAGGAGCGAUAUAGAUUCGAAAGAAUCUAUAUCGCGAAAAACUAUUGGUCGCACUUCGGUGCGACAAAAGAAACAACAACAACAAC	[0.5166000000000001, 2.7792, 0.6662, 0.5528000000000001, 0.7841, 0.2189, 0.0373, 0.0743, 0.0555, 0.18280000000000002, 0.1777, 0.0332, 0.066, 0.212, 0.32530000000000003, 0.0488, 0.5058, 1.6393, 0.4117, 0.1134, 0.2589, 0.1652, 0.12010000000000001, 0.2333, 0.4429, 0.2406, 0.0227, 0.0128, 0.1015, 0.26180000000000003, 0.046900000000000004, 0.184, 0.0489, 0.0366, 0.1449, 0.08410000000000001, 0.1666, 0.…	[0.15960000000000002, 0.2745, 0.1416, 0.12890000000000001, 0.14250000000000002, 0.0838, 0.045200000000000004, 0.0558, 0.0506, 0.0761, 0.07540000000000001, 0.0439, 0.054200000000000005, 0.0789, 0.0927, 0.047400000000000005, 0.1102, 0.17200000000000001, 0.0931, 0.054400000000000004, 0.07490000000000001, 0.061500000000000006, 0.054900000000000004, 0.0708, 0.089, 0.0689, 0.031400000000000004, 0.0257,…
9855653	GGAAAUAACUCGCAUUGAUCUGAAACAGAUCGAUGUGAGAUAGCACUCUCAAAGGGAGUGCAUAUAAAUAGAUACUUCGGUAUCUAAAAAGAAACAACAACAACAAC	[0.7653000000000001, 2.3976, 0.6438, 0.7656000000000001, 1.7884, 2.2782, 0.3799, 0.2672, 0.21810000000000002, 0.0335, 0.0804, 0.0828, 0.15810000000000002, 0.16110000000000002, 0.1095, 0.0, 0.14300000000000002, 0.09190000000000001, 0.1197, 0.12140000000000001, 0.07440000000000001, 0.6749, 0.5254, 0.5908, 1.0618, 0.9206000000000001, 0.0767, 0.1139, 0.2326, 0.0201, 0.0543, 0.2081, 0.131, 0.0417, 0.1…	[0.2056, 0.2866, 0.156, 0.1623, 0.2184, 0.221, 0.1012, 0.0855, 0.08020000000000001, 0.0405, 0.054200000000000005, 0.0536, 0.0685, 0.07050000000000001, 0.058800000000000005, 0.016300000000000002, 0.0636, 0.0548, 0.0603, 0.0597, 0.050300000000000004, 0.1148, 0.10210000000000001, 0.1042, 0.12890000000000001, 0.1177, 0.0434, 0.0489, 0.0645, 0.028200000000000003, 0.0374, 0.060700000000000004, 0.050100…
9855681	GGAAAAAGAGCUCAGUCUAGACGAAAAGUCUAGUUUGAGCUCACCGAGGGUCGAAAAGGCGCUCGGAAGCUAUACUUCGGUAUAGCAAAAGAAACAACAACAACAAC	[0.5095000000000001, 3.6405000000000003, 0.9144, 0.8035, 1.3355000000000001, 0.7356, 1.956, 0.1902, 0.0646, 0.0918, 0.0981, 0.1107, 0.0315, 0.0863, 0.2605, 0.10250000000000001, 0.2419, 0.0747, 0.0105, 0.1693, 0.0441, 0.0585, 0.6125, 0.25670000000000004, 0.5644, 0.8751, 0.2165, 0.3468, 0.0473, 0.1779, 0.0697, 0.07640000000000001, 0.4303, 0.23550000000000001, 0.27990000000000004, 0.0386, 0.17, 0.06…	[0.1844, 0.3378, 0.17370000000000002, 0.15860000000000002, 0.189, 0.14, 0.198, 0.073, 0.0487, 0.056100000000000004, 0.059300000000000005, 0.057800000000000004, 0.0383, 0.0526, 0.0805, 0.056400000000000006, 0.0779, 0.048600000000000004, 0.031200000000000002, 0.0694, 0.040400000000000005, 0.0441, 0.1101, 0.0742, 0.10350000000000001, 0.12140000000000001, 0.0682, 0.0775, 0.0357, 0.059300000000000005,…
9855733	GGAAAUAAGCGAGUGUGCUCAUAGCAGUCGAAACGAUUGCAUACACAAAGUGAGAGCACGCUCGCAUACUAUAGAUUCGUCUAUAGAAAAGAAACAACAACAACAAC	[0.47740000000000005, 1.486, 0.5987, 0.3286, 1.7367, 1.1503, 0.609, 0.7089000000000001, 0.1792, 0.1771, 0.0441, 0.12560000000000002, 0.0814, 0.0, 0.234, 0.037, 0.020200000000000003, 0.36710000000000004, 0.0824, 0.2716, 0.9580000000000001, 0.8134, 0.6950000000000001, 0.1177, 0.12760000000000002, 0.1645, 0.2942, 0.032100000000000004, 0.0847, 0.5712, 0.39480000000000004, 0.5779000000000001, 0.618, 0…	[0.3019, 0.40540000000000004, 0.2641, 0.20720000000000002, 0.3688, 0.29460000000000003, 0.22010000000000002, 0.2273, 0.1345, 0.13290000000000002, 0.0884, 0.12, 0.1056, 0.0438, 0.14830000000000002, 0.0859, 0.08660000000000001, 0.166, 0.09960000000000001, 0.1479, 0.2305, 0.20670000000000002, 0.1898, 0.1019, 0.1004, 0.1066, 0.13520000000000001, 0.0645, 0.0882, 0.1648, 0.1422, 0.1603, 0.1591000000000…
9855773	GGAAAUAGAUCUGGUUGUGAAUGUGUCAUGUGUUAAUAAAGUAGAUGAAUACACACAAGCGAGAUCAACGAAGUAUUCGUACUUCGAAAAGAAACAACAACAACAAC	[0.6685, 1.9387, 0.3055, 0.3799, 1.3296000000000001, 1.0398, 1.0484, 0.2785, 0.3149, 0.0718, 0.2038, 0.035300000000000005, 0.138, 0.1769, 0.081, -0.0689, 0.222, 0.014400000000000001, 0.398, 0.8059000000000001, 4.0742, 0.1517, 0.145, -0.020800000000000003, 0.5692, 0.0673, 0.257, 0.2718, 0.0848, 0.3765, 0.0893, 0.4974, 0.4904, 0.6656000000000001, 0.5169, 0.9156000000000001, 0.6809000000000001, 0.42…	[0.19390000000000002, 0.2604, 0.1174, 0.128, 0.202, 0.17420000000000002, 0.16620000000000001, 0.09390000000000001, 0.0966, 0.0572, 0.0809, 0.0453, 0.0745, 0.1086, 0.0724, 0.0458, 0.0941, 0.0425, 0.1076, 0.1369, 0.22870000000000001, 0.06810000000000001, 0.0724, 0.0419, 0.09230000000000001, 0.0373, 0.0654, 0.0627, 0.041800000000000004, 0.07690000000000001, 0.0424, 0.0876, 0.0775, 0.0845, 0.0732, 0.…
9855916	GGAAAUAGAUCUUGCAAGUACGUAUAGUACACCACGUAAGUGGAGAGGAUACUCAUCAAGCAGGAUCAGAUACCGUUCGCGGUAUCAAAAGAAACAACAACAACAAC	[0.5698, 2.1673, 0.39680000000000004, 0.8263, 2.2255, 2.0225, 1.058, 0.36610000000000004, 0.17450000000000002, 0.0889, 0.1432, 0.14150000000000001, 0.0726, 0.2218, 0.1444, 0.16440000000000002, 0.49610000000000004, 0.25070000000000003, 0.767, 0.1115, 0.1888, 0.23340000000000002, 0.061, 0.40490000000000004, 0.41150000000000003, 0.10650000000000001, 0.5078, 0.36150000000000004, 0.2489, 0.45570000000…	[0.1476, 0.2272, 0.10550000000000001, 0.1396, 0.1976, 0.1738, 0.1236, 0.0771, 0.056100000000000004, 0.0426, 0.0526, 0.0502, 0.041, 0.0597, 0.0511, 0.0539, 0.0823, 0.0606, 0.0955, 0.0415, 0.0526, 0.058300000000000005, 0.035, 0.0709, 0.0685, 0.0417, 0.0736, 0.062200000000000005, 0.052500000000000005, 0.068, 0.0446, 0.0318, 0.0414, 0.025400000000000002, 0.0344, 0.0482, 0.0614, 0.048400000000000006, …
9855938	GGAAAUAGACCACGCGGCGGUGCGUCGUGCAUGGCGUAAGCAUGGAGGAGGCACACGGCGGGUGGUCAGAUACAGUUCGCUGUAUCAAAAGAAACAACAACAACAAC	[0.8324, 2.8994, 0.4027, 1.1885, 4.0817, 1.0825, 0.6722, 0.19290000000000002, 0.1844, 0.1253, 0.0779, 0.062, 0.1636, 0.1217, 0.040400000000000005, 0.14020000000000002, 0.1192, 0.0594, 0.176, 0.1739, 0.09090000000000001, 0.0356, 0.0781, 0.2169, 0.0506, 0.0637, 0.2745, 0.39490000000000003, 0.3171, 0.1365, 0.5106, 0.0492, 0.3791, 0.19, 0.3831, 1.2237, 0.5114000000000001, 0.3891, 0.2861, 0.2567000000…	[0.2748, 0.3992, 0.1685, 0.2383, 0.34640000000000004, 0.18760000000000002, 0.1449, 0.0901, 0.0849, 0.0722, 0.0631, 0.0567, 0.0784, 0.07010000000000001, 0.049100000000000005, 0.0732, 0.0687, 0.0543, 0.0784, 0.07740000000000001, 0.0629, 0.060500000000000005, 0.0679, 0.0874, 0.0517, 0.0568, 0.0916, 0.1028, 0.0931, 0.0655, 0.10830000000000001, 0.0451, 0.097, 0.0766, 0.0921, 0.149, 0.0988, 0.0857, 0.0…
9855976	GGAAAUAGACCACGCGGCGUGGGACUUCACAAGACAGGCGCGAGCCUGUCGCCGACGCGGCGUGGUCAGAUUCAGUUCGCUGGAUCAAAAGAAACAACAACAACAAC	[0.9969, 2.7646, 0.614, 0.9565, 3.9151, 1.1895, 0.6405000000000001, 0.2768, 0.16720000000000002, 0.13190000000000002, 0.09340000000000001, 0.0502, 0.09280000000000001, 0.06620000000000001, 0.033, 0.2457, 0.1217, 0.09240000000000001, 0.2632, 0.046900000000000004, 0.039900000000000005, 0.166, 0.44880000000000003, 0.8165, 3.7479, 1.0748, 1.1378, 1.8253, 1.0682, 0.9979, 0.7464000000000001, 0.69180000…	[0.2558, 0.33740000000000003, 0.1695, 0.19310000000000002, 0.3054, 0.16970000000000002, 0.1262, 0.08660000000000001, 0.0747, 0.06520000000000001, 0.0625, 0.0458, 0.0579, 0.049800000000000004, 0.04, 0.08170000000000001, 0.0621, 0.0555, 0.0806, 0.042800000000000005, 0.0434, 0.0668, 0.0985, 0.1237, 0.2122, 0.1129, 0.11180000000000001, 0.1288, 0.096, 0.09090000000000001, 0.0771, 0.0722, 0.03310000000…
9856003	GGAAAUAGACCACGCCUCAGGCGGAUACGCCGGACAGGCGAAAGCCUGUCCAUUAUAAGGCGUGGUCAGAUUUAGUUCGCUAGAUCAAAAGAAACAACAACAACAAC	[1.6427, 2.4215, 1.8130000000000002, 0.8375, 3.1747, 0.7551, 0.7968000000000001, 0.3879, 0.46950000000000003, 0.27640000000000003, 0.0, 0.182, 0.0, 0.0, 0.0, 0.0, 0.5265000000000001, 0.8281000000000001, 0.931, 0.15360000000000001, 0.152, 0.0, 0.1504, 0.9827, 1.2818, 1.229, 0.8801, 0.1092, 0.10840000000000001, 0.1076, 0.2121, 0.1053, 0.3093, 0.3029, 0.1003, 0.09960000000000001, 0.0, 0.0989, 0.0, 0…	[1.3033000000000001, 1.3506, 1.061, 0.7919, 1.093, 0.6367, 0.5983, 0.4692, 0.48560000000000003, 0.41100000000000003, 0.1865, 0.36510000000000004, 0.18430000000000002, 0.18430000000000002, 0.18430000000000002, 0.18430000000000002, 0.4803, 0.5368, 0.536, 0.3085, 0.3053, 0.1547, 0.3022, 0.5127, 0.5343, 0.5098, 0.4222, 0.22030000000000002, 0.2187, 0.21710000000000002, 0.2577, 0.2126, 0.2831, 0.277400…
[truncated: 1,760 more rows]

## Sheet: Fig_3c
Triloop motif-averaged degradation,1 day, 24˚C, pH 10, Mg2+ = 10 mM
[truncated: 21 more rows]

## Sheet: Fig_3d
DegScore v 2.1 Coefficients		Intercept: 1.122		To calculate value using linear regression model: see implementation at www.github.com/eternagame/DegScore
[truncated: 251 more rows]

[truncated: 26 more sheets: Fig_3e, Fig_3f, Fig_3g, Fig_3h, Fig_3h_inset, Fig_4a, Fig_4c, Fig_4e, Fig_5b, Fig_5d, Fig_5e, Fig_S1c, Fig_S2b, Fig_S2d, Fig_S5, Fig_S6, Fig_S7a, Fig_S7c, Fig_S7d, Fig_S8a …]
